# Supplementary material for: Ageing-associated small RNA cargo of extracellular vesicles
Source: RNA Biol. 2023 Jul 27;20(1):482–94. doi: 10.1080/15476286.2023.2234713 (PMC10376918; doi:10.1080/15476286.2023.2234713)
Supplement: Supplemental Material [file KRNB_A_2234713_SM0450.zip]

Archive with 4 entries (4 files):
- Supplemental_Table_1 (1).xlsx
- Supplemental_Table_2_rev.xlsx
- Supplemental_Table_3.xlsx
- Supplemental_Table_4.xlsx
