# Supplementary material for: Ageing-associated small RNA cargo of extracellular vesicles
Source: RNA Biol. 2023 Jul 27;20(1):482–94. doi: 10.1080/15476286.2023.2234713 (PMC10376918; doi:10.1080/15476286.2023.2234713)
Supplement: Supplemental Material [file KRNB_A_2234713_SM0450.zip › Supplemental_Table_1 (1).xlsx]

## Sheet: Table S1
Source	Age [M]	ID
Exosome	12	1
Exosome	12	2
Exosome	18	1
Exosome	18	4
Exosome	2	1
Exosome	2	3
Exosome	2	4
Exosome	6	1
Exosome	6	2
Exosome	6	3
Exosome	6	4
Exosome	8	1
Exosome	8	3
Exosome	8	4
Plasma	12	1
Plasma	12	2
Plasma	18	1
Plasma	18	4
Plasma	2	1
Plasma	2	3
Plasma	2	4
Plasma	6	1
Plasma	6	2
Plasma	6	3
Plasma	6	4
Plasma	8	1
Plasma	8	3
Plasma	8	4
