# Supplementary material for: Ageing-associated small RNA cargo of extracellular vesicles
Source: RNA Biol. 2023 Jul 27;20(1):482–94. doi: 10.1080/15476286.2023.2234713 (PMC10376918; doi:10.1080/15476286.2023.2234713)
Supplement: Supplemental Material [file KRNB_A_2234713_SM0450.zip › Supplemental_Table_2_rev.xlsx]

## Sheet: Table S2
Representative	Class	Exp. Ex	Exp. Ser	Cor Ex	Cor Ser	Cor Ex P	Cor Ser P	Cor Diff
ENSMUST00000008011.7|Gm9946|lncRNA	lncRNA	1.78092	1.68312	-0.175691	-0.0973174	0.54798	0.74067	-0.0783737
ENSMUST00000013706.8|4833413E03Rik|lncRNA	lncRNA	1.81076	1.85927	0.2843	0.279644	0.324572	0.332902	0.00465612
ENSMUST00000020222.1|4930463O16Rik|lncRNA	lncRNA	1.7545	2.00295	0.0501699	0.0632745	0.864757	0.829851	-0.0131046
ENSMUST00000021520.1|4930408O17Rik|lncRNA	lncRNA	0.513789	0.819909	0.372095	0.0198333	0.190164	0.946346	0.352261
ENSMUST00000022427.8|4933413J09Rik|lncRNA	lncRNA	0.653883	0.812369	-0.0848928	0.122884	0.772929	0.675571	-0.207777
ENSMUST00000022711.7|4930449E01Rik|lncRNA	lncRNA	3.47013	3.46328	-0.197049	-0.0112511	0.499538	0.969549	-0.185798
ENSMUST00000024796.6|Gm6313|lncRNA	lncRNA	1.59128	3.01783	-0.244533	0.134213	0.399476	0.647356	-0.378746
ENSMUST00000028061.8|4930562F07Rik|lncRNA	lncRNA	2.14963	3.09321	-0.235165	0.216102	0.418333	0.458068	-0.451268
ENSMUST00000029642.7|1700061I17Rik|lncRNA	lncRNA	2.28376	3.37611	-0.45083	-0.162034	0.105689	0.57997	-0.288796
ENSMUST00000030910.5|4930584F24Rik|lncRNA	lncRNA	0.32025	0.482392	-0.18767	0.148504	0.520564	0.612386	-0.336174
ENSMUST00000032872.10|1700010L04Rik|lncRNA	lncRNA	0.41137	0.50494	0.109398	0.125064	0.709679	0.67011	-0.0156658
ENSMUST00000033651.3|D630029K05Rik|lncRNA	lncRNA	2.81939	5.56598	0.0823766	0.618609	0.779506	0.0183542	-0.536233
ENSMUST00000033963.12|4930555F03Rik|lncRNA	lncRNA	20.4975	8.20813	-0.143459	0.0203573	0.624647	0.94493	-0.163817
ENSMUST00000034550.3|4930510E17Rik|lncRNA	lncRNA	2.06736	7.31297	0.13507	-0.0741659	0.64524	0.801059	0.209235
ENSMUST00000035860.6|1700017G19Rik|lncRNA	lncRNA	2.54186	4.96051	-0.158998	0.339439	0.587182	0.235102	-0.498437
ENSMUST00000036023.2|1700018B24Rik|lncRNA	lncRNA	0.53111	1.21591	-0.0222212	0.382221	0.939896	0.177436	-0.404442
ENSMUST00000036304.3|Pldi|lncRNA	lncRNA	1.26023	1.30313	0.0195205	0.115539	0.947191	0.694081	-0.0960185
ENSMUST00000037953.6|2810032G03Rik|lncRNA	lncRNA	3.03116	4.89478	0.114676	0.165746	0.696265	0.5712	-0.0510693
ENSMUST00000038032.4|5033430I15Rik|lncRNA	lncRNA	1.48426	1.50682	-0.158	-0.0493571	0.58956	0.86693	-0.108643
ENSMUST00000038250.3|4930428N03Rik|lncRNA	lncRNA	0.587064	1.1202	-0.0942402	0.0240822	0.748625	0.934872	-0.118322
ENSMUST00000038450.1|4632404H12Rik|lncRNA	lncRNA	4.68265	7.0138	0.0685267	0.11923	0.81594	0.684758	-0.0507037
ENSMUST00000040608.4|3930402G23Rik|lncRNA	lncRNA	10.9447	8.05746	0.194162	0.129528	0.505967	0.658974	0.0646343
ENSMUST00000041998.1|4930591A17Rik|lncRNA	lncRNA	3.50445	4.2581	-0.156934	-0.14857	0.592107	0.612227	-0.00836426
ENSMUST00000043553.3|1700063H04Rik|lncRNA	lncRNA	1.61078	1.59262	-0.113968	0.212173	0.698059	0.466479	-0.326142
ENSMUST00000044347.10|4933427E13Rik|lncRNA	lncRNA	0.479986	0.657786	-0.111296	-0.0674166	0.704846	0.818876	-0.0438798
ENSMUST00000044964.5|2210406O10Rik|lncRNA	lncRNA	0.820804	1.13696	-0.267321	0.131331	0.355517	0.654493	-0.398652
ENSMUST00000047876.6|Gm10710|lncRNA	lncRNA	24.0872	11.7889	0.309436	0.310834	0.281675	0.279394	-0.00139723
ENSMUST00000048109.6|2700046A07Rik|lncRNA	lncRNA	2.10572	1.70263	0.191815	0.150885	0.511224	0.606632	0.0409301
ENSMUST00000048606.1|4921522P10Rik|lncRNA	lncRNA	2.15321	3.6955	-0.219864	0.0448959	0.450086	0.878873	-0.26476
ENSMUST00000048921.12|4930433N12Rik|lncRNA	lncRNA	0.722431	2.4102	-0.114155	-0.0239182	0.697588	0.935314	-0.0902363
ENSMUST00000050571.8|A730020M07Rik|lncRNA	lncRNA	0.644153	2.39593	-0.0878765	0.305685	0.765149	0.287854	-0.393562
ENSMUST00000050754.1|A730018C14Rik|lncRNA	lncRNA	1.91807	2.30928	0.0231001	0.423646	0.937523	0.13117	-0.400546
ENSMUST00000051089.3|Gm42743|lncRNA	lncRNA	1.78687	2.15341	0.0635661	-0.0594919	0.829078	0.8399	0.123058
ENSMUST00000052189.3|B230317F23Rik|lncRNA	lncRNA	3.18906	7.26499	-0.208698	0.2446	0.473981	0.399343	-0.453298
ENSMUST00000052806.7|9230106D20Rik|lncRNA	lncRNA	161.251	263.489	-0.180821	-0.305986	0.536163	0.287356	0.125165
ENSMUST00000054653.8|AC169382.1|lncRNA	lncRNA	1.48149	2.35919	-0.00707202	0.0696615	0.980857	0.81294	-0.0767336
ENSMUST00000055369.4|BC106179|lncRNA	lncRNA	6.38658	7.9868	0.214343	0.0958918	0.461826	0.744352	0.118451
ENSMUST00000056145.2|Gm5546|lncRNA	lncRNA	5.89927	9.31532	-0.1927	-0.106359	0.509238	0.717439	-0.0863413
ENSMUST00000056256.2|4933415A04Rik|lncRNA	lncRNA	13.3232	13.8583	-0.100057	-0.355941	0.733609	0.211647	0.255884
ENSMUST00000056401.4|9230109A22Rik|lncRNA	lncRNA	1.7736	2.61285	-0.188978	0.0393833	0.517607	0.893663	-0.228362
ENSMUST00000056774.15|2410017I17Rik|lncRNA	lncRNA	3.74408	4.08755	-0.248717	0.252778	0.3912	0.383256	-0.501495
ENSMUST00000056879.8|C230029F24Rik|lncRNA	lncRNA	7.70414	8.99683	0.534215	-0.195609	0.0490848	0.50274	0.729824
ENSMUST00000056994.3|4921513I03Rik|lncRNA	lncRNA	2.65041	3.30636	-0.287119	0.0392526	0.319588	0.894014	-0.326371
ENSMUST00000057134.4|Etos1|lncRNA	lncRNA	9.10245	12.63	0.39527	0.154232	0.161865	0.598576	0.241037
ENSMUST00000057837.1|4930553M12Rik|lncRNA	lncRNA	0.425785	0.639554	-0.0870353	0.36838	0.76734	0.194975	-0.455416
ENSMUST00000059648.9|4933413J09Rik|lncRNA	lncRNA	23.8296	11.0418	-0.137269	-0.240909	0.639817	0.406718	0.10364
ENSMUST00000060147.6|A530053G22Rik|lncRNA	lncRNA	2.36376	3.03937	0.0424522	0.197946	0.885425	0.497546	-0.155494
ENSMUST00000060246.1|1110008E08Rik|lncRNA	lncRNA	0.489089	0.607971	0.461797	0.149835	0.0964495	0.609165	0.311962
ENSMUST00000060526.10|Gm5087|lncRNA	lncRNA	5.19418	5.11302	-0.0823782	0.434691	0.779501	0.120365	-0.517069
ENSMUST00000060657.2|B530045E10Rik|lncRNA	lncRNA	3.56833	3.66385	-0.462683	-0.188946	0.095729	0.517681	-0.273737
ENSMUST00000060705.2|Gm5084|lncRNA	lncRNA	5.28041	5.25294	-0.411924	-0.406499	0.143331	0.149205	-0.00542499
ENSMUST00000060825.5|4930548G14Rik|lncRNA	lncRNA	3.48243	2.60139	-0.230096	0.014579	0.428723	0.960548	-0.244675
ENSMUST00000060946.3|A930002I21Rik|lncRNA	lncRNA	2.38305	4.06263	-0.0371356	-0.00847959	0.899704	0.977048	-0.028656
ENSMUST00000061643.3|2610303G11Rik|lncRNA	lncRNA	0.730722	0.788018	-0.19927	0.0783735	0.494616	0.789997	-0.277643
ENSMUST00000061823.2|4933440M02Rik|lncRNA	lncRNA	3.22455	5.05346	-0.193737	0.124889	0.506918	0.670546	-0.318626
ENSMUST00000061899.5|4931429P17Rik|lncRNA	lncRNA	2.51816	8.98988	-0.0513224	0.352692	0.861677	0.216145	-0.404014
ENSMUST00000062159.8|1600012P17Rik|lncRNA	lncRNA	2.2115	5.71075	-0.0397234	-0.110896	0.89275	0.705864	0.0711725
ENSMUST00000062249.2|Gm9796|lncRNA	lncRNA	9.26578	9.25618	-0.355481	-0.671895	0.212281	0.00849175	0.316414
ENSMUST00000062438.4|4930542C16Rik|lncRNA	lncRNA	1.9786	2.43072	-0.250947	-0.137702	0.386827	0.638753	-0.113245
ENSMUST00000063103.4|1700048O20Rik|lncRNA	lncRNA	4.21436	3.7683	-0.151276	-0.0904262	0.605688	0.758517	-0.0608497
ENSMUST00000063230.5|4930544M13Rik|lncRNA	lncRNA	0.738267	0.952892	0.0862307	-0.125159	0.769438	0.669873	0.211389
ENSMUST00000063891.1|Gm9873|lncRNA	lncRNA	1.42832	2.02808	0.0790809	0.200907	0.78814	0.491003	-0.121827
ENSMUST00000064002.5|Gm9871|lncRNA	lncRNA	0.402608	0.936961	-0.0869283	0.534033	0.767619	0.0491766	-0.620961
ENSMUST00000064097.4|8030423F21Rik|lncRNA	lncRNA	4.37609	4.96843	0.0881384	-0.0548898	0.764467	0.852155	0.143028
ENSMUST00000064349.5|A330008L17Rik|lncRNA	lncRNA	5.27075	8.2612	-0.0663585	0.373209	0.821677	0.188736	-0.439567
ENSMUST00000064646.4|5830454E08Rik|lncRNA	lncRNA	0.861721	1.29133	-0.255222	-0.0535669	0.378516	0.855684	-0.201655
ENSMUST00000064809.6|Gm9889|lncRNA	lncRNA	4.64892	4.35348	-0.119699	-0.00782419	0.683576	0.978822	-0.111875
ENSMUST00000064930.7|C130026L21Rik|lncRNA	lncRNA	9.81237	12.3906	0.170999	0.292887	0.558883	0.309524	-0.121888
ENSMUST00000065383.10|E330013P04Rik|lncRNA	lncRNA	1.96599	2.59842	-0.0259021	0.173209	0.929961	0.553736	-0.199111
ENSMUST00000065469.2|Gm9898|lncRNA	lncRNA	1.0847	1.53358	-0.100824	0.0364439	0.731634	0.901563	-0.137268
ENSMUST00000065741.4|F730035P03Rik|lncRNA	lncRNA	0.872493	1.19506	-0.0995379	0.337288	0.734945	0.238273	-0.436826
ENSMUST00000065956.4|Gm5444|lncRNA	lncRNA	8.10409	10.9764	-0.119717	0.569101	0.683532	0.0336692	-0.688818
ENSMUST00000066005.5|A530021J07Rik|lncRNA	lncRNA	0.219404	0.328968	0.0581121	0.263023	0.843571	0.363598	-0.204911
ENSMUST00000066196.1|Gm9915|lncRNA	lncRNA	1.47152	2.34278	0.295883	-0.18099	0.30437	0.535775	0.476873
ENSMUST00000066740.4|A730045E13Rik|lncRNA	lncRNA	1.47123	1.68412	0.0585441	0.436921	0.842421	0.118259	-0.378377
ENSMUST00000066875.8|6030452D12Rik|lncRNA	lncRNA	3.35642	6.89873	0.1518	0.312173	0.604424	0.277218	-0.160372
ENSMUST00000066988.1|A430110L20Rik|lncRNA	lncRNA	3.25828	3.77659	-0.14641	0.345254	0.617465	0.226663	-0.491664
ENSMUST00000067176.8|Gm5082|lncRNA	lncRNA	1.11996	1.10694	0.109296	-0.121243	0.709939	0.679692	0.230539
ENSMUST00000067450.2|2700046A07Rik|lncRNA	lncRNA	3.54445	3.95039	0.171742	0.279516	0.557152	0.333132	-0.107775
ENSMUST00000067618.4|Gm14461|lncRNA	lncRNA	1.3749	2.27237	-0.214999	0.0596588	0.460423	0.839456	-0.274658
ENSMUST00000067743.1|Gm9949|lncRNA	lncRNA	0.980042	1.32518	0.208945	0.240032	0.473445	0.40848	-0.0310866
ENSMUST00000067770.3|D730045B01Rik|lncRNA	lncRNA	2.71839	2.60405	0.0642736	-0.185674	0.827201	0.525089	0.249947
ENSMUST00000068068.4|1700041G16Rik|lncRNA	lncRNA	0.949788	1.23466	-0.0716601	0.188771	0.807664	0.518075	-0.260431
ENSMUST00000068397.5|Gm9961|lncRNA	lncRNA	0.893157	0.965309	-0.0874934	-0.0140998	0.766147	0.961844	-0.0733937
ENSMUST00000068526.6|M5C1000I18Rik|lncRNA	lncRNA	3.72617	4.92989	-0.152731	0.583967	0.602184	0.0283299	-0.736698
ENSMUST00000068704.11|Mir99ahg|lncRNA	lncRNA	8.6037	10.7668	0.403135	-0.0762646	0.152927	0.795537	0.479399
ENSMUST00000068968.11|4933427D06Rik|lncRNA	lncRNA	2.55269	4.46241	-0.0141043	0.0572466	0.961832	0.845875	-0.071351
ENSMUST00000069035.5|A630091E08Rik|lncRNA	lncRNA	0.498878	1.05691	0.205933	0.0776517	0.479991	0.791892	0.128281
ENSMUST00000069457.1|Gm9979|lncRNA	lncRNA	4.03528	7.74718	-0.00843181	0.512408	0.977178	0.061009	-0.52084
ENSMUST00000069741.3|E130018O15Rik|lncRNA	lncRNA	9.36306	34.7098	-0.255802	0.25526	0.377395	0.378442	-0.511062
ENSMUST00000069809.5|2810407A14Rik|lncRNA	lncRNA	2.28783	6.41976	-0.21372	-0.0173288	0.463159	0.953114	-0.196392
ENSMUST00000069992.5|Gm5468|lncRNA	lncRNA	3.53647	3.26339	-0.371153	-0.261748	0.191376	0.366014	-0.109405
ENSMUST00000070048.3|Gm9991|lncRNA	lncRNA	4.30539	2.18459	0.074677	0.15483	0.799713	0.597143	-0.0801528
ENSMUST00000070085.5|AI504432|lncRNA	lncRNA	5.7485	10.189	-0.3363	0.326594	0.239738	0.254421	-0.662895
ENSMUST00000070382.4|Gm16294|lncRNA	lncRNA	1.60339	2.67203	-0.179003	-0.337739	0.540338	0.237607	0.158736
ENSMUST00000070500.2|BC043934|lncRNA	lncRNA	8.16679	11.9719	0.00942932	0.483453	0.974478	0.0798814	-0.474024
ENSMUST00000070987.7|Gm5533|lncRNA	lncRNA	1.15933	4.17666	-0.181001	0.146233	0.535752	0.617895	-0.327233
ENSMUST00000071008.5|Gm5420|lncRNA	lncRNA	2.94786	5.19275	-0.236485	0.0997729	0.415649	0.73434	-0.336258
ENSMUST00000071101.7|Gm10010|lncRNA	lncRNA	2.65181	4.42013	-0.232471	-0.193756	0.423839	0.506874	-0.0387149
ENSMUST00000071374.5|BC002059|lncRNA	lncRNA	0.541439	0.675622	0.101638	-0.131399	0.729541	0.654325	0.233037
ENSMUST00000071522.3|Gm10032|lncRNA	lncRNA	2.15343	2.02871	-0.205811	0.275613	0.480255	0.340208	-0.481424
ENSMUST00000072100.3|Dbpht2|lncRNA	lncRNA	8.09038	12.7502	-0.178705	0.160481	0.541024	0.583655	-0.339185
ENSMUST00000072180.4|Gm10062|lncRNA	lncRNA	2.33829	3.62149	0.431961	0.331018	0.122977	0.247664	0.100943
ENSMUST00000072437.4|Gm10113|lncRNA	lncRNA	6.92136	11.8179	0.454588	0.18256	0.102457	0.532184	0.272028
ENSMUST00000073238.6|Gm10076|lncRNA	lncRNA	12.841	21.5524	-0.0831014	-0.571582	0.77761	0.03273	0.48848
ENSMUST00000074761.4|Gm10134|lncRNA	lncRNA	0.624135	0.522503	0.239507	0.269072	0.409537	0.352253	-0.0295649
ENSMUST00000074808.2|9430002A10Rik|lncRNA	lncRNA	0.74016	0.991544	-0.177259	-0.14505	0.544357	0.62077	-0.0322083
ENSMUST00000075081.6|1500035N22Rik|lncRNA	lncRNA	1.96902	2.64387	-0.0838971	0.238794	0.77553	0.410976	-0.322691
ENSMUST00000075909.5|4933411G06Rik|lncRNA	lncRNA	0.842277	1.15515	0.212396	0.0282173	0.466	0.923716	0.184179
ENSMUST00000076984.7|1700028I16Rik|lncRNA	lncRNA	0.977122	2.0745	0.219053	-0.299154	0.451802	0.298799	0.518207
ENSMUST00000078844.7|Pantr1|lncRNA	lncRNA	0.439885	0.744981	-0.0380704	0.199606	0.897191	0.493873	-0.237677
ENSMUST00000079186.2|Gm839|lncRNA	lncRNA	1.87968	3.37461	0.0772615	-0.408713	0.792917	0.146789	0.485975
ENSMUST00000079376.11|1700104B16Rik|lncRNA	lncRNA	0.52077	0.580215	-0.344042	0.375567	0.228407	0.185736	-0.719609
ENSMUST00000079389.5|4930431F12Rik|lncRNA	lncRNA	0.535169	0.468694	-0.0710501	-0.321138	0.809274	0.262908	0.250088
ENSMUST00000079720.5|Platr26|lncRNA	lncRNA	0.459015	0.740572	-0.130827	-0.242637	0.655745	0.403256	0.11181
ENSMUST00000080911.1|C030014I23Rik|lncRNA	lncRNA	3.69875	4.32833	-0.173652	0.242093	0.552707	0.404345	-0.415745
ENSMUST00000081193.1|5730460C07Rik|lncRNA	lncRNA	5.62188	8.32352	0.0398715	-0.0246024	0.892352	0.933468	0.0644739
ENSMUST00000081580.2|Gm5089|lncRNA	lncRNA	3.11732	5.33213	-0.246402	0.323864	0.395768	0.258647	-0.570266
ENSMUST00000082153.4|Gm5570|lncRNA	lncRNA	1.13362	1.42349	-0.0425323	0.00505996	0.88521	0.986303	-0.0475923
ENSMUST00000082269.2|3110018I06Rik|lncRNA	lncRNA	1.14591	2.20113	-0.224351	0.0118859	0.440655	0.967832	-0.236237
ENSMUST00000082443.1|Gm24966|snoRNA	snoRNA	0.522255	0.382769	0.000558493	-0.0271208	0.998488	0.926673	0.0276793
ENSMUST00000082446.1|Gm26448|snoRNA	snoRNA	3.64431	0.274953	0.3018	-0.240075	0.294336	0.408395	0.541874
ENSMUST00000082448.1|Gm26447|snoRNA	snoRNA	1.55193	0.32446	0.231989	-0.32935	0.424828	0.250199	0.561339
ENSMUST00000082453.1|Snora73a|snoRNA	snoRNA	127.646	19.4831	0.517625	-0.123901	0.057985	0.673021	0.641526
ENSMUST00000082456.1|Rnu73b|snoRNA	snoRNA	0.979673	0.521055	0.139366	-0.113103	0.634664	0.700255	0.252469
ENSMUST00000082459.1|Gm23627|snRNA	snRNA	0.43195	0.639232	-0.372889	-0.0582734	0.189145	0.843141	-0.314616
ENSMUST00000082463.1|Gm23624|misc_RNA	misc_RNA	1.515	2.1287	0.495615	0.463801	0.071513	0.0948245	0.0318148
ENSMUST00000082466.2|Gm23927|snoRNA	snoRNA	51.4372	37.5377	0.248478	0.2363	0.39167	0.416025	0.0121785
ENSMUST00000082469.1|Gm23928|snRNA	snRNA	110.68	107.225	0.320416	0.382936	0.264045	0.176559	-0.0625201
ENSMUST00000082471.1|Gm23925|snoRNA	snoRNA	0.343825	0.230329	0.144508	0.021545	0.622092	0.941722	0.122963
ENSMUST00000082474.1|Gm23924|snRNA	snRNA	3.20914	3.89191	-0.191693	-0.0764151	0.511496	0.795141	-0.115278
ENSMUST00000082475.1|n-R5s40|rRNA	rRNA	1.61318	0.73733	0.192519	-0.0885378	0.509643	0.763428	0.281057
ENSMUST00000082480.1|n-R5s215|rRNA	rRNA	4.38863	1.50805	0.0501236	-0.218638	0.86488	0.45268	0.268762
ENSMUST00000082485.1|Gm22249|snRNA	snRNA	17.2164	17.2768	0.513835	0.618819	0.0601712	0.0183032	-0.104985
ENSMUST00000082487.1|Gm23140|snRNA	snRNA	0.380978	0.538287	-0.155321	0.00258579	0.595965	0.993	-0.157907
ENSMUST00000082488.1|Gm22502|snRNA	snRNA	0.205821	0.420665	0.0581565	-0.0647909	0.843452	0.82583	0.122947
ENSMUST00000082493.1|Gm22748|snoRNA	snoRNA	0.489132	0.307548	0.547652	0.0739562	0.04264	0.801611	0.473696
ENSMUST00000082498.1|Gm25587|snRNA	snRNA	149.566	136.638	0.233169	0.321481	0.42241	0.26237	-0.0883122
ENSMUST00000082502.1|Gm25589|snRNA	snRNA	2.00973	2.27911	0.379019	0.265619	0.181399	0.358705	0.113401
ENSMUST00000082503.1|Snord49b|snoRNA	snoRNA	1.33863	0.19383	0.275268	-0.101478	0.340839	0.729954	0.376745
ENSMUST00000082507.1|Snord37|snoRNA	snoRNA	1.87399	0.590396	-0.0209471	-0.169621	0.943337	0.562105	0.148673
ENSMUST00000082509.1|Gm26226|snRNA	snRNA	0.239936	0.514262	0.0254438	0.0393176	0.931197	0.89384	-0.0138738
ENSMUST00000082516.1|Snord68|snoRNA	snoRNA	1.78196	0.305223	0.2746	0.0838977	0.342059	0.775528	0.190702
ENSMUST00000082517.1|Snora23|snoRNA	snoRNA	1.36299	0.316171	0.236119	0.00214753	0.416392	0.994187	0.233972
ENSMUST00000082519.1|Snord21|snoRNA	snoRNA	3.27191	0.949022	0.223436	0.08121	0.44257	0.782559	0.142226
ENSMUST00000082521.1|n-R5s56|rRNA	rRNA	192.929	80.0233	0.184828	-0.102343	0.527013	0.72773	0.287171
ENSMUST00000082530.1|Gm25078|snRNA	snRNA	3.87123	0.740927	0.382969	-0.387099	0.176518	0.171506	0.770067
ENSMUST00000082533.1|n-R5s37|rRNA	rRNA	1.41984	0.539048	-0.0726476	-0.0354621	0.80506	0.904204	-0.0371856
ENSMUST00000082542.1|Gm23405|snRNA	snRNA	2.91422	5.60109	0.17055	0.498435	0.559933	0.0696654	-0.327885
ENSMUST00000082547.1|Gm23737|snRNA	snRNA	735.465	573.85	0.450497	0.14797	0.105979	0.61368	0.302527
ENSMUST00000082556.1|Gm22283|snRNA	snRNA	2.90613	10.1264	0.498979	0.0128524	0.0693131	0.965218	0.486127
ENSMUST00000082557.1|Gm22061|snRNA	snRNA	0.937921	1.42141	0.371767	-0.041182	0.190585	0.888834	0.412949
ENSMUST00000082558.1|Gm22060|snRNA	snRNA	0.338846	0.497408	-0.147089	-0.0933677	0.615815	0.750885	-0.0537216
ENSMUST00000082559.1|Snora28|snoRNA	snoRNA	0.569808	0.417741	0.0139773	0.478605	0.962175	0.0834021	-0.464628
ENSMUST00000082563.1|Gm22062|snRNA	snRNA	0.267696	0.434737	0.0130332	-0.213157	0.964729	0.464367	0.22619
ENSMUST00000082566.1|Gm25296|snoRNA	snoRNA	1.61278	0.42982	0.220652	0.334147	0.448421	0.24295	-0.113494
ENSMUST00000082570.2|Gm24311|snRNA	snRNA	1.68564	3.16679	-0.143461	-0.0871261	0.624644	0.767104	-0.0563348
ENSMUST00000082574.1|n-R5s96|rRNA	rRNA	0.905923	0.454306	0.0664081	-0.37038	0.821546	0.192376	0.436788
ENSMUST00000082578.1|Gm22456|snRNA	snRNA	104.021	90.2327	0.244238	0.371904	0.400064	0.190409	-0.127666
ENSMUST00000082581.1|n-R5s162|rRNA	rRNA	33.4735	6.75647	0.00630424	-0.0629168	0.982935	0.830801	0.069221
ENSMUST00000082583.1|Gm22454|snRNA	snRNA	0.346415	0.216613	-0.202217	-0.224023	0.488122	0.441341	0.0218059
ENSMUST00000082588.1|Gm26442|snRNA	snRNA	1.27319	1.27979	0.301269	-0.108605	0.295228	0.711702	0.409874
ENSMUST00000082590.1|Gm26441|snRNA	snRNA	0.588902	1.01081	-0.122154	-0.0606671	0.677404	0.836775	-0.0614867
ENSMUST00000082591.1|Gm26440|snoRNA	snoRNA	1.21494	1.5462	0.245056	0.214952	0.398437	0.460524	0.0301044
ENSMUST00000082595.1|Gm26437|snRNA	snRNA	5.69454	7.81635	-0.27823	0.0128509	0.335455	0.965222	-0.291081
ENSMUST00000082598.1|Gm23614|snRNA	snRNA	1.89014	2.47647	0.365541	0.617018	0.198704	0.0187435	-0.251477
ENSMUST00000082607.1|Gm22978|snRNA	snRNA	11.1159	17.0607	0.311742	0.1182	0.277917	0.687355	0.193542
ENSMUST00000082608.1|Gm22980|snoRNA	snoRNA	3.04126	0.410763	0.254135	0.198685	0.380619	0.495909	0.0554497
ENSMUST00000082613.1|Gm22982|misc_RNA	misc_RNA	0.466166	0.430957	0.46456	0.444085	0.0942132	0.111664	0.0204751
ENSMUST00000082614.1|n-R5s65|rRNA	rRNA	7.07696	1.24808	0.0879286	-0.402945	0.765013	0.153139	0.490873
ENSMUST00000082615.1|Gm22977|snRNA	snRNA	7.53082	2.76466	0.277692	-0.464717	0.33643	0.0940873	0.742409
ENSMUST00000082616.1|Gm24623|snRNA	snRNA	3.36921	5.2231	0.458592	0.587765	0.0990891	0.0270736	-0.129172
ENSMUST00000082617.1|Gm24624|snRNA	snRNA	1.88291	1.66622	0.237975	-0.0897512	0.41263	0.760271	0.327726
ENSMUST00000082620.1|n-R5s173|rRNA	rRNA	10.0707	3.15192	0.128733	-0.023832	0.660952	0.935547	0.152565
ENSMUST00000082629.1|Snora7a|snoRNA	snoRNA	9.95884	3.78939	0.41582	-0.0759489	0.139209	0.796367	0.491769
ENSMUST00000082631.1|Gm24145|snRNA	snRNA	32.4251	17.7349	-0.0146556	0.123248	0.960341	0.674658	-0.137903
ENSMUST00000082633.1|Gm24143|snoRNA	snoRNA	0.593439	0.263695	0.211201	0.247159	0.468573	0.394271	-0.0359585
ENSMUST00000082641.1|Gm25798|snRNA	snRNA	0.19489	0.411465	0.126079	0.0161578	0.667572	0.956279	0.109921
ENSMUST00000082643.1|Gm25799|snRNA	snRNA	1.44857	0.555252	0.0710527	-0.424054	0.809267	0.13076	0.495106
ENSMUST00000082646.1|Gm25134|snRNA	snRNA	37.8353	23.962	-0.00937865	0.133796	0.974615	0.648387	-0.143174
ENSMUST00000082648.1|Gm25135|snRNA	snRNA	0.709156	0.439076	-0.12381	-0.116641	0.67325	0.691293	-0.00716895
ENSMUST00000082650.1|Gm25130|snRNA	snRNA	0.496809	0.474195	0.402514	0.148287	0.153621	0.612911	0.254227
ENSMUST00000082652.1|Gm25132|snRNA	snRNA	0.663896	1.13612	-0.0963705	-0.0999856	0.743116	0.733792	0.00361509
ENSMUST00000082653.1|Gm25131|snRNA	snRNA	1.32536	0.796695	0.204374	0.0687117	0.483393	0.815451	0.135662
ENSMUST00000082654.1|n-R5s74|rRNA	rRNA	0.399022	0.284933	0.153066	0.153376	0.601379	0.600633	-0.000310433
ENSMUST00000082660.2|Gm23330|snRNA	snRNA	827.808	656.513	0.441339	0.155289	0.114162	0.596042	0.286049
ENSMUST00000082663.1|Gm22299|snoRNA	snoRNA	0.256044	0.366884	0.20065	-0.278052	0.49157	0.335778	0.478702
ENSMUST00000082668.1|Snora41|snoRNA	snoRNA	0.772987	0.704626	-0.170148	0.198593	0.560873	0.496113	-0.368741
ENSMUST00000082670.1|Snora44|snoRNA	snoRNA	2.5223	0.635683	0.255502	-0.0129907	0.377974	0.964844	0.268493
ENSMUST00000082671.3|Gm22220|snRNA	snRNA	878.433	689.062	0.432543	0.151434	0.122417	0.605307	0.281109
ENSMUST00000082672.1|Gm25899|snRNA	snRNA	90.3996	79.3281	0.582856	0.557271	0.0287053	0.0384238	0.0255859
ENSMUST00000082679.1|Gm24621|snRNA	snRNA	61.2051	55.5581	0.264897	0.285423	0.360062	0.322581	-0.0205263
ENSMUST00000082683.1|n-R5s176|rRNA	rRNA	8.65634	5.66131	-0.126805	0.606036	0.66576	0.0216031	-0.73284
ENSMUST00000082686.1|Gm22303|snoRNA	snoRNA	1.07618	0.394032	0.288794	0.244241	0.316645	0.400058	0.0445536
ENSMUST00000082687.1|Gm26922|snoRNA	snoRNA	0.572492	0.750994	-0.0752123	-0.235101	0.798305	0.418463	0.159889
ENSMUST00000082696.1|Gm25143|snRNA	snRNA	0.396672	0.426998	-0.274132	0.0238167	0.342915	0.935588	-0.297949
ENSMUST00000082697.1|n-R5s42|rRNA	rRNA	2.42001	0.982809	-0.0910954	-0.235898	0.756779	0.416843	0.144802
ENSMUST00000082703.1|Snora20|snoRNA	snoRNA	6.70899	0.856478	0.277834	-0.0395598	0.336171	0.893189	0.317394
ENSMUST00000082708.1|Gm23299|snoRNA	snoRNA	0.551381	0.328117	0.26888	0.392183	0.35261	0.165464	-0.123303
ENSMUST00000082710.1|Gm23302|snRNA	snRNA	0.343086	0.167038	-0.104231	-0.292243	0.722887	0.310639	0.188012
ENSMUST00000082714.2|Gm23303|snRNA	snRNA	0.786858	4.68027	0.0317403	-0.224974	0.914222	0.439353	0.256714
ENSMUST00000082719.1|Gm26129|snRNA	snRNA	0.613322	0.585044	0.408599	0.513957	0.146913	0.0600999	-0.105358
ENSMUST00000082725.1|Gm26131|snRNA	snRNA	0.287804	0.373111	0.0488335	0.11806	0.86833	0.68771	-0.0692263
ENSMUST00000082730.1|Gm24459|snRNA	snRNA	0.580948	0.702752	0.231246	0.481499	0.426356	0.0812873	-0.250254
ENSMUST00000082737.1|Gm22807|snoRNA	snoRNA	1.3613	1.4648	0.268306	0.233628	0.353679	0.42147	0.0346778
ENSMUST00000082739.1|Gm22805|snRNA	snRNA	4.8683	6.19279	-0.179442	-0.036448	0.539329	0.901552	-0.142994
ENSMUST00000082743.1|Gm22809|snRNA	snRNA	0.0881745	0.626433	0.0210119	-0.0123903	0.943162	0.966468	0.0334022
ENSMUST00000082748.1|Gm25813|snRNA	snRNA	349.175	407.486	0.499135	0.62905	0.0692121	0.0159499	-0.129915
ENSMUST00000082754.1|Gm25814|snRNA	snRNA	1.52195	3.61134	-0.190261	-0.153992	0.514717	0.599153	-0.0362684
ENSMUST00000082757.1|Gm24149|snRNA	snRNA	0.243155	0.483469	-0.204933	0.0129225	0.482171	0.965028	-0.217856
ENSMUST00000082758.1|Gm24151|snoRNA	snoRNA	1.17984	0.0728699	0.269736	0.332129	0.35102	0.245984	-0.0623927
ENSMUST00000082760.1|Gm24146|misc_RNA	misc_RNA	3.47691	5.11132	0.591679	0.568853	0.0258229	0.0337639	0.0228259
ENSMUST00000082761.1|Gm22068|snRNA	snRNA	2292.19	1611.92	0.252728	0.254045	0.383353	0.380795	-0.00131686
ENSMUST00000082762.1|Gm24148|snoRNA	snoRNA	4.20938	0.975929	0.293257	0.282677	0.308884	0.327463	0.0105807
ENSMUST00000082763.1|Gm24147|snoRNA	snoRNA	1.2146	0.127687	0.266195	0.0915218	0.357624	0.755672	0.174673
ENSMUST00000082768.1|Gm24950|snRNA	snRNA	352.018	409.302	0.495914	0.627996	0.0713158	0.016181	-0.132082
ENSMUST00000082770.1|n-R5s180|rRNA	rRNA	2.61076	3.35916	-0.311955	0.517236	0.277571	0.0582065	-0.829192
ENSMUST00000082772.1|Gm22508|misc_RNA	misc_RNA	2.99702	2.97496	-0.208051	-0.520041	0.475384	0.0566212	0.311991
ENSMUST00000082773.1|Gm22507|snRNA	snRNA	0.60922	0.371384	-0.0969275	0.284696	0.741677	0.32387	-0.381624
ENSMUST00000082780.1|n-R5s62|rRNA	rRNA	2.43012	3.09985	-0.168815	0.288781	0.563992	0.316669	-0.457595
ENSMUST00000082781.1|Gm24207|snRNA	snRNA	0.630512	0.314957	0.292659	0.188374	0.309918	0.518973	0.104286
ENSMUST00000082785.1|Gm25930|snRNA	snRNA	0.730625	1.20231	-0.113817	0.107273	0.698443	0.715103	-0.22109
ENSMUST00000082788.1|Gm25857|snoRNA	snoRNA	0.571284	0.583081	0.393491	0.399013	0.163933	0.157569	-0.0055219
ENSMUST00000082791.1|Snord96a|snoRNA	snoRNA	1.24984	0.376906	0.172388	0.307388	0.555647	0.28504	-0.135
ENSMUST00000082794.1|Gm25851|snRNA	snRNA	0.673753	1.36298	-0.189125	-0.0503211	0.517276	0.864352	-0.138804
ENSMUST00000082804.1|Gm23054|snRNA	snRNA	17.9318	22.4051	0.284753	0.205952	0.323769	0.479949	0.078801
ENSMUST00000082805.1|Gm23055|snRNA	snRNA	0.910538	0.938342	-0.252688	-0.0297664	0.383431	0.91954	-0.222921
ENSMUST00000082807.1|Snord14a|snoRNA	snoRNA	1.18443	0.724318	0.16753	0.705437	0.567004	0.00482451	-0.537907
ENSMUST00000082810.2|n-R5s92|rRNA	rRNA	7.63063	2.35594	-0.156567	-0.585581	0.592983	0.0277907	0.429014
ENSMUST00000082814.1|n-R5s28|rRNA	rRNA	72.5304	31.5367	-0.04959	0.0930208	0.866307	0.751784	-0.142611
ENSMUST00000082817.1|Gm26330|snoRNA	snoRNA	1.05426	0.6043	0.0243788	0.625557	0.934071	0.0167258	-0.601178
ENSMUST00000082821.1|Gm26328|snRNA	snRNA	0.688428	0.518651	-0.000850289	0.0518748	0.997698	0.860201	-0.0527251
ENSMUST00000082825.1|Gm25475|snRNA	snRNA	0.495744	0.937044	0.0371248	0.332472	0.899732	0.245465	-0.295348
ENSMUST00000082828.1|Gm23738|snRNA	snRNA	1.03819	1.20258	-0.105979	0.173413	0.71841	0.553263	-0.279392
ENSMUST00000082835.1|Gm23518|snRNA	snRNA	35.7058	18.4575	-0.0304102	0.126968	0.917806	0.665352	-0.157378
ENSMUST00000082836.1|n-R5s29|rRNA	rRNA	14.0911	4.34744	0.00836321	-0.173647	0.977363	0.552718	0.18201
ENSMUST00000082838.1|Gm25202|snRNA	snRNA	322.894	384.652	0.51301	0.623884	0.0606547	0.0171075	-0.110874
ENSMUST00000082842.2|Gm25203|snoRNA	snoRNA	13.0948	7.2845	0.138959	-0.0191504	0.635663	0.948191	0.15811
ENSMUST00000082845.1|Gm22997|snRNA	snRNA	0.655791	0.488168	-0.293832	0.578545	0.307893	0.0301979	-0.872377
ENSMUST00000082846.1|Snord95|snoRNA	snoRNA	1.00845	0.396582	0.259108	0.155	0.371044	0.596735	0.104108
ENSMUST00000082848.1|Gm22685|snRNA	snRNA	0.321166	0.590495	-0.161016	0.170817	0.582383	0.559308	-0.331834
ENSMUST00000082857.1|Snord14e|snoRNA	snoRNA	1.20416	0.619924	0.00590529	0.464042	0.984015	0.0946299	-0.458137
ENSMUST00000082858.1|Gm24355|snoRNA	snoRNA	1.07618	0.397948	0.288794	0.244543	0.316645	0.399457	0.0442516
ENSMUST00000082861.1|Gm22423|snRNA	snRNA	14.239	25.3949	0.467269	0.728256	0.0920559	0.00314188	-0.260986
ENSMUST00000082862.1|Terc|misc_RNA	misc_RNA	1.06489	1.22679	-0.29767	0.265165	0.301319	0.359558	-0.562834
ENSMUST00000082863.1|Gm24357|snoRNA	snoRNA	2.54786	0.092537	0.254804	0.143502	0.379324	0.624543	0.111302
ENSMUST00000082864.1|n-R5s193|rRNA	rRNA	1094.06	359.612	-0.0680407	-0.0031021	0.817225	0.991603	-0.0649386
ENSMUST00000082868.1|Gm24036|snRNA	snRNA	5.57096	4.53318	0.383941	0.346196	0.17533	0.225314	0.0377453
ENSMUST00000082870.2|Gm22622|snoRNA	snoRNA	0.416477	0.378526	0.226042	-0.00902094	0.437126	0.975583	0.235063
ENSMUST00000082872.2|Gm24038|snRNA	snRNA	10.5143	4.99781	-0.0726777	0.110893	0.80498	0.705871	-0.183571
ENSMUST00000082877.1|Gm22358|snoRNA	snoRNA	0.999109	0.402647	0.315667	0.265055	0.271587	0.359765	0.0506122
ENSMUST00000082880.1|Gm23939|snoRNA	snoRNA	0.506487	0.283659	0.34479	0.294172	0.22733	0.307308	0.0506183
ENSMUST00000082882.1|Gm22357|snoRNA	snoRNA	0.307999	0.522091	-0.0974485	0.202215	0.740332	0.488127	-0.299663
ENSMUST00000082888.1|Gm24292|snRNA	snRNA	0.230318	0.449731	0.00548776	-0.181325	0.985145	0.535008	0.186813
ENSMUST00000082889.1|Snord82|snoRNA	snoRNA	0.190853	0.246838	0.15723	0.0588151	0.5914	0.8417	0.0984145
ENSMUST00000082891.1|n-R5s195|rRNA	rRNA	279.736	43.0001	0.117183	-0.38257	0.689925	0.177007	0.499753
ENSMUST00000082895.3|Gm22879|snoRNA	snoRNA	1.01455	0.617581	-0.0658879	0.751358	0.822923	0.00194795	-0.817246
ENSMUST00000082898.1|n-R5s166|rRNA	rRNA	1.8361	0.67046	-0.159357	-0.195842	0.586328	0.502221	0.0364851
ENSMUST00000082899.1|Gm25926|snRNA	snRNA	0.356488	0.236439	0.146347	0.180162	0.617617	0.537676	-0.0338147
ENSMUST00000082903.1|Snora75|snoRNA	snoRNA	2.97982	0.910858	0.238594	0.0436125	0.41138	0.882313	0.194981
ENSMUST00000082906.1|Gm26204|snRNA	snRNA	2.69049	1.11361	0.185993	-0.108457	0.524364	0.712078	0.29445
ENSMUST00000082907.1|Gm26205|snoRNA	snoRNA	9.76282	0.798131	0.279631	0.260033	0.332925	0.369277	0.0195984
ENSMUST00000082917.1|Gm24525|snRNA	snRNA	14.4025	14.422	0.329636	0.0855732	0.249763	0.771153	0.244062
ENSMUST00000082919.1|Gm23442|snoRNA	snoRNA	3.06952	0.687704	0.238755	0.221639	0.411054	0.446342	0.0171157
ENSMUST00000082920.1|Gm24527|snRNA	snRNA	8.51936	3.31208	0.0448739	-0.225101	0.878932	0.439088	0.269975
ENSMUST00000082921.1|Gm24526|snRNA	snRNA	0.703266	0.585786	0.196988	0.203969	0.499673	0.48428	-0.00698106
ENSMUST00000082922.1|Gm23444|snRNA	snRNA	172.72	165.985	0.388883	0.558146	0.16937	0.038056	-0.169263
ENSMUST00000082923.1|n-R5s25|rRNA	rRNA	24.1919	5.88849	-0.01464	0.102644	0.960383	0.726957	-0.117284
ENSMUST00000082925.1|Gm24524|snRNA	snRNA	0.835863	1.23048	0.463697	-0.128503	0.0949083	0.661526	0.592199
ENSMUST00000082926.1|n-R5s220|rRNA	rRNA	30.7748	7.53812	0.0411057	-0.218773	0.889038	0.452395	0.259878
ENSMUST00000082933.1|Gm25039|snRNA	snRNA	1.23411	2.18136	0.0643024	0.193165	0.827125	0.508196	-0.128863
ENSMUST00000082938.1|Gm23376|snRNA	snRNA	22.6735	21.1211	0.380796	0.278023	0.179192	0.335829	0.102773
ENSMUST00000082947.1|Gm22265|snRNA	snRNA	10.7309	10.5394	0.0533324	0.23244	0.85631	0.423904	-0.179107
ENSMUST00000082948.1|Gm24202|snRNA	snRNA	1.049	0.557983	0.0958848	0.0214202	0.744371	0.942059	0.0744646
ENSMUST00000082955.1|Gm24200|snRNA	snRNA	38.5255	19.0038	-0.0150926	0.141831	0.959159	0.628625	-0.156924
ENSMUST00000082962.1|Snora19|snoRNA	snoRNA	1.60813	0.389015	0.164562	-0.107545	0.573992	0.714408	0.272106
ENSMUST00000082965.1|Snord118|snoRNA	snoRNA	0.982153	1.29695	0.377638	0.572174	0.183126	0.0325087	-0.194536
ENSMUST00000082967.1|Snora21|snoRNA	snoRNA	5.21872	1.49863	0.261143	0.108095	0.367162	0.713003	0.153049
ENSMUST00000082971.1|Gm25403|misc_RNA	misc_RNA	1.39731	0.845051	0.202565	0.125704	0.487357	0.66851	0.0768613
ENSMUST00000082972.1|n-R5s204|rRNA	rRNA	12.8168	3.4713	0.0339775	-0.331037	0.908199	0.247634	0.365015
ENSMUST00000082982.1|Gm22573|snRNA	snRNA	0.608197	0.458678	-0.228293	-0.104228	0.43245	0.722895	-0.124065
ENSMUST00000082984.2|Gm22571|snoRNA	snoRNA	0.649716	0.195371	0.255917	0.125538	0.377173	0.668925	0.130379
ENSMUST00000082985.1|Gm22572|snRNA	snRNA	0.365346	0.675267	-0.210854	0.26935	0.469321	0.351737	-0.480203
ENSMUST00000082987.1|Gm22229|snRNA	snRNA	0.67168	1.05234	-0.137487	-0.110994	0.639282	0.705615	-0.0264927
ENSMUST00000082988.2|Gm22628|snRNA	snRNA	1.34252	1.28704	0.0384515	-0.193335	0.896167	0.507816	0.231787
ENSMUST00000082989.1|Gm22042|snRNA	snRNA	1728.37	1298.23	0.291552	0.25833	0.311837	0.372532	0.0332214
ENSMUST00000082993.1|Gm22043|snRNA	snRNA	0.186248	0.312309	0.153978	-0.0325997	0.599187	0.911908	0.186578
ENSMUST00000083004.1|Gm50450|snoRNA	snoRNA	7.11255	1.80904	0.240551	0.0109335	0.407436	0.970409	0.229618
ENSMUST00000083007.1|Gm23238|snRNA	snRNA	1305.09	997.855	0.364141	0.169463	0.200559	0.562475	0.194679
ENSMUST00000083009.1|Gm23240|snRNA	snRNA	552.628	315.419	0.0741049	0.243647	0.80122	0.40124	-0.169543
ENSMUST00000083011.1|Rny3|misc_RNA	misc_RNA	13.4105	5.45161	0.272984	-0.254521	0.345022	0.379871	0.527505
ENSMUST00000083013.1|Gm23790|snRNA	snRNA	0.330875	0.776904	-0.12658	0.00702798	0.666321	0.980977	-0.133608
ENSMUST00000083015.1|Snora61|snoRNA	snoRNA	2.02622	0.867893	0.12641	0.0626985	0.666745	0.83138	0.0637115
ENSMUST00000083025.1|n-R5s41|rRNA	rRNA	29.2874	5.34788	0.0253693	-0.32006	0.931398	0.264605	0.34543
ENSMUST00000083026.1|Gm24406|snoRNA	snoRNA	2.97249	2.59942	-0.0986062	0.359547	0.737345	0.206725	-0.458153
ENSMUST00000083032.1|Snord15b|snoRNA	snoRNA	2.19457	1.67378	0.164872	0.31522	0.57326	0.272303	-0.150349
ENSMUST00000083033.1|Gm24405|snRNA	snRNA	184.484	119.946	0.0997646	0.116421	0.734361	0.69185	-0.0166561
ENSMUST00000083041.1|Gm24316|snRNA	snRNA	0.249948	0.550576	0.106592	0.150822	0.716843	0.606784	-0.0442298
ENSMUST00000083047.1|Snora70|snoRNA	snoRNA	3.29086	0.639273	0.339909	0.184972	0.234414	0.526685	0.154937
ENSMUST00000083048.1|Gm25259|snRNA	snRNA	0.328105	0.520841	-0.315433	0.0579272	0.271962	0.844063	-0.37336
ENSMUST00000083053.2|Gm25260|snRNA	snRNA	1.39836	0.724804	0.155661	-0.161161	0.595151	0.582041	0.316822
ENSMUST00000083058.1|Gm22421|snRNA	snRNA	25.1637	16.3908	-0.113865	-0.0320547	0.698322	0.913375	-0.0818103
ENSMUST00000083063.2|Gm24095|snoRNA	snoRNA	1.40373	0.298191	0.323864	0.0132557	0.258647	0.964127	0.310609
ENSMUST00000083065.1|Gm26035|misc_RNA	misc_RNA	20.0374	17.1553	0.447884	0.596475	0.108271	0.0243501	-0.148591
ENSMUST00000083070.1|Gm26326|snoRNA	snoRNA	0.796374	0.271108	0.261605	-0.304017	0.366286	0.290627	0.565621
ENSMUST00000083071.1|n-R5s79|rRNA	rRNA	4.11775	1.20608	0.0913549	-0.572758	0.756105	0.0322917	0.664113
ENSMUST00000083072.1|Gm26325|snRNA	snRNA	0.36511	0.623707	0.162767	0.701709	0.578233	0.00515595	-0.538942
ENSMUST00000083078.1|Gm23507|snRNA	snRNA	0.316406	0.759868	-0.136994	-0.002387	0.640496	0.993538	-0.134607
ENSMUST00000083083.1|Gm23510|snRNA	snRNA	77.9201	78.5025	0.305881	0.406972	0.28753	0.148687	-0.101091
ENSMUST00000083084.1|Gm23511|snRNA	snRNA	225.519	131.761	0.16155	0.10654	0.581116	0.716976	0.0550106
ENSMUST00000083093.1|Gm25201|snRNA	snRNA	1.07897	2.44176	-0.0658323	0.464766	0.82307	0.0940479	-0.530599
ENSMUST00000083095.1|Gm25199|snRNA	snRNA	0.605549	1.21625	-0.170089	0.0744688	0.561009	0.800261	-0.244558
ENSMUST00000083096.1|n-R5s160|rRNA	rRNA	0.942658	0.140072	0.0188047	-0.524896	0.949125	0.053952	0.5437
ENSMUST00000083099.1|Gm24871|snRNA	snRNA	26.9703	20.1665	0.440152	0.50389	0.115252	0.0661886	-0.0637375
ENSMUST00000083103.1|Rn7sk|misc_RNA	misc_RNA	35.8459	17.5921	0.434247	0.53749	0.120787	0.0474526	-0.103243
ENSMUST00000083107.1|Gm24044|snoRNA	snoRNA	0.833255	0.134862	0.196793	0.436633	0.500106	0.11853	-0.239839
ENSMUST00000083108.1|Gm24043|snRNA	snRNA	2.60535	2.31141	0.393905	-0.0876576	0.16345	0.765719	0.481563
ENSMUST00000083110.1|n-R5s169|rRNA	rRNA	2.90148	0.646098	0.0545622	0.349755	0.853029	0.22026	-0.295193
ENSMUST00000083111.1|Gm24046|snRNA	snRNA	816.827	638.473	0.453926	0.173265	0.103021	0.553607	0.280662
ENSMUST00000083113.1|Gm24045|misc_RNA	misc_RNA	2.48706	2.45441	-0.100839	-0.544092	0.731595	0.0442833	0.443253
ENSMUST00000083115.1|Gm24041|snRNA	snRNA	0.710786	0.925906	-0.204862	0.240038	0.482327	0.408469	-0.4449
ENSMUST00000083116.1|Gm25704|snRNA	snRNA	141.576	98.0357	0.207636	0.269747	0.476285	0.351	-0.062111
ENSMUST00000083121.1|n-R5s213|rRNA	rRNA	7.77113	1.30942	0.109779	-0.483626	0.708709	0.0797582	0.593404
ENSMUST00000083123.1|Gm25703|snRNA	snRNA	0.366676	0.522835	0.0763135	0.224906	0.795408	0.439494	-0.148593
ENSMUST00000083127.1|Gm22884|snoRNA	snoRNA	0.558859	0.224484	0.136166	-0.459879	0.642535	0.0980234	0.596045
ENSMUST00000083134.1|n-R5s5|rRNA	rRNA	255.102	71.3064	0.079041	-0.473176	0.788245	0.0874724	0.552217
ENSMUST00000083135.1|Gm26072|snRNA	snRNA	0.246521	0.538194	-0.0472544	0.263239	0.872556	0.363188	-0.310494
ENSMUST00000083136.1|n-R5s196|rRNA	rRNA	0.194134	1.43471	-0.11234	0.420137	0.702194	0.134735	-0.532476
ENSMUST00000083138.1|Gm24533|snoRNA	snoRNA	2.29236	0.544576	0.301107	-0.280904	0.295501	0.330637	0.582011
ENSMUST00000083149.1|n-R5s205|rRNA	rRNA	10.7906	7.32168	0.143043	0.618137	0.625664	0.018469	-0.475094
ENSMUST00000083153.1|Snord22|snoRNA	snoRNA	1.58498	1.59465	0.582998	0.211307	0.0286573	0.468343	0.37169
ENSMUST00000083154.1|Gm26494|snoRNA	snoRNA	1.2146	0.136697	0.266195	0.0826001	0.357624	0.778921	0.183595
ENSMUST00000083156.1|Gm23677|snRNA	snRNA	0.368135	0.52646	-0.234239	-0.076735	0.420222	0.7943	-0.157504
ENSMUST00000083162.1|Gm23680|snRNA	snRNA	129.673	50.7851	0.000271676	0.190391	0.999265	0.514422	-0.19012
ENSMUST00000083163.1|Snora16a|snoRNA	snoRNA	16.5385	4.21393	0.31063	-0.10401	0.279726	0.723452	0.41464
ENSMUST00000083166.1|Gm26132|snoRNA	snoRNA	2.74635	0.468582	0.224276	-0.295023	0.440811	0.305844	0.519299
ENSMUST00000083168.1|n-R5s50|rRNA	rRNA	1.08455	0.275156	-0.200865	-0.227009	0.491096	0.435115	0.0261434
ENSMUST00000083170.1|Gm26128|snRNA	snRNA	1.39467	0.709122	0.259953	-0.0830985	0.369429	0.777617	0.343052
ENSMUST00000083173.1|n-R5s88|rRNA	rRNA	394.112	85.7137	0.0235434	-0.459086	0.936326	0.0986795	0.482629
ENSMUST00000083176.4|Snord61|snoRNA	snoRNA	1.82456	0.490757	0.213459	0.247547	0.463719	0.393506	-0.0340877
ENSMUST00000083177.1|Gm25141|snRNA	snRNA	0.390859	0.200503	0.260602	-0.119696	0.368192	0.683584	0.380298
ENSMUST00000083181.1|Gm23298|snRNA	snRNA	0.305929	0.502737	-0.128232	-0.152038	0.6622	0.603852	0.023806
ENSMUST00000083184.1|Gm23297|snoRNA	snoRNA	0.853254	0.368023	0.225053	-0.186407	0.439187	0.523426	0.41146
ENSMUST00000083190.1|Snora65|snoRNA	snoRNA	5.46242	1.72628	0.254692	0.211079	0.379541	0.468836	0.043613
ENSMUST00000083193.1|Gm26127|snRNA	snRNA	0.654354	1.18697	0.497397	-0.0387525	0.070342	0.895358	0.536149
ENSMUST00000083197.1|Gm22287|snRNA	snRNA	0.693313	0.94123	-0.218619	0.0774562	0.452721	0.792405	-0.296075
ENSMUST00000083209.1|Gm25644|snRNA	snRNA	0.843257	2.28577	-0.331315	-0.184743	0.247213	0.527205	-0.146572
ENSMUST00000083211.1|Vaultrc5|misc_RNA	misc_RNA	31.6369	12.2383	0.434477	0.0148149	0.120568	0.95991	0.419662
ENSMUST00000083215.2|n-R5s86|rRNA	rRNA	2.43046	0.961378	0.0770968	-0.138166	0.793349	0.637611	0.215263
ENSMUST00000083224.1|Gm25483|snoRNA	snoRNA	12.349	3.02885	0.422208	0.00433426	0.132623	0.988267	0.417874
ENSMUST00000083226.1|Gm50452|snoRNA	snoRNA	0.308972	0.359265	-0.391492	0.337639	0.166277	0.237755	-0.729131
ENSMUST00000083227.1|n-R5s167|rRNA	rRNA	1.92205	0.694792	0.00280116	0.0775129	0.992417	0.792256	-0.0747117
ENSMUST00000083228.1|Gm23645|snRNA	snRNA	0.63945	0.146965	0.323415	-0.0432377	0.259347	0.883318	0.366652
ENSMUST00000083233.1|Gm23658|snoRNA	snoRNA	1.60813	0.389015	0.164562	-0.107545	0.573992	0.714408	0.272106
ENSMUST00000083236.1|Gm23730|snRNA	snRNA	0.487611	0.633397	-0.262875	-0.0177923	0.363878	0.951861	-0.245082
ENSMUST00000083239.1|Gm22127|snRNA	snRNA	0.32031	0.502278	-0.105494	-0.0158599	0.719652	0.957085	-0.0896339
ENSMUST00000083241.2|Gm23686|snRNA	snRNA	319.792	235.836	0.16475	0.339931	0.573546	0.234382	-0.175181
ENSMUST00000083242.1|Rnu12|snRNA	snRNA	17.4413	15.4147	0.305073	0.123816	0.28887	0.673234	0.181257
ENSMUST00000083244.1|Gm22126|snRNA	snRNA	850.368	690.255	0.438408	0.191238	0.116869	0.512519	0.24717
ENSMUST00000083254.1|Gm25140|snRNA	snRNA	12.1896	12.6809	0.264694	0.285585	0.360444	0.322296	-0.0208904
ENSMUST00000083262.1|Snord85|snoRNA	snoRNA	1.49312	0.131047	0.255505	0.211582	0.377969	0.467752	0.043923
ENSMUST00000083265.1|Gm23461|snRNA	snRNA	0.203768	0.428792	-0.0180851	-0.0874646	0.95107	0.766222	0.0693795
ENSMUST00000083266.1|Gm24613|snoRNA	snoRNA	1.77669	1.5504	0.244516	0.224752	0.39951	0.439816	0.0197643
ENSMUST00000083269.1|Gm24614|snRNA	snRNA	0.66343	0.997608	-0.158698	-0.0307235	0.587896	0.916961	-0.127975
ENSMUST00000083270.1|Gm24610|snoRNA	snoRNA	0.919764	1.02195	0.315057	0.518267	0.272565	0.0576204	-0.20321
ENSMUST00000083274.1|Gm24616|snoRNA	snoRNA	1.04857	1.32013	-0.0737422	-0.176464	0.802175	0.546193	0.102722
ENSMUST00000083278.1|Gm26264|snRNA	snRNA	51.6105	39.6109	0.117529	0.13568	0.68905	0.643733	-0.0181513
ENSMUST00000083281.1|Gm26263|snRNA	snRNA	0.721527	0.695815	0.15659	0.17021	0.592928	0.560727	-0.0136195
ENSMUST00000083282.1|Gm25818|snRNA	snRNA	807.309	627.783	0.434316	0.145867	0.120722	0.618785	0.288449
ENSMUST00000083285.1|Snord32a|snoRNA	snoRNA	0.632589	0.288854	0.168707	0.144232	0.564244	0.622764	0.0244748
ENSMUST00000083287.1|Gm25793|snRNA	snRNA	0.584647	0.892833	-0.38913	0.0696877	0.169076	0.812871	-0.458818
ENSMUST00000083298.1|Gm22973|snRNA	snRNA	9.64994	17.2202	0.598862	0.685202	0.0236409	0.00684298	-0.0863394
ENSMUST00000083299.1|n-R5s60|rRNA	rRNA	9.93574	4.35709	-0.00253719	-0.0153738	0.993132	0.958399	0.0128366
ENSMUST00000083302.1|n-R5s197|rRNA	rRNA	10.7965	5.4878	0.105559	0.457717	0.719484	0.0998184	-0.352158
ENSMUST00000083304.1|Gm22970|snRNA	snRNA	11.3551	5.41053	-0.00884933	0.0279401	0.976048	0.924464	-0.0367894
ENSMUST00000083314.1|Gm22293|snoRNA	snoRNA	0.731848	0.308961	0.38203	0.313581	0.177671	0.27494	0.0684485
ENSMUST00000083317.1|Gm23971|snRNA	snRNA	352.018	409.302	0.495914	0.627996	0.0713158	0.016181	-0.132082
ENSMUST00000083320.1|Gm23973|misc_RNA	misc_RNA	17.1847	8.48351	0.433177	0.544713	0.121809	0.0439936	-0.111536
ENSMUST00000083322.1|Gm23972|snRNA	snRNA	2.04362	5.97438	0.376714	0.063233	0.184287	0.829962	0.313481
ENSMUST00000083324.1|Gm23969|snoRNA	snoRNA	0.906867	0.533998	0.193962	0.244543	0.506415	0.399457	-0.0505812
ENSMUST00000083328.1|Gm23451|snoRNA	snoRNA	1.09036	0.432519	0.301332	0.296903	0.295122	0.302627	0.00442955
ENSMUST00000083335.1|Gm23456|snoRNA	snoRNA	0.351959	0.377517	0.311028	0.572153	0.279077	0.0325165	-0.261125
ENSMUST00000083338.1|Snord57|snoRNA	snoRNA	0.512726	0.509727	0.226312	0.197658	0.436563	0.498187	0.0286546
ENSMUST00000083341.1|n-R5s217|rRNA	rRNA	0.679394	1.9089	0.140461	0.404136	0.631979	0.151813	-0.263675
ENSMUST00000083345.1|Gm25124|snRNA	snRNA	13.5357	13.491	0.185157	0.169109	0.526263	0.563302	0.0160484
ENSMUST00000083347.1|Gm24452|snoRNA	snoRNA	1.34326	0.123033	0.235378	0.0793566	0.417899	0.787417	0.156022
ENSMUST00000083348.1|Gm24455|snoRNA	snoRNA	2.24325	0.626169	0.265958	0.0829832	0.358068	0.777919	0.182975
ENSMUST00000083349.1|Gm24454|snoRNA	snoRNA	1.33174	0.524237	0.236115	0.0171661	0.416401	0.953554	0.218949
ENSMUST00000083353.1|Gm24451|snoRNA	snoRNA	9.38565	1.50244	0.225344	-0.0098533	0.438581	0.973331	0.235197
ENSMUST00000083359.1|Gm26124|misc_RNA	misc_RNA	1.3106	1.31919	-0.0280039	-0.442727	0.924292	0.112894	0.414723
ENSMUST00000083360.1|Gm26232|snRNA	snRNA	1643	1129.77	0.305422	0.231773	0.28829	0.425272	0.0736493
ENSMUST00000083361.1|Gm24134|snoRNA	snoRNA	0.505106	0.41978	0.133971	0.518716	0.647954	0.0573666	-0.384744
ENSMUST00000083364.1|Gm26121|snRNA	snRNA	19.3592	28.1557	0.445591	-0.133626	0.110311	0.648808	0.579216
ENSMUST00000083367.1|Gm23248|snRNA	snRNA	0.352092	0.428632	-0.190422	0.0511988	0.514354	0.862007	-0.24162
ENSMUST00000083371.1|Gm23246|snoRNA	snoRNA	1.68296	0.698766	0.121701	0.152312	0.678542	0.603192	-0.0306114
ENSMUST00000083373.1|Gm23247|snRNA	snRNA	0.374989	0.733396	-0.129379	-0.00614271	0.659344	0.983373	-0.123236
ENSMUST00000083374.2|Gm24136|snRNA	snRNA	1366.51	934.443	0.336525	0.225144	0.239405	0.438998	0.111381
ENSMUST00000083377.1|n-R5s156|rRNA	rRNA	423.634	108.81	0.0516511	-0.506019	0.860799	0.0648655	0.55767
ENSMUST00000083386.1|Gm22056|snRNA	snRNA	1.42399	2.87801	-0.146283	-0.0508743	0.617774	0.862874	-0.0954084
ENSMUST00000083387.1|Gm22057|snRNA	snRNA	0.600032	1.06574	-0.00546073	-0.0539988	0.985218	0.854531	0.0485381
ENSMUST00000083389.1|Gm24319|snRNA	snRNA	4.54279	1.1611	-0.200202	0.0894485	0.492559	0.761058	-0.28965
ENSMUST00000083393.1|Gm22058|misc_RNA	misc_RNA	4.08835	3.78369	0.564384	0.44075	0.0355095	0.114702	0.123634
ENSMUST00000083394.1|Gm22053|snoRNA	snoRNA	12.2729	3.33493	0.421792	0.029025	0.133045	0.921539	0.392767
ENSMUST00000083409.1|Gm25580|misc_RNA	misc_RNA	13.5164	4.86899	-0.0931373	0.605998	0.751482	0.0216133	-0.699136
ENSMUST00000083410.1|Gm25581|snRNA	snRNA	145.981	133.703	0.310825	0.325953	0.279408	0.25541	-0.0151282
ENSMUST00000083419.1|Snora73b|snoRNA	snoRNA	124.3	19.4064	0.51943	-0.134544	0.0569639	0.646538	0.653974
ENSMUST00000083424.1|Snord14d|snoRNA	snoRNA	3.19872	1.57446	0.271384	0.655817	0.347969	0.0108761	-0.384433
ENSMUST00000083426.1|Gm24412|snoRNA	snoRNA	0.674042	0.302443	0.324399	0.311183	0.257816	0.278825	0.0132161
ENSMUST00000083427.1|1600017P15Rik|misc_RNA	misc_RNA	0.983282	1.19913	-0.149108	0.42269	0.610925	0.132135	-0.571798
ENSMUST00000083435.2|Gm26244|snRNA	snRNA	1789.95	1249.09	0.300736	0.203193	0.296125	0.48598	0.0975436
ENSMUST00000083437.1|Gm22739|snRNA	snRNA	214.994	193.024	0.310094	0.323858	0.280601	0.258657	-0.0137642
ENSMUST00000083440.1|Gm22738|snRNA	snRNA	0.813845	0.882686	0.6199	0.482639	0.0180429	0.0804654	0.137261
ENSMUST00000083444.1|Gm22744|snoRNA	snoRNA	0.945313	0.0541194	0.216576	-0.133199	0.457059	0.649865	0.349775
ENSMUST00000083445.1|Gm22743|snoRNA	snoRNA	1.30459	0.290942	0.319734	0.0241843	0.265119	0.934596	0.29555
ENSMUST00000083448.1|Gm23097|snRNA	snRNA	0.182243	0.392438	0.0621	0.0114964	0.832969	0.968886	0.0506035
ENSMUST00000083450.1|Gm23093|snRNA	snRNA	0.237949	0.509131	-0.154906	-0.205517	0.59696	0.480896	0.050611
ENSMUST00000083453.1|n-R5s85|rRNA	rRNA	0.875644	0.740459	-0.757912	0.499689	0.00168543	0.0688549	-1.2576
ENSMUST00000083455.1|Gm23100|snRNA	snRNA	11.1704	6.04685	0.0682906	0.0923065	0.816564	0.753636	-0.0240159
ENSMUST00000083458.1|Gm25894|snoRNA	snoRNA	9.85183	1.92882	0.218207	0.0637717	0.453594	0.828532	0.154435
ENSMUST00000083532.1|n-R5s89|rRNA	rRNA	1.17253	0.676715	0.0943157	-0.117973	0.74843	0.687928	0.212289
ENSMUST00000083657.1|Gm22753|snRNA	snRNA	0.258226	0.359181	-0.113049	0.0510898	0.700393	0.862298	-0.164139
ENSMUST00000083688.1|Gm24763|snRNA	snRNA	4.82525	5.22555	0.552287	0.493527	0.0405683	0.0729039	0.05876
ENSMUST00000083689.1|Gm24762|snRNA	snRNA	0.563444	0.626899	0.191371	0.318903	0.51222	0.266434	-0.127532
ENSMUST00000083694.1|Snord33|snoRNA	snoRNA	1.06096	0.525928	0.262865	0.245111	0.363896	0.398328	0.0177542
ENSMUST00000083695.2|Gm24826|snoRNA	snoRNA	5.12992	4.3909	0.361248	0.194738	0.204428	0.504683	0.166511
ENSMUST00000083702.1|Gm24254|snRNA	snRNA	0.636538	0.500566	0.52899	-0.0364289	0.0517727	0.901604	0.565419
ENSMUST00000083703.1|Gm26397|snoRNA	snoRNA	0.831702	0.593027	0.289189	-0.146784	0.315954	0.616555	0.435974
ENSMUST00000083711.1|Gm23875|misc_RNA	misc_RNA	1.18983	2.10267	0.449454	0.285502	0.106889	0.322442	0.163952
ENSMUST00000083715.1|Snora74a|snoRNA	snoRNA	11.7962	1.65827	0.2422	0.0323504	0.40413	0.912579	0.20985
ENSMUST00000083719.1|Gm23105|snoRNA	snoRNA	0.559507	0.227865	0.0927597	-0.025124	0.75246	0.93206	0.117884
ENSMUST00000083724.1|Gm23102|snRNA	snRNA	2.95907	2.88201	0.0894193	0.190021	0.761134	0.515257	-0.100601
ENSMUST00000083726.1|n-R5s170|rRNA	rRNA	23.5809	10.6127	-0.229361	0.1527	0.430241	0.602257	-0.382061
ENSMUST00000083728.1|n-R5s161|rRNA	rRNA	10.871	5.58233	0.223408	0.131482	0.442627	0.654119	0.0919261
ENSMUST00000083729.1|Gm22579|snoRNA	snoRNA	1.39499	0.298191	0.32341	0.0132557	0.259355	0.964127	0.310154
ENSMUST00000083749.1|Gm23731|snRNA	snRNA	1.01054	1.17191	0.355813	0.323886	0.211824	0.258613	0.0319262
ENSMUST00000083755.1|n-R5s7|rRNA	rRNA	1.22482	0.261245	-0.0992665	-0.40532	0.735644	0.150503	0.306053
ENSMUST00000083757.1|n-R5s77|rRNA	rRNA	503	113.836	0.0585714	-0.520326	0.842348	0.0564619	0.578898
ENSMUST00000083758.1|Gm25410|snoRNA	snoRNA	4.26276	1.24292	-0.232176	-0.366672	0.424444	0.197213	0.134496
ENSMUST00000083767.1|Rny1|misc_RNA	misc_RNA	64.0743	65.9512	-0.152072	-0.588658	0.60377	0.0267843	0.436586
ENSMUST00000083768.1|Gm22828|snRNA	snRNA	0.417857	0.291598	-0.156227	-0.0356853	0.593798	0.903603	-0.120541
ENSMUST00000083772.1|Gm22830|snoRNA	snoRNA	2.10205	1.08072	-0.150801	-0.0560622	0.606833	0.84903	-0.0947393
ENSMUST00000083774.1|Gm22826|snRNA	snRNA	0.683755	1.21076	0.151281	-0.0752649	0.605676	0.798166	0.226546
ENSMUST00000083784.1|Gm25650|snRNA	snRNA	32.4264	29.1406	0.274174	0.408549	0.342838	0.146968	-0.134374
ENSMUST00000083785.1|n-R5s12|rRNA	rRNA	1.63172	1.87594	-0.0228589	0.373561	0.938174	0.188285	-0.39642
ENSMUST00000083787.1|Gm26168|misc_RNA	misc_RNA	4.8872	4.45444	0.081005	-0.434836	0.783096	0.120227	0.515841
ENSMUST00000083788.1|Gm26166|snRNA	snRNA	0.32844	0.450253	-0.251207	0.0101874	0.386319	0.972427	-0.261394
ENSMUST00000083791.1|Gm26165|snoRNA	snoRNA	3.25415	0.344516	0.208862	0.186801	0.473625	0.522532	0.0220615
ENSMUST00000083795.1|Gm26176|snRNA	snRNA	45.6417	54.0982	-0.153161	0.279241	0.60115	0.333629	-0.432402
ENSMUST00000083798.1|Gm24492|snRNA	snRNA	0.16673	0.700851	-0.148506	-0.0115839	0.612381	0.968649	-0.136922
ENSMUST00000083800.1|Snord49a|snoRNA	snoRNA	2.76626	0.230302	0.199992	0.0733817	0.493021	0.803125	0.126611
ENSMUST00000083801.1|Snord80|snoRNA	snoRNA	1.9174	2.21006	0.0839271	0.300331	0.775451	0.296809	-0.216404
ENSMUST00000083803.1|Gm24490|snRNA	snRNA	1.02924	0.626767	0.380697	0.00182762	0.179315	0.995053	0.378869
ENSMUST00000083805.1|Gm24493|snoRNA	snoRNA	1.2146	0.127687	0.266195	0.0915218	0.357624	0.755672	0.174673
ENSMUST00000083808.1|Gm25007|snRNA	snRNA	5.23746	10.3898	0.632984	0.725423	0.0151091	0.00332096	-0.0924391
ENSMUST00000083811.1|Gm25004|snRNA	snRNA	0.557358	0.917574	-0.0214589	0.174778	0.941955	0.550094	-0.196237
ENSMUST00000083812.1|Gm25005|snRNA	snRNA	3.01579	4.22028	0.0717751	-0.0531955	0.807361	0.856675	0.124971
ENSMUST00000083817.1|Gm23345|snRNA	snRNA	1.3002	2.13353	-0.154563	0.284109	0.597782	0.324913	-0.438672
ENSMUST00000083818.1|Gm23344|snoRNA	snoRNA	0.280315	0.339257	0.219579	0.379081	0.450688	0.181321	-0.159502
ENSMUST00000083824.1|n-R5s10|rRNA	rRNA	1.31303	0.532752	-0.0293655	-0.178819	0.920621	0.540762	0.149453
ENSMUST00000083830.1|Gm23850|snRNA	snRNA	0.473624	0.964503	0.105225	0.356423	0.720339	0.210985	-0.251197
ENSMUST00000083833.1|Gm23849|snRNA	snRNA	352.018	409.302	0.495914	0.627996	0.0713158	0.016181	-0.132082
ENSMUST00000083836.1|Gm22155|snRNA	snRNA	145.185	134.832	0.289722	0.328973	0.315024	0.250774	-0.0392515
ENSMUST00000083837.1|n-R5s54|rRNA	rRNA	0.571022	0.366207	0.0448559	-0.0831719	0.87898	0.777425	0.128028
ENSMUST00000083839.1|Rnu1b6|snRNA	snRNA	1643	1129.77	0.305422	0.231773	0.28829	0.425272	0.0736493
ENSMUST00000083844.1|Gm22154|snoRNA	snoRNA	0.685108	0.623051	0.109917	0.191906	0.708358	0.511018	-0.0819896
ENSMUST00000083848.1|Gm22680|snoRNA	snoRNA	3.19897	0.0930021	0.219998	0.504497	0.449803	0.0658092	-0.284499
ENSMUST00000083860.1|Gm25514|snRNA	snRNA	141.957	92.9593	0.112129	0.196757	0.702729	0.500186	-0.0846279
ENSMUST00000083863.1|Gm25512|snRNA	snRNA	1.43863	0.422808	0.0981756	-0.357096	0.738456	0.210062	0.455272
ENSMUST00000083865.1|Gm25517|snoRNA	snoRNA	0.457717	0.122214	0.0851836	-0.261037	0.77217	0.367364	0.346221
ENSMUST00000083869.1|Gm23040|snRNA	snRNA	1.62482	1.24573	0.0339178	0.365285	0.908359	0.199043	-0.331367
ENSMUST00000083872.1|n-R5s69|rRNA	rRNA	8.63048	8.85894	-0.0673393	-0.589311	0.819081	0.0265742	0.521972
ENSMUST00000083874.1|Gm23037|misc_RNA	misc_RNA	11.5891	2.82758	0.435551	0.475617	0.119549	0.0856252	-0.040066
ENSMUST00000083879.1|n-R5s3|rRNA	rRNA	1.2492	0.460789	-0.125752	-0.148044	0.668389	0.613501	0.0222919
ENSMUST00000083886.1|Gm26316|snRNA	snRNA	281.787	367.635	0.561038	0.641381	0.036859	0.0134279	-0.0803426
ENSMUST00000083888.1|Snord15a|snoRNA	snoRNA	2.41338	2.15369	-0.0373594	0.0776106	0.899102	0.792	-0.11497
ENSMUST00000083889.1|n-R5s182|rRNA	rRNA	6.80622	4.07958	0.125726	0.454592	0.668455	0.102453	-0.328867
ENSMUST00000083890.1|Gm26315|misc_RNA	misc_RNA	21.9129	13.6282	0.456566	0.595671	0.100783	0.0245926	-0.139104
ENSMUST00000083891.1|Gm26314|snRNA	snRNA	1.92918	1.70431	-0.128861	0.113203	0.660633	0.700001	-0.242064
ENSMUST00000083902.1|Gm23502|snRNA	snRNA	0.522228	0.820589	0.0952062	0.42066	0.746125	0.1342	-0.325454
ENSMUST00000083907.1|Gm25257|snRNA	snRNA	0.720834	0.575383	-0.205916	-0.177708	0.480026	0.543321	-0.0282083
ENSMUST00000083909.1|Gm25186|snRNA	snRNA	0.913134	1.57362	-0.121774	-0.109937	0.678359	0.708306	-0.0118366
ENSMUST00000083911.1|Gm25189|snRNA	snRNA	604.447	385.001	0.154702	0.225095	0.597449	0.439099	-0.070393
ENSMUST00000083912.2|Gm25937|snRNA	snRNA	0.435552	0.511927	-0.134037	0.247308	0.64779	0.393978	-0.381345
ENSMUST00000083913.1|Gm25188|snoRNA	snoRNA	0.721003	0.326325	0.271101	0.292621	0.348493	0.309985	-0.0215198
ENSMUST00000083928.1|Gm24029|snoRNA	snoRNA	1.5944	0.23789	0.256662	0.453037	0.375737	0.103783	-0.196375
ENSMUST00000083932.1|Gm24032|snRNA	snRNA	68.9657	57.1336	0.36421	-0.0259826	0.200468	0.929743	0.390193
ENSMUST00000083935.1|Gm24917|snRNA	snRNA	0.293861	0.431835	0.327086	-0.284718	0.253664	0.32383	0.611804
ENSMUST00000083936.2|Rnu3a|snoRNA	snoRNA	21.3507	10.3347	0.205982	-0.0010274	0.479883	0.997219	0.207009
ENSMUST00000083939.1|n-R5s183|rRNA	rRNA	4.8611	2.84873	0.0897085	0.08988	0.760382	0.759936	-0.000171458
ENSMUST00000083940.1|Gm25683|snoRNA	snoRNA	1.01884	0.766113	0.0069768	0.34602	0.981115	0.225565	-0.339043
ENSMUST00000083941.1|Gm25684|snRNA	snRNA	0.758918	1.52575	0.0428335	-0.152664	0.884402	0.602344	0.195498
ENSMUST00000083942.1|Gm25682|snRNA	snRNA	133.49	107.991	0.332857	0.0263927	0.244886	0.928637	0.306465
ENSMUST00000083947.1|Gm22866|snRNA	snRNA	129.335	104.658	0.213486	0.394265	0.463661	0.163031	-0.180779
ENSMUST00000083948.1|n-R5s168|rRNA	rRNA	0.655415	0.556311	0.0402803	-0.364393	0.891254	0.200224	0.404674
ENSMUST00000083949.2|Gm22865|snoRNA	snoRNA	6.49525	3.96615	0.220287	-0.194945	0.449193	0.50422	0.415231
ENSMUST00000083953.1|n-R5s185|rRNA	rRNA	11915.2	1813.32	0.0892791	-0.407919	0.761499	0.147653	0.497198
ENSMUST00000083955.1|Gm22868|snRNA	snRNA	2.1389	1.69368	0.191878	0.277068	0.511081	0.337561	-0.0851901
ENSMUST00000083959.1|n-R5s151|rRNA	rRNA	209.904	77.8707	0.183339	-0.121458	0.530406	0.679151	0.304797
ENSMUST00000083960.1|n-R5s46|rRNA	rRNA	2.26181	1.29509	-0.418869	-0.157738	0.13604	0.590185	-0.26113
ENSMUST00000083964.1|Gm24522|snRNA	snRNA	0.415172	0.422274	-0.286721	0.146718	0.320289	0.616716	-0.433439
ENSMUST00000083971.1|Gm26110|snRNA	snRNA	1088.68	821.854	0.385504	0.182483	0.173431	0.532359	0.203021
ENSMUST00000083973.1|Gm26108|snRNA	snRNA	1.32188	2.40182	0.102065	0.590256	0.728445	0.0262724	-0.488191
ENSMUST00000083977.1|Gm24447|misc_RNA	misc_RNA	22.1767	13.9579	0.457709	0.57754	0.0998252	0.0305544	-0.11983
ENSMUST00000083988.1|n-R5-8s1|rRNA	rRNA	303.877	117.728	-0.0671262	-0.319825	0.819644	0.264976	0.252699
ENSMUST00000084000.1|Gm25630|snRNA	snRNA	6.95448	4.92226	0.280691	0.164587	0.331019	0.573932	0.116104
ENSMUST00000084003.1|Gm25627|snRNA	snRNA	1.44365	1.45497	0.201805	0.186504	0.489028	0.523205	0.0153007
ENSMUST00000084005.1|Snora2b|snoRNA	snoRNA	6.62314	1.31558	0.306488	-0.173001	0.286524	0.554221	0.479489
ENSMUST00000084006.1|Gm23795|snoRNA	snoRNA	2.48982	0.591541	0.259863	0.339553	0.369601	0.234935	-0.0796902
ENSMUST00000084007.2|Gm24924|snRNA	snRNA	1790.74	1248.26	0.300335	0.203885	0.296803	0.484464	0.0964498
ENSMUST00000084010.1|Rnu2-10|snRNA	snRNA	352.018	409.302	0.495914	0.627996	0.0713158	0.016181	-0.132082
ENSMUST00000084011.1|Gm23796|snRNA	snRNA	0.993565	0.405174	0.0850409	0.0843178	0.772543	0.774431	0.000723052
ENSMUST00000084593.2|6030445D17Rik|lncRNA	lncRNA	2.75453	3.21835	-0.12946	0.391943	0.659144	0.165747	-0.521402
ENSMUST00000086912.4|1700010H22Rik|lncRNA	lncRNA	1.07177	1.74788	-0.0945908	-0.204639	0.747718	0.482814	0.110048
ENSMUST00000086914.5|AY702103|lncRNA	lncRNA	1.4311	2.32735	0.25621	-0.160562	0.376608	0.583462	0.416772
ENSMUST00000087947.8|A430093F15Rik|lncRNA	lncRNA	1.23113	1.97906	-0.222159	0.0331139	0.445249	0.910523	-0.255273
ENSMUST00000088133.3|BC061195|lncRNA	lncRNA	0.86816	0.990195	-0.213364	-0.0473623	0.463922	0.872267	-0.166002
ENSMUST00000088134.3|1700003E24Rik|lncRNA	lncRNA	0.844965	0.911617	-0.219964	-0.100961	0.449874	0.731283	-0.119003
ENSMUST00000089303.12|AY512915|lncRNA	lncRNA	1.29323	2.28587	-0.0270864	-0.282353	0.926766	0.328041	0.255266
ENSMUST00000089534.5|Gm47854|lncRNA	lncRNA	19.3706	39.4547	-0.198355	-0.345157	0.496641	0.226802	0.146802
ENSMUST00000090537.6|2410017I17Rik|lncRNA	lncRNA	7.0796	7.62398	0.196558	-0.151967	0.500628	0.604022	0.348525
ENSMUST00000091023.1|4930589L23Rik|lncRNA	lncRNA	2.35969	2.88341	-0.121468	0.399722	0.679126	0.156764	-0.52119
ENSMUST00000091324.10|Fzd10os|lncRNA	lncRNA	2.60048	3.73579	-0.352845	0.089499	0.215932	0.760927	-0.442344
ENSMUST00000092265.3|I830134H01Rik|lncRNA	lncRNA	2.98255	3.49274	-0.0374381	0.0317791	0.89889	0.914118	-0.0692172
ENSMUST00000092680.2|4933406P04Rik|lncRNA	lncRNA	6.69201	11.7546	-0.178365	-0.33173	0.541807	0.246585	0.153365
ENSMUST00000093527.3|Gm47289|lncRNA	lncRNA	3.00804	4.58514	0.201732	0.234201	0.489188	0.4203	-0.0324687
ENSMUST00000093556.1|Snora33|snoRNA	snoRNA	0.975915	0.326738	0.243036	-0.188908	0.402459	0.517765	0.431944
ENSMUST00000093636.2|Gm23947|snRNA	snRNA	0.493952	0.192768	0.107992	-0.0278199	0.713265	0.924788	0.135812
ENSMUST00000093641.1|n-R5s152|rRNA	rRNA	4.13036	2.66726	-0.287885	0.573534	0.318241	0.032005	-0.861418
ENSMUST00000093658.1|Snora57|snoRNA	snoRNA	4.58119	1.65271	0.24918	-0.0668124	0.39029	0.820475	0.315992
ENSMUST00000093660.1|Gm24163|snoRNA	snoRNA	0.341879	0.47141	0.0377149	-0.0204761	0.898146	0.944609	0.058191
ENSMUST00000093668.1|n-R5s71|rRNA	rRNA	17.0616	4.44642	0.088242	-0.113733	0.764197	0.698658	0.201975
ENSMUST00000093682.1|n-R5s58|rRNA	rRNA	7.33525	4.21278	-0.179842	0.525759	0.53841	0.0534873	-0.705601
ENSMUST00000093684.1|Rnu1a1|snRNA	snRNA	2292.19	1611.92	0.252728	0.254045	0.383353	0.380795	-0.00131686
ENSMUST00000093689.1|n-R5s211|rRNA	rRNA	645.121	147.787	0.0786399	-0.536896	0.789297	0.0477454	0.615536
ENSMUST00000093696.1|Gm24089|rRNA	rRNA	12421.6	2115.59	0.0898672	-0.37593	0.75997	0.185277	0.465797
ENSMUST00000093699.1|n-R5s27|rRNA	rRNA	0.507412	0.706753	-0.0947503	0.374357	0.747305	0.187271	-0.469107
ENSMUST00000093707.1|n-R5s13|rRNA	rRNA	8.55118	2.85969	0.0196342	-0.347051	0.946884	0.224093	0.366685
ENSMUST00000093713.1|n-R5s33|rRNA	rRNA	11635.4	1691.54	0.0923231	-0.408508	0.753593	0.147012	0.500831
ENSMUST00000093714.1|Gm22886|snRNA	snRNA	4.34968	1.08425	-0.267497	0.335971	0.355187	0.240227	-0.603469
ENSMUST00000093715.1|Gm24704|snRNA	snRNA	0.906638	2.65353	0.696908	0.500745	0.00560872	0.0681776	0.196163
ENSMUST00000093716.2|Gm25099|snRNA	snRNA	32.9573	26.9676	0.525878	0.519318	0.0534233	0.0570267	0.00655921
ENSMUST00000093721.1|Rnu5g|snRNA	snRNA	37.837	31.4977	0.434201	0.485538	0.120831	0.0784004	-0.051337
ENSMUST00000093724.1|Gm26327|snRNA	snRNA	18.8578	11.1696	-0.121609	0.0522134	0.678772	0.859297	-0.173822
ENSMUST00000093738.2|Rnu3b3|snoRNA	snoRNA	63.0594	42.1724	0.237666	0.199213	0.413256	0.494743	0.0384528
ENSMUST00000093750.1|Gm22365|snRNA	snRNA	7.81894	7.66383	0.030528	0.0689373	0.917488	0.814854	-0.0384093
ENSMUST00000093950.2|Gm10287|lncRNA	lncRNA	3.96863	6.2015	-0.135387	-0.199888	0.644457	0.49325	0.0645016
ENSMUST00000095015.10|Gm6455|lncRNA	lncRNA	1.00507	2.05107	-0.258239	0.498668	0.372708	0.0695144	-0.756907
ENSMUST00000095448.4|E230001N04Rik|lncRNA	lncRNA	2.94777	3.33962	-0.167242	0.00200054	0.567682	0.994585	-0.169242
ENSMUST00000095874.2|9230019H11Rik|lncRNA	lncRNA	3.70268	11.7664	-0.228834	0.296017	0.43133	0.30414	-0.524851
ENSMUST00000096426.5|Cdr1os|lncRNA	lncRNA	2.05046	3.27141	0.221515	0.0840881	0.446604	0.775031	0.137427
ENSMUST00000097289.2|C030034I22Rik|lncRNA	lncRNA	1.41403	1.65342	0.258066	0.356537	0.37304	0.210829	-0.0984711
ENSMUST00000097295.9|AU016765|lncRNA	lncRNA	1.21333	1.79604	0.0640887	0.207382	0.827692	0.476837	-0.143293
ENSMUST00000097531.2|Gm5532|lncRNA	lncRNA	3.45137	11.2177	-0.181995	0.275882	0.533475	0.339719	-0.457877
ENSMUST00000097608.2|3222401L13Rik|lncRNA	lncRNA	6.3793	15.8088	0.0837608	-0.212981	0.775886	0.464745	0.296742
ENSMUST00000097896.2|4933427I04Rik|lncRNA	lncRNA	2.09406	2.60298	0.104827	0.277826	0.721359	0.336187	-0.172999
ENSMUST00000097935.2|Gm6471|lncRNA	lncRNA	1.41862	1.57258	-0.0180579	0.461376	0.951143	0.0967938	-0.479434
ENSMUST00000098100.3|Gm5600|lncRNA	lncRNA	0.479896	1.09465	-0.112645	0.351376	0.701417	0.217983	-0.464021
ENSMUST00000098226.4|1700026J12Rik|lncRNA	lncRNA	3.36617	11.9369	0.11995	0.0334949	0.682944	0.909498	0.0864555
ENSMUST00000098372.8|Gm10619|lncRNA	lncRNA	3.37732	5.6216	-0.11025	0.616554	0.707509	0.0188582	-0.726803
ENSMUST00000098484.3|4930579C12Rik|lncRNA	lncRNA	3.46969	325.324	-0.0271002	-0.0926245	0.926729	0.752811	0.0655243
ENSMUST00000098658.2|Gm10655|lncRNA	lncRNA	3.3438	4.56006	0.0290195	0.413027	0.921554	0.142157	-0.384007
ENSMUST00000098678.7|D930028M14Rik|lncRNA	lncRNA	0.822542	1.38393	0.243671	0.0227084	0.401192	0.938581	0.220963
ENSMUST00000098827.2|Gm10684|lncRNA	lncRNA	8.4076	7.49661	-0.158464	-0.462367	0.588456	0.0959855	0.303903
ENSMUST00000098828.1|Gm5544|lncRNA	lncRNA	0.59097	1.29839	-0.16841	0.274972	0.56494	0.341378	-0.443383
ENSMUST00000099292.8|Gm5535|lncRNA	lncRNA	3.82993	6.4765	-0.0857448	0.0771672	0.770705	0.793164	-0.162912
ENSMUST00000099446.4|E430024I08Rik|lncRNA	lncRNA	0.989564	1.86136	0.0188573	-0.148616	0.948983	0.612115	0.167473
ENSMUST00000099476.3|Gm10782|lncRNA	lncRNA	0.456778	0.814544	-0.256501	0.366732	0.376048	0.197135	-0.623232
ENSMUST00000099552.2|Gm10787|lncRNA	lncRNA	1.07153	1.88796	0.249252	0.254754	0.390148	0.379421	-0.00550144
ENSMUST00000099676.4|AW112010|lncRNA	lncRNA	6.24614	9.04123	-0.247392	0.31146	0.393811	0.278376	-0.558852
ENSMUST00000099693.8|Gm10804|lncRNA	lncRNA	2.30387	3.22139	0.148893	0.361482	0.611445	0.204114	-0.21259
ENSMUST00000099759.2|4932412D23Rik|lncRNA	lncRNA	3.10199	2.81693	0.0864291	0.664294	0.768921	0.00956232	-0.577865
ENSMUST00000099888.3|F930017D23Rik|lncRNA	lncRNA	2.20386	3.19366	0.338629	0.263848	0.236293	0.362038	0.0747813
ENSMUST00000100271.3|D030018L15Rik|lncRNA	lncRNA	1.72982	3.6232	0.227886	-0.30234	0.433293	0.293429	0.530226
ENSMUST00000100294.2|Gm10837|lncRNA	lncRNA	1.5812	4.46985	0.362526	0.140194	0.202713	0.632634	0.222333
ENSMUST00000100370.1|1700001L05Rik|lncRNA	lncRNA	2.77177	2.92256	0.0339549	0.0877492	0.908259	0.76548	-0.0537943
ENSMUST00000100453.1|Gm5464|lncRNA	lncRNA	4.26569	6.4061	0.0161701	0.0245768	0.956246	0.933537	-0.00840671
ENSMUST00000100526.2|Gm10874|lncRNA	lncRNA	3.43608	3.26905	-0.0873068	0.43612	0.766633	0.119013	-0.523426
ENSMUST00000100683.2|Gm10373|lncRNA	lncRNA	2.34183	3.38103	-0.359191	-0.16767	0.207207	0.566675	-0.191521
ENSMUST00000100713.2|Gm10384|lncRNA	lncRNA	1.42229	2.33962	-0.335991	0.135494	0.240197	0.644192	-0.471485
ENSMUST00000100817.5|D6Ertd474e|lncRNA	lncRNA	119.948	210.09	-0.123868	0.208126	0.673104	0.475222	-0.331994
ENSMUST00000100944.6|Gm10419|lncRNA	lncRNA	2.12023	3.21292	0.143594	-0.214082	0.624318	0.462385	0.357676
ENSMUST00000101077.2|A530017D24Rik|lncRNA	lncRNA	3.8831	4.2521	0.0688543	0.340368	0.815074	0.233742	-0.271514
ENSMUST00000101121.2|Gm6116|lncRNA	lncRNA	39.2915	56.2466	-0.0846196	0.242155	0.773643	0.40422	-0.326775
ENSMUST00000101255.1|9230009I02Rik|lncRNA	lncRNA	4.69042	3.88826	0.0842845	0.590782	0.774518	0.0261057	-0.506497
ENSMUST00000101281.2|Gm10451|lncRNA	lncRNA	1.10916	1.61451	-0.234212	0.0399692	0.420278	0.89209	-0.274181
ENSMUST00000101355.8|Gm5570|lncRNA	lncRNA	6.07034	6.23083	0.320609	-0.116093	0.26374	0.692679	0.436702
ENSMUST00000101371.2|D130052B06Rik|lncRNA	lncRNA	2.75443	2.3492	0.0817571	0.208411	0.781127	0.474603	-0.126654
ENSMUST00000101402.4|AC153376.1|lncRNA	lncRNA	2.07204	4.10843	-0.0715193	0.110671	0.808035	0.706436	-0.18219
ENSMUST00000101450.2|Gm10466|lncRNA	lncRNA	4.15804	6.03111	0.361556	0.444873	0.204014	0.110954	-0.0833164
ENSMUST00000101522.2|5031425E22Rik|lncRNA	lncRNA	8.81754	7.38304	0.00307432	0.115561	0.991678	0.694025	-0.112487
ENSMUST00000101535.8|9330158H04Rik|lncRNA	lncRNA	5.57967	8.45809	-0.123755	0.141797	0.673388	0.628707	-0.265552
ENSMUST00000101606.3|Gm10482|lncRNA	lncRNA	1.46537	2.40344	-0.281938	0.515224	0.328783	0.0593632	-0.797162
ENSMUST00000101806.2|Gm23472|snRNA	snRNA	172.72	165.985	0.388883	0.558146	0.16937	0.038056	-0.169263
ENSMUST00000101817.1|Gm25313|snRNA	snRNA	40.2352	33.9908	0.448189	0.531964	0.108002	0.0502298	-0.0837754
ENSMUST00000101829.2|Gm26375|snRNA	snRNA	0.588325	1.01191	-0.0858426	-0.0281022	0.77045	0.924026	-0.0577404
ENSMUST00000101833.2|Gm24265|snRNA	snRNA	119.506	104.462	0.606368	0.595295	0.021512	0.0247065	0.0110733
ENSMUST00000101867.2|Gm26500|snRNA	snRNA	0.575081	1.12182	-0.134355	-0.0796546	0.647006	0.786635	-0.0547002
ENSMUST00000101878.1|Gm23691|snRNA	snRNA	0.504588	0.439615	0.0318111	-0.203396	0.914031	0.485534	0.235207
ENSMUST00000101903.1|Gm25326|snRNA	snRNA	0.380303	0.767669	-0.0812074	-0.00660719	0.782566	0.982115	-0.0746002
ENSMUST00000101915.1|Gm26002|snRNA	snRNA	0.42911	0.77694	-0.0338301	-0.0171493	0.908595	0.953599	-0.0166808
ENSMUST00000101925.1|n-R5s1|rRNA	rRNA	206.792	81.4334	0.179071	-0.125614	0.540183	0.668734	0.304685
ENSMUST00000101927.1|Snord14c|snoRNA	snoRNA	3.22333	1.5915	0.271138	0.650346	0.348424	0.0117949	-0.379208
ENSMUST00000101943.1|Gm25538|snRNA	snRNA	3.41394	5.3971	-0.210413	0.218633	0.470271	0.452691	-0.429046
ENSMUST00000101956.1|Gm23942|snRNA	snRNA	0.668373	0.577056	0.46157	0.213938	0.0966347	0.462693	0.247633
ENSMUST00000101958.1|Gm23940|snRNA	snRNA	0.49243	0.531947	-0.196717	-0.0887639	0.500275	0.762839	-0.107953
ENSMUST00000101960.1|Gm24142|snRNA	snRNA	0.219858	0.482159	0.221672	0.391649	0.446273	0.166093	-0.169976
ENSMUST00000101968.1|n-R5s2|rRNA	rRNA	11654.1	1693.17	0.0920112	-0.407794	0.754402	0.147789	0.499805
ENSMUST00000101973.1|Gm25679|snRNA	snRNA	2292.19	1611.92	0.252728	0.254045	0.383353	0.380795	-0.00131686
ENSMUST00000101978.1|Gm25431|snRNA	snRNA	0.562608	1.02611	-0.0952243	0.0696592	0.746078	0.812947	-0.164883
ENSMUST00000101990.2|n-R5s102|rRNA	rRNA	1085.72	354.28	-0.0646301	-0.00189616	0.826256	0.994867	-0.0627339
ENSMUST00000101993.2|Gm26135|snoRNA	snoRNA	3.11193	0.216797	0.259565	0.0500309	0.37017	0.865128	0.209534
ENSMUST00000101994.2|Gm24539|snoRNA	snoRNA	1.39499	0.298191	0.32341	0.0132557	0.259355	0.964127	0.310154
ENSMUST00000102019.1|n-R5s64|rRNA	rRNA	248.898	88.3785	0.177683	-0.140767	0.543379	0.631228	0.31845
ENSMUST00000102024.1|Gm24830|snRNA	snRNA	1643	1129.77	0.305422	0.231773	0.28829	0.425272	0.0736493
ENSMUST00000103961.1|Gm22934|snoRNA	snoRNA	0.395577	0.375561	0.485585	-0.0674097	0.0783673	0.818894	0.552994
ENSMUST00000103968.1|n-R5s90|rRNA	rRNA	0.552457	0.19868	-0.046342	-0.0218337	0.874999	0.940942	-0.0245083
ENSMUST00000103970.1|Gm24578|snoRNA	snoRNA	0.548055	0.38777	0.381933	-0.411605	0.177789	0.143673	0.793538
ENSMUST00000103975.1|Gm24116|snRNA	snRNA	0.302765	0.651305	-0.134029	0.145134	0.647812	0.620568	-0.279162
ENSMUST00000103979.1|Gm24119|snoRNA	snoRNA	3.69873	2.61689	0.343488	0.623627	0.229205	0.0171667	-0.280139
ENSMUST00000103982.3|Gm25053|snoRNA	snoRNA	2.24424	1.1821	0.357484	-0.0784185	0.209531	0.789878	0.435903
ENSMUST00000103990.1|Gm25756|snoRNA	snoRNA	0.310937	0.941588	-0.0938034	-0.203223	0.749756	0.485914	0.10942
ENSMUST00000103992.1|Gm25094|snoRNA	snoRNA	0.570276	0.343059	-0.216046	0.393532	0.458189	0.163885	-0.609578
ENSMUST00000103995.1|Gm25466|snoRNA	snoRNA	0.292001	0.33029	-0.175029	-0.239053	0.549514	0.410452	0.0640247
ENSMUST00000104004.3|Snora17|snoRNA	snoRNA	3.97544	2.74398	0.394662	-0.248357	0.16257	0.391909	0.643019
ENSMUST00000104011.2|Gm22266|snoRNA	snoRNA	1.11086	1.03993	0.389605	-0.0129832	0.16851	0.964864	0.402588
ENSMUST00000104027.1|Gm23949|snoRNA	snoRNA	0.41527	0.297493	0.588839	0.104869	0.0267258	0.721251	0.48397
ENSMUST00000104033.1|Snord67|snoRNA	snoRNA	0.672515	0.262338	0.322323	0.399223	0.261052	0.157331	-0.0769001
ENSMUST00000104034.1|Gm22270|snoRNA	snoRNA	0.334987	0.297703	0.275257	-0.148442	0.340858	0.612537	0.423699
ENSMUST00000104042.1|Gm25097|snRNA	snRNA	0.924701	1.8763	0.301824	-0.123024	0.294295	0.675221	0.424848
ENSMUST00000104051.1|Snord66|snoRNA	snoRNA	0.500948	0.280763	0.4389	-0.0726598	0.116411	0.805027	0.51156
ENSMUST00000104052.1|Gm23271|snoRNA	snoRNA	0.0287857	0.488489	-0.0167871	0.302156	0.954578	0.293738	-0.318943
ENSMUST00000104053.1|Gm23272|snoRNA	snoRNA	3.55664	2.56051	0.41029	-0.223371	0.145084	0.442706	0.633661
ENSMUST00000104056.1|Gm23274|snoRNA	snoRNA	0.312667	0.327349	-0.133343	0.222921	0.649507	0.44365	-0.356264
ENSMUST00000104062.1|Gm26075|snoRNA	snoRNA	0.244453	0.741087	-0.120158	0.617202	0.682421	0.0186981	-0.73736
ENSMUST00000104066.1|Gm26079|snoRNA	snoRNA	0.531927	0.233467	0.138807	0.151564	0.636037	0.604994	-0.0127572
ENSMUST00000104068.1|Gm26081|snoRNA	snoRNA	0.243851	0.337556	0.263207	0.0277235	0.363248	0.925048	0.235484
ENSMUST00000104074.1|n-R5s165|rRNA	rRNA	0.57089	0.269939	-0.146106	-0.0549282	0.618202	0.852053	-0.0911781
ENSMUST00000104076.1|Gm24429|snoRNA	snoRNA	0.526505	0.543644	0.278108	-0.105803	0.335675	0.71886	0.383912
ENSMUST00000104091.1|Gm22777|snoRNA	snoRNA	0.207329	0.40023	0.299838	0.125444	0.297641	0.669159	0.174394
ENSMUST00000104099.1|Gm25763|snoRNA	snoRNA	2.20145	1.53655	-0.177247	-0.160999	0.544384	0.582423	-0.0162477
ENSMUST00000104101.1|Gm25766|snoRNA	snoRNA	0.259067	0.241457	0.395288	0.271512	0.161844	0.347733	0.123775
ENSMUST00000104115.1|Gm22472|snRNA	snRNA	1.6721	2.62147	0.58001	-0.00536702	0.0296845	0.985472	0.585377
ENSMUST00000104117.1|Gm22470|snoRNA	snoRNA	1.1205	0.652992	-0.0846462	-0.386144	0.773573	0.172657	0.301497
ENSMUST00000104123.2|Gm24709|snoRNA	snoRNA	0.453117	0.365858	0.485278	-0.0170418	0.0785839	0.95389	0.50232
ENSMUST00000104129.1|Gm25785|snRNA	snRNA	0.651367	0.869385	0.425404	0.225529	0.129408	0.438195	0.199876
ENSMUST00000104130.1|Gm24173|snoRNA	snoRNA	0.215426	0.521633	-0.220522	-0.24183	0.448697	0.404871	0.021308
ENSMUST00000104135.1|Rnu11|snRNA	snRNA	14.4854	13.3739	0.46453	0.290091	0.0942377	0.314379	0.174439
ENSMUST00000104150.1|Gm23294|snRNA	snRNA	0.688214	0.591513	0.403446	0.648209	0.152581	0.0121695	-0.244763
ENSMUST00000104157.1|Snord70|snoRNA	snoRNA	0.0661203	0.369722	-0.059744	-0.14206	0.839229	0.628066	0.0823158
ENSMUST00000104159.1|Gm24671|snRNA	snRNA	0.279	0.335312	-0.350873	-0.0540486	0.218688	0.854399	-0.296824
ENSMUST00000104162.1|n-R5s31|rRNA	rRNA	0.514073	0.502727	0.143195	-0.151151	0.625293	0.605989	0.294346
ENSMUST00000104181.1|Gm23485|snRNA	snRNA	5.44995	13.2003	0.310554	-0.0253497	0.27985	0.931451	0.335903
ENSMUST00000104188.1|Gm25167|snoRNA	snoRNA	0.450542	0.499469	0.256368	-0.157712	0.376304	0.590248	0.41408
ENSMUST00000104189.1|Gm25168|snoRNA	snoRNA	1.8366	2.14189	0.418192	-0.286983	0.136739	0.319827	0.705175
ENSMUST00000104192.1|Gm22661|snoRNA	snoRNA	0.853598	0.573836	0.383929	-0.203044	0.175344	0.486307	0.586973
ENSMUST00000104193.1|Gm22660|snoRNA	snoRNA	0.571514	0.719649	0.589369	-0.156219	0.0265555	0.593815	0.745589
ENSMUST00000104213.1|n-R5s82|rRNA	rRNA	2.24551	0.484295	0.0737108	-0.0560825	0.802258	0.848976	0.129793
ENSMUST00000104215.2|Gm25419|snoRNA	snoRNA	2.51409	3.16547	0.48755	0.127676	0.0769891	0.663586	0.359874
ENSMUST00000104225.1|Gm23389|snoRNA	snoRNA	0.175432	0.588604	-0.00381687	0.193564	0.989668	0.507304	-0.197381
ENSMUST00000104227.1|Gm23748|snoRNA	snoRNA	0.344163	0.301167	0.584194	-0.00592284	0.0282535	0.983968	0.590117
ENSMUST00000104231.1|Gm23744|snRNA	snRNA	6.55714	11.2804	0.552057	0.700911	0.0406692	0.00522917	-0.148854
ENSMUST00000104234.1|Gm24281|snoRNA	snoRNA	0.341856	0.585764	-0.0266325	0.148578	0.92799	0.612208	-0.17521
ENSMUST00000104249.1|n-R5s178|rRNA	rRNA	1.48774	0.271319	-0.222947	0.107358	0.443595	0.714885	-0.330305
ENSMUST00000104250.1|Gm22595|snoRNA	snoRNA	0.391884	0.722091	-0.109095	0.113508	0.710451	0.699226	-0.222604
ENSMUST00000104261.1|Gm23127|snoRNA	snoRNA	9.26836	0.782077	0.279795	0.273464	0.33263	0.34414	0.00633027
ENSMUST00000104281.1|Gm25922|snoRNA	snoRNA	1.37478	1.03241	0.344493	-0.0294293	0.227756	0.920449	0.373923
ENSMUST00000104282.1|Gm24789|snoRNA	snoRNA	0.585594	0.929762	-0.182488	-0.36219	0.532349	0.203163	0.179703
ENSMUST00000104283.1|Gm24788|snRNA	snRNA	0.832979	0.5574	-0.137666	-0.156761	0.638841	0.592521	0.0190947
ENSMUST00000104285.1|Gm24790|snoRNA	snoRNA	0.148236	0.407226	-0.29916	-0.0678894	0.298788	0.817625	-0.231271
ENSMUST00000104289.1|Gm24793|snoRNA	snoRNA	0.313698	0.381147	0.190831	0.0145564	0.513432	0.960609	0.176275
ENSMUST00000104300.1|Gm25276|snoRNA	snoRNA	0.5275	0.126453	0.25462	-0.106015	0.37968	0.718318	0.360635
ENSMUST00000104328.1|n-R5s219|rRNA	rRNA	1.29813	25.2095	0.198036	0.328788	0.497348	0.251057	-0.130752
ENSMUST00000104330.1|Gm25879|snRNA	snRNA	4.22308	1.9662	-0.00561863	0.102437	0.984791	0.72749	-0.108055
ENSMUST00000104338.1|Gm25379|snoRNA	snoRNA	0.406052	0.290336	0.0828655	0.0322291	0.778227	0.912906	0.0506364
ENSMUST00000104339.1|Gm25506|snoRNA	snoRNA	1.43113	0.29247	0.191128	0.298493	0.512766	0.299919	-0.107366
ENSMUST00000104347.1|Gm22543|snRNA	snRNA	0.740666	0.996417	0.0681463	0.38392	0.816946	0.175355	-0.315774
ENSMUST00000104352.2|Gm24079|snoRNA	snoRNA	0.40738	1.11534	-0.376816	-0.231268	0.184159	0.42631	-0.145548
ENSMUST00000104375.1|Snora68|snoRNA	snoRNA	0.715272	0.632032	0.378563	-0.182871	0.181968	0.531473	0.561434
ENSMUST00000104383.1|Snora36b|snoRNA	snoRNA	1.44917	1.69917	0.315339	0.270333	0.272113	0.349913	0.0450057
ENSMUST00000104384.1|Gm24886|snoRNA	snoRNA	1.05906	0.975852	0.37079	-0.0590144	0.191844	0.84117	0.429805
ENSMUST00000104389.1|Gm24890|snRNA	snRNA	0.71767	1.38876	0.161895	-0.183069	0.580299	0.531021	0.344964
ENSMUST00000104390.1|Gm25631|snoRNA	snoRNA	0.305381	0.492212	0.18183	-0.146792	0.533853	0.616538	0.328621
ENSMUST00000104400.1|Gm24372|misc_RNA	misc_RNA	0.608897	0.734377	-0.070966	-0.215563	0.809495	0.459218	0.144597
ENSMUST00000104407.1|Gm26019|snoRNA	snoRNA	0.299213	0.530704	0.464769	-0.221916	0.0940459	0.445759	0.686685
ENSMUST00000104409.1|Gm26017|snRNA	snRNA	0.318564	0.515854	0.247319	-0.301405	0.393956	0.295	0.548724
ENSMUST00000104421.1|Gm25795|snoRNA	snoRNA	0.497469	0.0671129	0.217154	-0.0755307	0.45583	0.797467	0.292684
ENSMUST00000104423.1|Gm23946|snoRNA	snoRNA	0.429088	0.539632	0.123652	0.194173	0.673644	0.505943	-0.0705205
ENSMUST00000104425.1|Gm25497|snoRNA	snoRNA	0.294397	0.221	-0.0767538	0.0431871	0.794251	0.883454	-0.119941
ENSMUST00000104432.1|n-R5s9|rRNA	rRNA	0.369446	0.460224	-0.1017	0.321503	0.729382	0.262336	-0.423203
ENSMUST00000104442.1|Gm22149|snoRNA	snoRNA	0.40171	0.363878	0.54335	0.243261	0.0446316	0.40201	0.300089
ENSMUST00000104449.1|Gm22771|snoRNA	snoRNA	6.34145	15.5404	0.219434	-0.496261	0.450994	0.071087	0.715695
ENSMUST00000104464.1|Gm23322|snRNA	snRNA	1.09815	0.868307	0.155086	0.0453216	0.59653	0.877732	0.109764
ENSMUST00000104475.1|Gm26144|snoRNA	snoRNA	0.530536	0.133877	0.260258	-0.135901	0.368848	0.643188	0.396159
ENSMUST00000104478.1|Gm26146|snRNA	snRNA	4.24802	2.90541	0.0567867	0.133641	0.8471	0.648771	-0.0768539
ENSMUST00000104487.1|Gm24469|snoRNA	snoRNA	0.987867	0.90758	0.307008	-0.231015	0.285665	0.426829	0.538024
ENSMUST00000104501.1|Gm22499|snoRNA	snoRNA	0.189692	0.460212	0.398006	0.21882	0.158718	0.452295	0.179186
ENSMUST00000104505.1|Gm25345|snoRNA	snoRNA	0.563516	0.613049	0.51026	0.132779	0.0622871	0.650904	0.377481
ENSMUST00000104510.1|Snord12|snoRNA	snoRNA	1.76045	1.40837	-0.000404415	0.0773727	0.998905	0.792625	-0.0777771
ENSMUST00000104518.1|n-R5s72|rRNA	rRNA	0.438512	0.858751	-0.0484417	0.0572044	0.869378	0.845987	-0.105646
ENSMUST00000104521.1|Snora64|snoRNA	snoRNA	1.95635	0.583609	0.228167	-0.0652447	0.43271	0.824627	0.293412
ENSMUST00000104523.1|AF357399|snoRNA	snoRNA	5.54487	0.817607	0.338178	-0.246358	0.236958	0.395856	0.584536
ENSMUST00000104525.1|Gm25728|snRNA	snRNA	0.579522	0.288771	-0.00743465	0.143771	0.979876	0.623887	-0.151206
ENSMUST00000104526.1|Snord17|snoRNA	snoRNA	1.94866	1.70706	0.291855	0.265232	0.311311	0.359431	0.026623
ENSMUST00000104542.1|Gm23609|snoRNA	snoRNA	0.453668	0.444783	0.499572	-0.0574538	0.0689304	0.845323	0.557026
ENSMUST00000104546.1|Snord83b|snoRNA	snoRNA	1.11666	0.309892	0.320531	0.459262	0.263864	0.0985337	-0.138731
ENSMUST00000104562.1|Gm23529|snoRNA	snoRNA	0.622291	0.358609	-0.164573	0.313672	0.573966	0.274794	-0.478244
ENSMUST00000104594.1|Gm24160|snoRNA	snoRNA	0.122429	0.81079	0.172463	0.241314	0.555473	0.405905	-0.0688516
ENSMUST00000104595.1|Gm23907|snRNA	snRNA	0.958519	1.79594	0.473116	0.32485	0.0875175	0.257116	0.148266
ENSMUST00000104614.1|n-R5s52|rRNA	rRNA	13.759	2.70859	-0.0826928	0.175774	0.778678	0.547788	-0.258467
ENSMUST00000104665.1|Gm25061|snRNA	snRNA	0.534586	0.834244	0.235523	0.416163	0.417604	0.13885	-0.180639
ENSMUST00000104719.1|n-R5s194|rRNA	rRNA	11937.8	1819.12	0.0890845	-0.406893	0.762005	0.148774	0.495977
ENSMUST00000105109.1|Gm14762|lncRNA	lncRNA	3.19649	6.33502	-0.0241287	-0.317741	0.934746	0.268278	0.293612
ENSMUST00000105311.3|Gm6712|lncRNA	lncRNA	0.644326	1.62017	-0.289825	-0.219267	0.314843	0.451349	-0.0705585
ENSMUST00000107533.3|A230006K03Rik|lncRNA	lncRNA	2.2709	2.35434	0.125106	0.250536	0.670005	0.387632	-0.12543
ENSMUST00000108007.4|Gm20939|lncRNA	lncRNA	1.19479	2.502	-0.177454	-0.00388009	0.543907	0.989497	-0.173574
ENSMUST00000108741.2|Gm17382|lncRNA	lncRNA	14.3169	20.9108	0.354732	0.0586161	0.213313	0.842229	0.296116
ENSMUST00000109032.3|Gm11008|lncRNA	lncRNA	0.922784	1.13312	0.251708	0.0922458	0.385341	0.753793	0.159462
ENSMUST00000109431.9|Lncenc1|lncRNA	lncRNA	5.26431	13.3921	-0.104857	0.222287	0.721282	0.444981	-0.327144
ENSMUST00000109473.1|Gm14221|lncRNA	lncRNA	0.443142	0.518092	0.291142	0.0367925	0.312549	0.900626	0.25435
ENSMUST00000110507.1|8430423G03Rik|lncRNA	lncRNA	0.538357	1.2408	-0.0426521	0.185857	0.884889	0.524673	-0.228509
ENSMUST00000111075.3|Gm3054|lncRNA	lncRNA	0.678914	1.00366	0.146353	0.117821	0.617603	0.688313	0.0285322
ENSMUST00000112775.2|1700110I01Rik|lncRNA	lncRNA	1.39687	1.86465	0.170309	0.0850016	0.560495	0.772645	0.0853076
ENSMUST00000112812.7|1700110I01Rik|lncRNA	lncRNA	1.81513	2.40129	-0.138806	0.264628	0.636039	0.360568	-0.403434
ENSMUST00000112915.2|Gm11110|lncRNA	lncRNA	1.12957	3.95565	-0.188942	0.261866	0.517688	0.365789	-0.450809
ENSMUST00000115107.7|Lncpint|lncRNA	lncRNA	1.99002	2.25702	-0.0419328	0.105638	0.886819	0.719281	-0.147571
ENSMUST00000115580.2|Gm5820|lncRNA	lncRNA	8.07892	9.25812	-0.226406	0.281187	0.436368	0.330128	-0.507593
ENSMUST00000116702.1|Gm26247|snoRNA	snoRNA	2.65758	0.0466117	0.11424	-0.28751	0.69737	0.318899	0.401751
ENSMUST00000116714.1|Gm25777|snoRNA	snoRNA	0.895407	0.233622	0.179439	0.102918	0.539337	0.726253	0.0765203
ENSMUST00000116723.1|Snord88a|snoRNA	snoRNA	0.569423	0.296434	0.410424	0.195444	0.14494	0.503108	0.21498
ENSMUST00000116734.1|Gm22105|snRNA	snRNA	0.142592	0.225338	-0.169324	0.0404489	0.562798	0.890802	-0.209773
ENSMUST00000116744.2|Gm23786|snoRNA	snoRNA	0.429943	3.35895	0.339274	0.682699	0.235345	0.00713224	-0.343425
ENSMUST00000116778.1|Gm24831|snRNA	snRNA	2.8015	4.31425	-0.288468	-0.0106595	0.317217	0.97115	-0.277809
ENSMUST00000116811.1|Gm22488|snoRNA	snoRNA	1.01544	0.176377	0.382506	0.275625	0.177085	0.340187	0.106881
ENSMUST00000116813.1|Gm22489|snoRNA	snoRNA	1.06806	1.56555	0.390179	0.315275	0.167829	0.272216	0.0749045
ENSMUST00000116815.1|Gm22486|snoRNA	snoRNA	1.05387	1.12365	0.295077	0.417851	0.305752	0.137092	-0.122775
ENSMUST00000116828.1|Snord23|snoRNA	snoRNA	1.8009	0.295671	0.286202	0.319697	0.321203	0.265178	-0.0334947
ENSMUST00000116836.1|Snord100|snoRNA	snoRNA	2.19838	0.396794	0.248192	0.157696	0.392234	0.590286	0.0904955
ENSMUST00000116853.1|Snord88c|snoRNA	snoRNA	0.628759	0.318937	0.37899	0.188552	0.181435	0.518569	0.190438
ENSMUST00000116874.1|Gm23879|snRNA	snRNA	0.30751	0.532826	0.504132	0.298309	0.0660368	0.300232	0.205823
ENSMUST00000116888.1|Gm25541|snRNA	snRNA	1.21704	1.31919	0.422485	0.546397	0.132342	0.0432143	-0.123911
ENSMUST00000116890.2|Gm22711|snoRNA	snoRNA	1.08913	1.38582	0.511104	0.18977	0.0617828	0.515822	0.321334
ENSMUST00000116892.1|Gm22710|snRNA	snRNA	15.2378	36.9849	0.378141	0.0788956	0.182495	0.788626	0.299246
ENSMUST00000116932.1|Gm24907|snoRNA	snoRNA	0.824877	0.908215	-0.431819	-0.373944	0.123114	0.187797	-0.0578757
ENSMUST00000116965.1|Snord99|snoRNA	snoRNA	1.54151	0.312889	0.303597	0.167957	0.291328	0.566003	0.13564
ENSMUST00000116972.1|Gm22676|snoRNA	snoRNA	1.23832	0.205694	0.277975	0.115156	0.335916	0.695049	0.162819
ENSMUST00000120364.1|Dancr|lncRNA	lncRNA	1.34034	2.01502	0.0886521	0.266922	0.76313	0.356262	-0.17827
ENSMUST00000122469.1|Gm22276|snoRNA	snoRNA	1.13701	2.52205	-0.26599	-0.0667775	0.358009	0.820567	-0.199212
ENSMUST00000122470.1|Gm22275|misc_RNA	misc_RNA	0.578325	1.00827	0.605008	0.578006	0.0218866	0.0303886	0.027002
ENSMUST00000122476.1|Gm25104|snRNA	snRNA	0.173108	0.255269	-0.132276	0.701466	0.652151	0.00517817	-0.833742
ENSMUST00000122484.1|Gm25945|snoRNA	snoRNA	4.86933	4.41346	-0.0562699	-0.433836	0.848476	0.121179	0.377566
ENSMUST00000122491.1|Gm26254|snRNA	snRNA	17.1669	17.1076	0.513798	0.615324	0.0601929	0.0191648	-0.101526
ENSMUST00000122498.1|Gm26251|snoRNA	snoRNA	0.20166	0.157336	-0.0783707	-0.0472536	0.790004	0.872558	-0.0311171
ENSMUST00000122500.1|Gm26257|snRNA	snRNA	1.82413	3.83513	-0.186053	0.187211	0.524229	0.521603	-0.373264
ENSMUST00000122503.1|Gm24597|misc_RNA	misc_RNA	0.329394	0.567657	-0.118306	0.612154	0.68709	0.0199721	-0.73046
ENSMUST00000122505.1|Gm24592|snRNA	snRNA	0.436467	0.406614	-0.188767	0.218639	0.518084	0.452678	-0.407406
ENSMUST00000122508.1|n-R5s73|rRNA	rRNA	1.34236	0.267852	0.108833	-0.204355	0.71112	0.483435	0.313188
ENSMUST00000122512.1|Gm22958|snRNA	snRNA	1.09473	1.99115	-0.135895	0.25225	0.643204	0.384283	-0.388145
ENSMUST00000122516.1|n-R5s47|rRNA	rRNA	0.479733	0.134473	-0.348537	-0.104287	0.221982	0.722743	-0.24425
ENSMUST00000122526.1|Gm25782|misc_RNA	misc_RNA	0.504956	0.432468	-0.226677	-0.00259533	0.435803	0.992974	-0.224082
ENSMUST00000122528.1|Gm25780|misc_RNA	misc_RNA	2.53537	1.39514	0.527314	0.3997	0.0526566	0.15679	0.127615
ENSMUST00000122531.1|n-R5s155|rRNA	rRNA	1.5238	0.501695	-0.16447	-0.30884	0.574207	0.282653	0.144369
ENSMUST00000122549.1|n-R5s98|rRNA	rRNA	0.506234	0.169659	0.0420669	0.49048	0.886459	0.074967	-0.448413
ENSMUST00000122552.1|Gm25319|misc_RNA	misc_RNA	0.481402	0.732388	0.446678	0.51715	0.10934	0.0582556	-0.0704716
ENSMUST00000122556.1|Gm25322|snRNA	snRNA	166.695	40.3315	0.311264	-0.403837	0.278694	0.152145	0.715101
ENSMUST00000122562.1|Gm22481|misc_RNA	misc_RNA	0.821029	1.42195	0.60861	0.335177	0.020905	0.24141	0.273434
ENSMUST00000122568.1|Gm22480|snoRNA	snoRNA	1.52033	0.980771	-0.238316	-0.153456	0.411942	0.600441	-0.0848596
ENSMUST00000122571.1|CAAA01124250.1|snRNA	snRNA	5.55225	11.0288	0.619967	0.725336	0.0180268	0.0033266	-0.105369
ENSMUST00000122578.1|Gm24185|snRNA	snRNA	0.48853	0.727466	0.344616	-0.242982	0.22758	0.402568	0.587598
ENSMUST00000122583.1|n-R5s218|rRNA	rRNA	0.688118	0.723383	-0.363004	0.361277	0.202075	0.204389	-0.724281
ENSMUST00000122587.1|Gm25844|misc_RNA	misc_RNA	0.475811	0.963225	0.436873	0.413273	0.118304	0.141895	0.0235998
ENSMUST00000122596.1|n-R5s80|rRNA	rRNA	4.16261	1.79488	0.060702	-0.280163	0.836683	0.331968	0.340865
ENSMUST00000122598.1|Gm24936|misc_RNA	misc_RNA	2.06015	3.28895	-0.00335022	0.376031	0.990931	0.185148	-0.379382
ENSMUST00000122599.1|n-R5s175|rRNA	rRNA	14.3621	2.73646	-0.111006	-0.0556693	0.705583	0.850077	-0.0553371
ENSMUST00000122601.1|Gm25269|snRNA	snRNA	0.408993	0.303174	-0.118895	0.0984257	0.685604	0.737811	-0.21732
ENSMUST00000122603.1|Gm24840|snRNA	snRNA	5.49403	10.6347	0.626863	0.72146	0.0164324	0.00358489	-0.0945969
ENSMUST00000122608.1|Gm25279|snRNA	snRNA	0.572233	0.602109	0.236028	0.0205058	0.416578	0.944529	0.215522
ENSMUST00000122617.1|Gm26477|misc_RNA	misc_RNA	3.08216	3.07063	-0.123301	0.256972	0.674525	0.375141	-0.380273
ENSMUST00000122619.1|Gm26480|misc_RNA	misc_RNA	0.367835	0.378978	0.142827	0.343041	0.626191	0.229853	-0.200214
ENSMUST00000122620.1|Gm26479|snRNA	snRNA	0.71935	0.938501	0.0703268	0.290498	0.811183	0.31367	-0.220171
ENSMUST00000122621.1|Gm25619|snRNA	snRNA	1.72778	1.65207	-0.0798547	0.170099	0.786111	0.560987	-0.249953
ENSMUST00000122625.1|n-R5s198|rRNA	rRNA	0.293033	0.357857	-0.193744	-0.367491	0.506902	0.196139	0.173747
ENSMUST00000122630.1|Gm23661|snRNA	snRNA	0.834826	1.15386	-0.100775	0.244777	0.731761	0.398992	-0.345551
ENSMUST00000122632.1|Gm25179|snRNA	snRNA	17.3948	17.4071	0.512354	0.615291	0.0610411	0.019173	-0.102937
ENSMUST00000122634.1|Gm25177|snRNA	snRNA	0.52786	0.728619	0.168424	0.478252	0.564907	0.0836623	-0.309828
ENSMUST00000122635.1|n-R5s15|rRNA	rRNA	2.34761	1.25182	0.191475	0.394434	0.511986	0.162834	-0.202959
ENSMUST00000122639.1|n-R5s68|rRNA	rRNA	6.95044	1.51982	0.0538374	-0.287373	0.854962	0.319141	0.34121
ENSMUST00000122640.1|Gm25176|snRNA	snRNA	17.2978	17.3187	0.517141	0.618794	0.0582607	0.0183093	-0.101653
ENSMUST00000122642.1|Gm22344|misc_RNA	misc_RNA	0.592698	0.960531	0.618097	0.469049	0.0184789	0.090658	0.149048
ENSMUST00000122652.1|Gm23111|snRNA	snRNA	0.472435	0.715954	-0.219216	-0.128395	0.451456	0.661794	-0.0908213
ENSMUST00000122656.1|Gm23837|misc_RNA	misc_RNA	0.583336	0.375681	-0.0386945	-0.435441	0.895514	0.119653	0.396747
ENSMUST00000122657.1|Gm23118|snRNA	snRNA	0.186221	0.566082	-0.046404	-0.0492896	0.874833	0.86711	0.0028856
ENSMUST00000122661.1|Gm25052|snRNA	snRNA	0.705199	1.16649	-0.141745	0.232867	0.628836	0.423028	-0.374612
ENSMUST00000122668.1|Gm22073|snRNA	snRNA	33.8147	13.1454	0.0360793	-0.059601	0.902544	0.839609	0.0956803
ENSMUST00000122672.1|Gm25106|snRNA	snRNA	2.16064	2.22476	-0.0328612	0.248478	0.911204	0.391671	-0.281339
ENSMUST00000122673.1|Gm25545|misc_RNA	misc_RNA	0.336679	0.455372	0.444964	0.10617	0.110872	0.717922	0.338795
ENSMUST00000122675.1|n-R5s189|rRNA	rRNA	1.23709	0.758231	0.0054989	0.114573	0.985115	0.696527	-0.109074
ENSMUST00000122679.1|Gm22613|misc_RNA	misc_RNA	1.23199	1.3887	0.0349545	-0.0380847	0.905569	0.897152	0.0730392
ENSMUST00000122680.1|Gm25112|snRNA	snRNA	182.421	44.689	0.311792	-0.405447	0.277835	0.150362	0.71724
ENSMUST00000122681.1|n-R5s159|rRNA	rRNA	0.915356	0.403	0.228819	-0.179088	0.431361	0.540142	0.407907
ENSMUST00000122682.1|Gm23885|misc_RNA	misc_RNA	0.398172	0.500713	-0.112552	0.535979	0.701653	0.0482006	-0.648531
ENSMUST00000122686.1|Gm23883|misc_RNA	misc_RNA	0.540938	0.725099	-0.119843	0.735199	0.683214	0.00273496	-0.855043
ENSMUST00000122687.1|Gm23884|misc_RNA	misc_RNA	1.16175	2.14011	0.650403	0.611773	0.0117849	0.0200709	0.0386302
ENSMUST00000122688.1|n-R5s14|rRNA	rRNA	0.414976	0.333861	0.0751277	-0.0352699	0.798527	0.904721	0.110398
ENSMUST00000122691.1|Gm24383|misc_RNA	misc_RNA	0.365967	0.772657	-0.417919	0.11437	0.137022	0.697042	-0.532289
ENSMUST00000122692.1|n-R5s21|rRNA	rRNA	7.45417	1.32059	0.0441609	-0.397776	0.880843	0.158981	0.441937
ENSMUST00000122694.1|Gm24385|misc_RNA	misc_RNA	0.340164	0.458965	-0.180921	0.272293	0.535935	0.346293	-0.453214
ENSMUST00000122698.1|Gm24382|snRNA	snRNA	0.611265	0.222086	0.353567	-0.413351	0.214927	0.141813	0.766918
ENSMUST00000122700.1|n-R5s76|rRNA	rRNA	2.13893	0.550214	-0.144766	-0.0767267	0.621463	0.794322	-0.0680393
ENSMUST00000122712.1|Gm24635|snRNA	snRNA	1.90315	4.62058	-0.110037	0.29927	0.70805	0.298603	-0.409307
ENSMUST00000122716.1|Gm23214|snRNA	snRNA	17.1792	17.2163	0.514499	0.619549	0.0597839	0.0181272	-0.10505
ENSMUST00000122718.1|Gm23212|snoRNA	snoRNA	0.921519	0.664648	0.122737	-0.16952	0.675939	0.562341	0.292257
ENSMUST00000122722.1|Gm26023|misc_RNA	misc_RNA	1.33242	1.83929	0.665729	0.540826	0.00935268	0.0458309	0.124903
ENSMUST00000122724.1|n-R5s191|rRNA	rRNA	0.83507	0.320861	0.193543	-0.337193	0.50735	0.238414	0.530736
ENSMUST00000122729.1|Gm26020|snRNA	snRNA	0.45766	0.53854	-0.0253846	0.0518631	0.931357	0.860232	-0.0772477
ENSMUST00000122733.1|Gm22024|misc_RNA	misc_RNA	0.383646	0.651954	0.15413	0.549161	0.598821	0.041957	-0.395031
ENSMUST00000122734.1|Gm22025|misc_RNA	misc_RNA	1.34509	1.79443	0.469115	0.444965	0.0906058	0.110872	0.0241508
ENSMUST00000122739.1|n-R5s43|rRNA	rRNA	1.23718	0.481652	0.154052	0.152774	0.599008	0.602081	0.00127879
ENSMUST00000122745.1|Gm24893|misc_RNA	misc_RNA	0.566634	0.300549	-0.0551824	0.535887	0.851375	0.0482466	-0.591069
ENSMUST00000122751.1|Gm22984|snRNA	snRNA	2.30679	4.4984	0.335024	0.591829	0.241638	0.0257758	-0.256805
ENSMUST00000122754.1|Gm22985|snRNA	snRNA	17.0866	17.0136	0.513042	0.611087	0.0606359	0.0202497	-0.0980449
ENSMUST00000122759.1|Gm22988|snoRNA	snoRNA	0.595005	1.22364	0.395579	0.445737	0.161507	0.110179	-0.0501581
ENSMUST00000122773.1|Gm24140|misc_RNA	misc_RNA	2.36755	1.98286	0.500589	0.737963	0.0682772	0.00258509	-0.237374
ENSMUST00000122780.1|Gm24139|misc_RNA	misc_RNA	1.62511	1.19399	0.11122	0.631467	0.705039	0.0154292	-0.520247
ENSMUST00000122783.1|Gm25807|misc_RNA	misc_RNA	0.387854	1.03734	0.117753	0.243415	0.688485	0.401704	-0.125662
ENSMUST00000122788.1|Gm25805|snRNA	snRNA	2.19652	0.985816	0.244724	-0.191287	0.399097	0.512408	0.436011
ENSMUST00000122795.1|Gm25291|snoRNA	snoRNA	0.551787	1.15845	0.450112	0.445112	0.106314	0.110739	0.00499983
ENSMUST00000122797.1|Gm25292|misc_RNA	misc_RNA	0.212795	1.06123	0.200586	0.335196	0.49171	0.241382	-0.134609
ENSMUST00000122800.1|Gm25288|misc_RNA	misc_RNA	0.742559	2.1819	0.580493	0.396855	0.0295168	0.160037	0.183638
ENSMUST00000122803.1|Gm22451|snRNA	snRNA	1.03278	1.97392	-0.17316	0.274671	0.55385	0.341929	-0.447831
ENSMUST00000122821.1|4930555O08Rik|lncRNA	lncRNA	0.855933	1.30987	-0.00694132	-0.0739972	0.981211	0.801503	0.0670559
ENSMUST00000122848.1|4930558G05Rik|lncRNA	lncRNA	0.412332	0.879979	0.0333667	0.181662	0.909843	0.534237	-0.148295
ENSMUST00000122882.1|2210406O10Rik|lncRNA	lncRNA	1.50418	2.04974	-0.22951	0.216619	0.429933	0.456968	-0.446129
ENSMUST00000122898.1|Gm12474|lncRNA	lncRNA	1.05364	1.57506	0.00463107	0.108903	0.987464	0.710942	-0.104272
ENSMUST00000122911.1|Gm12292|lncRNA	lncRNA	5.34603	6.26506	-0.195049	0.244688	0.503988	0.399168	-0.439737
ENSMUST00000122948.1|Gm13431|lncRNA	lncRNA	0.601641	0.780232	0.127382	0.114358	0.664318	0.697071	0.0130237
ENSMUST00000122953.1|Gm14762|lncRNA	lncRNA	1.12398	1.83174	-0.137704	-0.129139	0.638748	0.659941	-0.00856478
ENSMUST00000122988.1|Gm2800|lncRNA	lncRNA	0.406331	0.613235	0.272147	-0.213321	0.346563	0.464015	0.485467
ENSMUST00000123014.1|Gm6938|lncRNA	lncRNA	0.594877	1.0869	0.156933	0.29167	0.592109	0.311631	-0.134737
ENSMUST00000123040.7|2810403D21Rik|lncRNA	lncRNA	0.567093	0.748594	-0.0695428	-0.162753	0.813254	0.578266	0.0932104
ENSMUST00000123044.1|AI427809|lncRNA	lncRNA	0.160409	0.514346	0.110366	-0.0227729	0.707213	0.938406	0.133139
ENSMUST00000123048.1|Gm14149|lncRNA	lncRNA	5.32173	6.33547	-0.329313	-0.305375	0.250254	0.288368	-0.023938
ENSMUST00000123051.1|Gm11261|lncRNA	lncRNA	2.3478	1.76683	0.44944	0.119393	0.106901	0.684348	0.330047
ENSMUST00000123107.7|0610043K17Rik|lncRNA	lncRNA	3.53424	9.103	-0.242683	0.262785	0.403165	0.364047	-0.505468
ENSMUST00000123127.2|AI427809|lncRNA	lncRNA	1.42404	3.42702	0.482054	0.203679	0.0808866	0.484915	0.278375
ENSMUST00000123136.1|Astx4d|lncRNA	lncRNA	0.517326	0.547017	-0.0462719	0.327817	0.875186	0.252543	-0.374089
ENSMUST00000123149.7|2210408F21Rik|lncRNA	lncRNA	88.1312	64.5327	-0.107235	-0.398251	0.715199	0.158438	0.291016
ENSMUST00000123258.1|Gm12702|lncRNA	lncRNA	0.390866	0.487928	-0.473625	-0.19217	0.0871305	0.510425	-0.281454
ENSMUST00000123368.7|2610028E06Rik|lncRNA	lncRNA	25.8462	14.8534	-0.27943	-0.239147	0.333287	0.410264	-0.0402833
ENSMUST00000123420.1|B430319H21Rik|lncRNA	lncRNA	0.638823	0.728728	0.119303	0.325109	0.684575	0.256715	-0.205806
ENSMUST00000123438.1|1700092E19Rik|lncRNA	lncRNA	0.527239	0.545809	-0.128159	-0.0409622	0.662383	0.889423	-0.0871964
ENSMUST00000123508.1|Astx3|lncRNA	lncRNA	0.488575	0.44281	-0.0705147	0.400315	0.810687	0.156094	-0.470829
ENSMUST00000123535.1|5330416C01Rik|lncRNA	lncRNA	0.818709	0.766019	-0.128283	-0.150429	0.662072	0.607731	0.0221458
ENSMUST00000123606.1|Gm12670|lncRNA	lncRNA	3.58603	4.35587	-0.38209	-0.369133	0.177596	0.193994	-0.0129572
ENSMUST00000123699.2|Gm13483|lncRNA	lncRNA	2.89766	4.4904	-0.213206	-0.0974716	0.464262	0.740272	-0.115734
ENSMUST00000123700.1|Mir142hg|lncRNA	lncRNA	0.217991	0.611505	0.328924	0.411792	0.250849	0.143473	-0.0828683
ENSMUST00000123729.1|1700025O08Rik|lncRNA	lncRNA	0.388023	0.684451	-0.173806	0.0145525	0.552349	0.96062	-0.188359
ENSMUST00000123741.1|Gm829|lncRNA	lncRNA	0.43181	0.958598	-0.377601	0.0392077	0.183172	0.894135	-0.416809
ENSMUST00000123828.1|Gm13166|lncRNA	lncRNA	0.943777	1.60192	0.499165	0.00911656	0.0691926	0.975325	0.490049
ENSMUST00000123840.1|2900072N19Rik|lncRNA	lncRNA	1.581	2.473	-0.0718833	0.307077	0.807075	0.285553	-0.37896
ENSMUST00000123841.2|Ftx|lncRNA	lncRNA	0.436459	0.637133	-0.405166	0.663025	0.150673	0.00975086	-1.06819
ENSMUST00000123904.1|3110004A20Rik|lncRNA	lncRNA	1.03318	3.6293	-0.102571	0.500926	0.727144	0.0680617	-0.603498
ENSMUST00000124068.7|4933406K04Rik|lncRNA	lncRNA	0.789683	1.42195	-0.030304	0.218805	0.918092	0.452327	-0.249108
ENSMUST00000124095.1|4921508D12Rik|lncRNA	lncRNA	1.41717	1.93822	0.223416	0.0155678	0.442611	0.957875	0.207848
ENSMUST00000124106.7|Meg3|lncRNA	lncRNA	1.73022	2.18142	-0.327461	-0.0403963	0.253088	0.890943	-0.287065
ENSMUST00000124160.3|Gm15671|lncRNA	lncRNA	0.437133	0.296728	0.195757	-0.314832	0.50241	0.272927	0.510589
ENSMUST00000124198.1|Gm15408|lncRNA	lncRNA	1.66749	12.7494	-0.432659	0.331543	0.122306	0.246869	-0.764202
ENSMUST00000124214.1|Gm13793|lncRNA	lncRNA	0.232041	0.506675	0.24215	-0.123999	0.404231	0.672776	0.366149
ENSMUST00000124329.1|2810403D21Rik|lncRNA	lncRNA	2.1581	3.14317	-7.10544e-05	0.287323	0.999808	0.319228	-0.287394
ENSMUST00000124363.7|4933406K04Rik|lncRNA	lncRNA	0.673681	0.907931	-0.038023	0.160988	0.897318	0.58245	-0.199011
ENSMUST00000124378.1|Gm13830|lncRNA	lncRNA	1.25453	1.51293	-0.0385462	0.0833299	0.895912	0.777012	-0.121876
ENSMUST00000124394.2|Gm28050|lncRNA	lncRNA	0.928943	0.688799	0.0291997	0.485593	0.921068	0.0783612	-0.456394
ENSMUST00000124395.1|Gm16087|lncRNA	lncRNA	0.87418	1.07149	-0.0920021	-0.124462	0.754425	0.671617	0.0324595
ENSMUST00000124434.1|D830026I12Rik|lncRNA	lncRNA	1.12233	1.72135	0.11091	-0.0311065	0.705828	0.915929	0.142017
ENSMUST00000124489.2|Gm13605|lncRNA	lncRNA	0.999728	1.32974	-0.403964	0.101936	0.152004	0.728776	-0.5059
ENSMUST00000124575.1|4930528G23Rik|lncRNA	lncRNA	1.62906	7.05028	-0.0862834	0.215587	0.769301	0.459168	-0.30187
ENSMUST00000124589.1|Gm12596|lncRNA	lncRNA	2.68424	3.37856	-0.110771	-0.109668	0.706181	0.70899	-0.00110319
ENSMUST00000124609.7|Gm2165|lncRNA	lncRNA	2.16022	4.55126	0.0604844	-0.0017489	0.837261	0.995266	0.0622333
ENSMUST00000124673.1|4933406I18Rik|lncRNA	lncRNA	1.86922	2.50111	0.0638409	-0.043336	0.828349	0.883054	0.107177
ENSMUST00000124746.1|Gm15906|lncRNA	lncRNA	1.67536	2.03812	0.174839	0.400146	0.549953	0.156284	-0.225307
ENSMUST00000124786.1|Gm12798|lncRNA	lncRNA	0.819137	1.24861	-0.231785	0.219685	0.425246	0.450463	-0.451471
ENSMUST00000124814.1|Gm2200|lncRNA	lncRNA	0.926448	2.39672	0.00700575	-0.00344668	0.981037	0.99067	0.0104524
ENSMUST00000124818.2|Snhg15|lncRNA	lncRNA	0.709669	1.10315	0.311018	0.261389	0.279094	0.366695	0.049629
ENSMUST00000124829.1|8430437L04Rik|lncRNA	lncRNA	3.54641	5.28128	0.14874	0.399812	0.611816	0.156662	-0.251073
ENSMUST00000124833.1|Gm11290|lncRNA	lncRNA	0.436423	0.742975	-0.0127287	0.21751	0.965552	0.455074	-0.230239
ENSMUST00000124848.1|Gm13074|lncRNA	lncRNA	12.6813	14.4778	0.232664	-0.299167	0.423443	0.298777	0.531831
ENSMUST00000124850.1|9230111E07Rik|lncRNA	lncRNA	0.615467	0.863741	0.0496522	-0.0421864	0.866141	0.886138	0.0918385
ENSMUST00000124855.1|Gm11674|lncRNA	lncRNA	5.97096	6.95721	-0.0111703	0.483972	0.969768	0.079511	-0.495142
ENSMUST00000124901.1|Gm11729|lncRNA	lncRNA	5.00652	21.2064	0.527631	0.192523	0.0524885	0.509634	0.335108
ENSMUST00000124919.7|Gm43154|lncRNA	lncRNA	16.0374	20.4067	-0.103027	-0.18563	0.725974	0.525189	0.0826028
ENSMUST00000125095.1|Gm13480|lncRNA	lncRNA	0.798405	1.39066	0.125261	0.00142446	0.669616	0.996144	0.123837
ENSMUST00000125117.1|1700001G01Rik|lncRNA	lncRNA	2.14208	3.07367	-0.354056	0.248175	0.214249	0.392267	-0.602231
ENSMUST00000125121.1|Gm14260|lncRNA	lncRNA	0.199394	0.374465	0.110901	0.0848763	0.705851	0.772972	0.0260248
ENSMUST00000125147.1|3110099E03Rik|lncRNA	lncRNA	2.05991	2.1342	-0.0797528	0.09675	0.786378	0.742135	-0.176503
ENSMUST00000125161.2|Gm40614|lncRNA	lncRNA	1.1598	1.07561	0.0340419	0.0775495	0.908025	0.79216	-0.0435076
ENSMUST00000125170.7|D830026I12Rik|lncRNA	lncRNA	0.488266	0.946797	-0.000539016	-0.241543	0.998541	0.405446	0.241004
ENSMUST00000125185.1|Gm13860|lncRNA	lncRNA	0.561506	0.678096	0.255145	-0.323111	0.378665	0.25982	0.578256
ENSMUST00000125234.7|4933427E13Rik|lncRNA	lncRNA	2.98212	4.0778	-0.278522	0.229488	0.334926	0.429979	-0.50801
ENSMUST00000125277.1|Gm12730|lncRNA	lncRNA	0.355096	0.345858	-0.094938	0.0781442	0.746819	0.790598	-0.173082
ENSMUST00000125309.1|4933427E13Rik|lncRNA	lncRNA	0.844994	1.03369	-0.350086	-0.0338397	0.219794	0.908569	-0.316247
ENSMUST00000125354.2|Morrbid|lncRNA	lncRNA	2.32434	19.9511	0.0966073	-0.136889	0.742504	0.640753	0.233496
ENSMUST00000125374.7|Halr1|lncRNA	lncRNA	5.03488	3.84429	0.63309	-0.0968319	0.015087	0.741924	0.729922
ENSMUST00000125382.1|6430710C18Rik|lncRNA	lncRNA	1.01542	1.72604	-0.182418	-0.115416	0.532509	0.694391	-0.0670013
ENSMUST00000125419.7|Ftx|lncRNA	lncRNA	0.741302	1.6879	-0.24295	0.0573894	0.402631	0.845495	-0.30034
ENSMUST00000125538.7|2310065F04Rik|lncRNA	lncRNA	20.8102	36.6086	-0.128389	-0.1281	0.661808	0.66253	-0.000289544
ENSMUST00000125569.7|4930453H23Rik|lncRNA	lncRNA	1.3192	2.05398	-0.0592923	-0.450278	0.84043	0.106169	0.390986
ENSMUST00000125575.1|Gm14100|lncRNA	lncRNA	0.48142	0.65577	0.295086	0.415149	0.305735	0.139913	-0.120063
ENSMUST00000125578.1|4933435F18Rik|lncRNA	lncRNA	0.823939	1.56757	0.158357	0.3439	0.588709	0.228611	-0.185543
ENSMUST00000125582.1|Gm13052|lncRNA	lncRNA	0.537074	0.69676	0.312731	-0.027486	0.276314	0.925688	0.340217
ENSMUST00000125600.1|Gm11426|lncRNA	lncRNA	4.26567	7.03648	0.00733132	0.0467388	0.980156	0.873936	-0.0394074
ENSMUST00000125609.1|Eif2c5|lncRNA	lncRNA	1.36381	2.55826	-0.170304	-0.180435	0.560508	0.537049	0.0101312
ENSMUST00000125631.7|Gm14266|lncRNA	lncRNA	1.69449	1.87726	-0.372423	-0.0333741	0.189742	0.909823	-0.339049
ENSMUST00000125746.1|6430710C18Rik|lncRNA	lncRNA	0.374245	0.47179	-0.337184	-0.0747512	0.238427	0.799518	-0.262433
ENSMUST00000125829.1|Gm15729|lncRNA	lncRNA	0.63289	0.520908	0.7026	0.367874	0.00507516	0.195637	0.334726
ENSMUST00000125884.1|6030471H07Rik|lncRNA	lncRNA	0.451072	0.446085	-0.215904	-0.270575	0.458491	0.349464	0.0546713
ENSMUST00000125930.8|Cdr1os|lncRNA	lncRNA	1.81222	1.93678	-0.0899689	-0.347483	0.759705	0.223478	0.257514
ENSMUST00000125932.1|Gm14773|lncRNA	lncRNA	1.33976	1.39197	-0.223776	0.0743508	0.441858	0.800572	-0.298126
ENSMUST00000125960.1|5330416C01Rik|lncRNA	lncRNA	0.570691	1.032	0.248105	0.129915	0.392406	0.65801	0.118189
ENSMUST00000126063.7|Gm12665|lncRNA	lncRNA	0.435232	0.579574	-0.103603	0.162962	0.724497	0.577771	-0.266565
ENSMUST00000126072.7|Lhx1os|lncRNA	lncRNA	0.807292	1.07005	-0.105328	0.0926127	0.720076	0.752842	-0.197941
ENSMUST00000126138.7|1700018A04Rik|lncRNA	lncRNA	0.337572	0.465153	-0.2074	0.00194651	0.476797	0.994731	-0.209346
ENSMUST00000126140.7|F730016J06Rik|lncRNA	lncRNA	0.981281	1.62761	0.251957	-0.0635703	0.384854	0.829067	0.315527
ENSMUST00000126143.1|Gm12708|lncRNA	lncRNA	4.3634	0.915804	-0.213263	0.0361265	0.464138	0.902417	-0.24939
ENSMUST00000126187.1|Gm11751|lncRNA	lncRNA	0.423936	0.539713	0.236243	0.146387	0.416141	0.617521	0.0898562
ENSMUST00000126212.1|Gm13093|lncRNA	lncRNA	2.89992	3.36	-0.0198101	0.389772	0.946409	0.168312	-0.409582
ENSMUST00000126237.1|Bloodlinc|lncRNA	lncRNA	0.583494	0.801444	-0.00409898	-0.0112369	0.988904	0.969588	0.0071379
ENSMUST00000126238.2|Gm16759|lncRNA	lncRNA	30.1415	51.8857	-0.177151	0.0580962	0.544607	0.843613	-0.235247
ENSMUST00000126252.1|Gm13016|lncRNA	lncRNA	1.75744	1.59253	0.0322961	0.314103	0.912725	0.274099	-0.281807
ENSMUST00000126260.1|4930554G24Rik|lncRNA	lncRNA	1.25153	2.26596	-0.0907436	0.278367	0.757692	0.335207	-0.36911
ENSMUST00000126270.1|Gm12648|lncRNA	lncRNA	0.990323	1.31801	-0.235895	0.351827	0.416848	0.217352	-0.587722
ENSMUST00000126285.1|4930555F03Rik|lncRNA	lncRNA	3.46127	5.89921	-0.0989315	0.0936645	0.736507	0.750116	-0.192596
ENSMUST00000126289.7|Meg3|lncRNA	lncRNA	0.579141	0.892064	-0.24605	-0.202178	0.396465	0.488208	-0.0438725
ENSMUST00000126294.1|Gm12756|lncRNA	lncRNA	0.478555	1.07159	0.0120717	0.443091	0.967329	0.112563	-0.43102
ENSMUST00000126314.1|Gm12381|lncRNA	lncRNA	5.72246	8.51932	-0.105788	-0.192414	0.718899	0.509878	0.0866265
ENSMUST00000126380.3|Snhg12|lncRNA	lncRNA	4.8197	3.84854	0.325882	-0.200028	0.25552	0.492943	0.525909
ENSMUST00000126447.1|Gm15762|lncRNA	lncRNA	1.06737	0.796045	-0.197999	-0.083533	0.49743	0.776481	-0.114466
ENSMUST00000126467.1|D330050G23Rik|lncRNA	lncRNA	2.00217	2.83915	-0.126316	-0.229224	0.666979	0.430524	0.102907
ENSMUST00000126472.1|Fzd10os|lncRNA	lncRNA	0.629912	0.879931	-0.22318	-0.0615106	0.443106	0.834534	-0.161669
ENSMUST00000126679.7|Gm13710|lncRNA	lncRNA	0.786618	0.824555	-0.0244821	0.454577	0.933792	0.102467	-0.479059
ENSMUST00000126693.1|Gm15498|lncRNA	lncRNA	1.82015	1.37395	0.426285	0.026015	0.128532	0.929656	0.40027
ENSMUST00000126711.1|Gm14553|lncRNA	lncRNA	2.12818	4.54207	0.0549485	0.00583287	0.851998	0.984211	0.0491157
ENSMUST00000126712.7|Gm3669|lncRNA	lncRNA	2.63432	5.9791	-0.0954346	-0.0231022	0.745534	0.937517	-0.0723324
ENSMUST00000126769.7|Gm8817|lncRNA	lncRNA	0.485504	0.401393	0.360882	0.102752	0.204922	0.72668	0.25813
ENSMUST00000126906.7|Gm14552|lncRNA	lncRNA	3.15605	6.67041	-0.0754856	-0.130993	0.797586	0.655332	0.0555075
ENSMUST00000126966.7|Gm14396|lncRNA	lncRNA	0.332133	0.711385	-0.356253	0.0302272	0.211219	0.918299	-0.38648
ENSMUST00000127001.1|2410018L13Rik|lncRNA	lncRNA	1.86661	2.77804	-0.0793287	0.307796	0.78749	0.284368	-0.387124
ENSMUST00000127020.7|Gm14152|lncRNA	lncRNA	2.37264	1.65238	-0.200842	0.0866266	0.491147	0.768406	-0.287469
ENSMUST00000127041.2|3110039M20Rik|lncRNA	lncRNA	1.52724	3.40669	-0.141068	0.197374	0.630492	0.498817	-0.338442
ENSMUST00000127174.1|Gm12606|lncRNA	lncRNA	1.68512	2.63286	-0.177155	0.13797	0.544596	0.638094	-0.315125
ENSMUST00000127230.1|Gm14155|lncRNA	lncRNA	0.622318	0.847931	0.0602362	0.0221432	0.83792	0.940107	0.038093
ENSMUST00000127263.7|2610035D17Rik|lncRNA	lncRNA	9.18948	6.36535	-0.146802	-0.431556	0.616512	0.123368	0.284754
ENSMUST00000127317.1|Gm15999|lncRNA	lncRNA	2.42165	2.79177	-0.199692	0.38745	0.493683	0.171085	-0.587142
ENSMUST00000127333.1|Gm12320|lncRNA	lncRNA	0.860367	1.24825	-0.177208	0.477963	0.544475	0.0838761	-0.655171
ENSMUST00000127337.1|Gm11681|lncRNA	lncRNA	1.24916	2.40348	-0.0626275	-0.00567787	0.831569	0.984631	-0.0569496
ENSMUST00000127441.1|Gm14321|lncRNA	lncRNA	0.350266	0.674633	0.0902716	-0.0549968	0.758919	0.85187	0.145268
ENSMUST00000127448.7|9630014M24Rik|lncRNA	lncRNA	0.981021	0.937857	-0.153783	-0.320859	0.599655	0.263347	0.167076
ENSMUST00000127456.1|Gm12580|lncRNA	lncRNA	5.60507	6.6612	-0.186068	0.0874885	0.524194	0.76616	-0.273557
ENSMUST00000127462.2|Gm12784|lncRNA	lncRNA	0.46282	2.61315	-0.0721924	-0.071462	0.80626	0.808186	-0.000730401
ENSMUST00000127483.1|Gm12050|lncRNA	lncRNA	2.63903	2.34313	-0.132553	0.482711	0.651464	0.0804133	-0.615264
ENSMUST00000127672.1|Gm13481|lncRNA	lncRNA	15.1196	11.5998	-0.143381	-0.503471	0.62484	0.0664507	0.360091
ENSMUST00000127688.1|Gm14110|lncRNA	lncRNA	4.8315	3.13839	-0.0431732	-0.585408	0.883491	0.0278483	0.542235
ENSMUST00000127709.1|Gm12478|lncRNA	lncRNA	0.284557	0.521784	-0.155765	0.0685832	0.594903	0.81579	-0.224348
ENSMUST00000127757.7|Gm11033|lncRNA	lncRNA	3.27556	2.59552	-0.181272	0.0743612	0.535131	0.800545	-0.255633
ENSMUST00000127786.3|Xist|lncRNA	lncRNA	28.7919	39.5197	-0.0607518	0.294091	0.83655	0.307446	-0.354843
ENSMUST00000127852.1|Gm3669|lncRNA	lncRNA	0.737464	1.9075	-0.0982846	-0.112977	0.738175	0.700575	0.0146924
ENSMUST00000127883.1|Gm12347|lncRNA	lncRNA	0.728897	1.03769	-0.180502	0.199372	0.536896	0.49439	-0.379874
ENSMUST00000127913.7|1700057H15Rik|lncRNA	lncRNA	2.86974	3.80364	0.033085	0.109793	0.910601	0.708673	-0.0767076
ENSMUST00000127920.1|5031425F14Rik|lncRNA	lncRNA	2.24875	2.9567	-0.233673	0.313425	0.421379	0.275193	-0.547097
ENSMUST00000127936.1|Gm13403|lncRNA	lncRNA	68.4702	71.9153	-0.218598	0.277443	0.452765	0.336881	-0.49604
ENSMUST00000127989.2|Gm16001|lncRNA	lncRNA	1.92987	3.80596	-0.0490049	0.24793	0.867872	0.39275	-0.296935
ENSMUST00000128000.8|Snhg12|lncRNA	lncRNA	1.16125	2.63886	-0.131699	-0.254639	0.653581	0.379643	0.12294
ENSMUST00000128017.1|1700095J07Rik|lncRNA	lncRNA	18.3443	25.2633	-0.0477053	0.542592	0.871349	0.0449892	-0.590298
ENSMUST00000128053.1|Gm14617|lncRNA	lncRNA	1.9641	1.10593	-0.019839	0.131918	0.94633	0.653037	-0.151757
ENSMUST00000128078.1|Gm11496|lncRNA	lncRNA	1.02409	1.83979	0.322337	-0.0143687	0.261029	0.961117	0.336706
ENSMUST00000128121.1|Lhx1os|lncRNA	lncRNA	0.632789	0.82235	-0.00170022	0.421968	0.995397	0.132866	-0.423669
ENSMUST00000128131.1|Snhg12|lncRNA	lncRNA	3.4628	3.33865	0.212483	-0.344404	0.465814	0.227885	0.556887
ENSMUST00000128138.1|Gm16046|lncRNA	lncRNA	0.48902	0.535784	0.0652235	-0.103728	0.824683	0.724175	0.168952
ENSMUST00000128160.1|4930481B07Rik|lncRNA	lncRNA	1.96555	3.57208	-0.267413	-0.0484525	0.355345	0.869349	-0.21896
ENSMUST00000128178.1|Meg3|lncRNA	lncRNA	0.286342	0.50656	-0.39523	0.29575	0.161911	0.304598	-0.69098
ENSMUST00000128183.1|Gm11690|lncRNA	lncRNA	7.10709	6.62354	-0.164783	0.0739458	0.573471	0.801639	-0.238728
ENSMUST00000128191.7|Gm2101|lncRNA	lncRNA	0.737464	1.9075	-0.0982846	-0.112977	0.738175	0.700575	0.0146924
ENSMUST00000128198.1|Gm15326|lncRNA	lncRNA	1.33669	1.63016	0.297288	0.301401	0.301968	0.295006	-0.00411274
ENSMUST00000128274.2|Gm11587|lncRNA	lncRNA	0.964893	0.814705	0.0346142	0.178301	0.906485	0.541953	-0.143687
ENSMUST00000128305.1|D330050G23Rik|lncRNA	lncRNA	1.52298	1.8198	-0.135576	-0.184045	0.64399	0.528795	0.0484692
ENSMUST00000128307.1|Gm14033|lncRNA	lncRNA	5.96611	8.60711	-0.146605	0.32291	0.61699	0.260134	-0.469515
ENSMUST00000128453.7|Gm12295|lncRNA	lncRNA	10.1982	14.566	0.424072	0.00222419	0.130742	0.993979	0.421848
ENSMUST00000128458.2|Meg3|lncRNA	lncRNA	0.557914	0.616859	-0.12069	0.255704	0.681084	0.377585	-0.376393
ENSMUST00000128473.1|B230112J18Rik|lncRNA	lncRNA	2.31512	2.49539	-0.239652	0.28431	0.409245	0.324555	-0.523962
ENSMUST00000128489.1|4930401O10Rik|lncRNA	lncRNA	0.800634	1.19344	-0.207952	-0.0192384	0.475599	0.947953	-0.188713
ENSMUST00000128521.1|Gm12243|lncRNA	lncRNA	0.770529	5.89513	-0.43672	0.244034	0.118448	0.400469	-0.680754
ENSMUST00000128563.1|Gm13028|lncRNA	lncRNA	0.62524	0.314966	0.0923519	-0.021723	0.753518	0.941241	0.114075
ENSMUST00000128588.1|4930587A21Rik|lncRNA	lncRNA	1.18273	3.76931	-0.0695642	0.292854	0.813198	0.30958	-0.362419
ENSMUST00000128591.1|2310081O03Rik|lncRNA	lncRNA	1.03164	1.01426	-0.109695	0.623133	0.708923	0.017281	-0.732828
ENSMUST00000128601.1|A930104D05Rik|lncRNA	lncRNA	2.84278	1.57366	-0.0473602	0.60845	0.872272	0.020948	-0.65581
ENSMUST00000128602.1|Gm14144|lncRNA	lncRNA	2.00456	2.18359	0.181538	0.0549168	0.534521	0.852083	0.126621
ENSMUST00000128608.1|A130030D18Rik|lncRNA	lncRNA	1.1875	2.59898	-0.14461	-0.0177879	0.621842	0.951873	-0.126822
ENSMUST00000128652.1|4930597A21Rik|lncRNA	lncRNA	0.646731	0.583094	0.269157	0.21592	0.352095	0.458457	0.0532369
ENSMUST00000128654.1|8430419K02Rik|lncRNA	lncRNA	3.6621	4.76889	-0.247673	0.429279	0.393258	0.125581	-0.676951
ENSMUST00000128743.1|Gm13376|lncRNA	lncRNA	0.459469	1.07823	0.447974	0.315523	0.108191	0.271818	0.132451
ENSMUST00000128846.1|Gm14255|lncRNA	lncRNA	0.340249	0.863501	-0.272887	0.451959	0.3452	0.104711	-0.724846
ENSMUST00000128888.1|F730016J06Rik|lncRNA	lncRNA	4.74846	5.40461	-0.0820106	0.0313225	0.780463	0.915348	-0.113333
ENSMUST00000128925.1|4930556G01Rik|lncRNA	lncRNA	0.75002	1.30885	-0.167387	-0.0716005	0.56734	0.807821	-0.0957865
ENSMUST00000128998.1|Gm12866|lncRNA	lncRNA	6.61851	4.10447	-0.192637	-0.37784	0.509378	0.182872	0.185203
ENSMUST00000129007.1|A630023P12Rik|lncRNA	lncRNA	1.23931	1.83092	0.178565	0.306125	0.541346	0.287124	-0.127561
ENSMUST00000129067.1|Gm14120|lncRNA	lncRNA	3.21054	6.06268	-0.128471	0.0379221	0.661604	0.897589	-0.166393
ENSMUST00000129082.1|9030622O22Rik|lncRNA	lncRNA	1.62008	2.30075	-0.0477967	0.488051	0.871104	0.0766405	-0.535848
ENSMUST00000129084.7|A630031M04Rik|lncRNA	lncRNA	0.506293	0.801265	0.113178	-0.265191	0.700065	0.35951	0.378368
ENSMUST00000129102.1|Gm12536|lncRNA	lncRNA	0.436933	0.870408	-0.179738	0.484494	0.538649	0.0791397	-0.664232
ENSMUST00000129245.7|Meg3|lncRNA	lncRNA	1.55723	3.27214	-0.391027	0.658016	0.166826	0.0105227	-1.04904
ENSMUST00000129286.1|4930442J19Rik|lncRNA	lncRNA	0.264577	0.518312	-0.639745	0.281295	0.0137436	0.329935	-0.92104
ENSMUST00000129353.1|1700112J05Rik|lncRNA	lncRNA	0.850966	1.10785	-0.137267	0.508548	0.639824	0.0633186	-0.645815
ENSMUST00000129365.1|1700025D23Rik|lncRNA	lncRNA	11.5318	18.615	0.18976	0.259641	0.515845	0.370025	-0.0698812
ENSMUST00000129407.1|Gm11467|lncRNA	lncRNA	0.465864	0.735372	0.0943214	-0.145487	0.748415	0.619707	0.239809
ENSMUST00000129410.1|Gm15245|lncRNA	lncRNA	3.1629	3.6154	-0.300957	0.228151	0.295753	0.432743	-0.529108
ENSMUST00000129425.7|D630024D03Rik|lncRNA	lncRNA	0.559424	1.0354	-0.16826	0.274399	0.565293	0.342427	-0.442658
ENSMUST00000129479.1|Tslrn1|lncRNA	lncRNA	2.06873	3.22042	0.1009	-0.177398	0.731438	0.544035	0.278299
ENSMUST00000129527.7|Gm12606|lncRNA	lncRNA	1.70329	2.82441	-0.127204	0.0509955	0.664762	0.86255	-0.1782
ENSMUST00000129570.2|Snhg15|lncRNA	lncRNA	1.72247	2.48101	0.0990897	0.434764	0.736099	0.120296	-0.335674
ENSMUST00000129576.1|Gm12480|lncRNA	lncRNA	1.23095	1.29456	-0.180265	0.329042	0.537438	0.250668	-0.509308
ENSMUST00000129579.2|Gm13206|lncRNA	lncRNA	0.96883	1.1441	-0.275683	-0.0426322	0.340081	0.884942	-0.233051
ENSMUST00000129584.1|4930517E11Rik|lncRNA	lncRNA	2.18919	2.62319	-0.107144	0.338726	0.715431	0.236151	-0.44587
ENSMUST00000129601.1|Wincr1|lncRNA	lncRNA	0.546251	0.402722	0.187991	0.237207	0.519838	0.414184	-0.0492166
ENSMUST00000129661.1|Mir670hg|lncRNA	lncRNA	1.42883	3.19189	-0.283451	-0.187483	0.326082	0.520987	-0.0959683
ENSMUST00000129687.1|Gm13465|lncRNA	lncRNA	2.12504	3.49537	-0.143231	-0.0529334	0.625205	0.857375	-0.0902975
ENSMUST00000129699.1|Gm13431|lncRNA	lncRNA	0.507818	0.550539	0.0897296	-0.250428	0.760327	0.387842	0.340158
ENSMUST00000129713.1|E130018N17Rik|lncRNA	lncRNA	1.56735	2.15234	-0.0869301	0.0284719	0.767615	0.92303	-0.115402
ENSMUST00000129740.2|Gm15834|lncRNA	lncRNA	1.92511	3.31302	-0.0805661	0.559059	0.784246	0.0376751	-0.639625
ENSMUST00000129791.2|Gm11373|lncRNA	lncRNA	4.19403	5.41613	0.10124	0.329561	0.730564	0.249878	-0.22832
ENSMUST00000129907.2|Gm53|lncRNA	lncRNA	0.771125	1.10276	-0.0280259	-0.103843	0.924232	0.72388	0.0758174
ENSMUST00000129910.1|E130120K24Rik|lncRNA	lncRNA	9.07978	12.7713	0.290287	-0.0840038	0.314037	0.775251	0.374291
ENSMUST00000129963.7|Gm2165|lncRNA	lncRNA	2.63432	5.9791	-0.0954346	-0.0231022	0.745534	0.937517	-0.0723324
ENSMUST00000129988.1|8430436N08Rik|lncRNA	lncRNA	2.13565	2.01232	-0.156184	0.201497	0.5939	0.489705	-0.357681
ENSMUST00000130022.1|Platr29|lncRNA	lncRNA	0.999945	1.13704	0.163386	0.0167051	0.576768	0.9548	0.146681
ENSMUST00000130055.1|1700041M05Rik|lncRNA	lncRNA	0.225563	0.502262	0.48738	0.61106	0.0771074	0.0202568	-0.123679
ENSMUST00000130063.7|Ftx|lncRNA	lncRNA	4.96795	8.31226	-0.304405	0.234998	0.28998	0.418674	-0.539403
ENSMUST00000130082.1|2310016D23Rik|lncRNA	lncRNA	0.254418	0.550055	-0.132342	0.199281	0.651986	0.494592	-0.331623
ENSMUST00000130083.2|Gm35202|lncRNA	lncRNA	0.4616	0.510239	-0.231134	0.0400714	0.426585	0.891815	-0.271205
ENSMUST00000130088.1|Gm12729|lncRNA	lncRNA	1.38376	2.39021	0.00567584	0.12372	0.984636	0.673475	-0.118044
ENSMUST00000130092.1|Gm12665|lncRNA	lncRNA	0.289243	0.495692	0.234409	0.170519	0.419875	0.560005	0.0638898
ENSMUST00000130109.7|A330102I10Rik|lncRNA	lncRNA	2.25597	4.68351	-0.30342	-0.101535	0.291622	0.729806	-0.201885
ENSMUST00000130153.1|Gm15046|lncRNA	lncRNA	0.761993	1.58016	0.400437	0.320131	0.155955	0.264494	0.0803065
ENSMUST00000130240.1|3100003L05Rik|lncRNA	lncRNA	0.468121	1.24512	-0.024119	0.172528	0.934772	0.555322	-0.196647
ENSMUST00000130251.1|Gm7598|lncRNA	lncRNA	4.25839	5.76819	-0.170333	0.0929712	0.56044	0.751912	-0.263304
ENSMUST00000130262.1|Gm14055|lncRNA	lncRNA	0.431804	0.73703	0.0158614	0.0624521	0.957081	0.832034	-0.0465907
ENSMUST00000130331.1|4932412D23Rik|lncRNA	lncRNA	2.46981	5.26761	0.169197	0.0583688	0.563097	0.842887	0.110828
ENSMUST00000130361.7|2410018L13Rik|lncRNA	lncRNA	0.974472	0.848196	-0.169127	0.0680206	0.56326	0.817278	-0.237148
ENSMUST00000130362.1|Gm12295|lncRNA	lncRNA	0.412951	0.913853	0.0980774	-0.146937	0.738709	0.616185	0.245014
ENSMUST00000130373.1|4732490B19Rik|lncRNA	lncRNA	2.99225	3.90029	-0.00484992	0.0550218	0.986872	0.851803	-0.0598718
ENSMUST00000130478.1|Gm2117|lncRNA	lncRNA	0.926448	2.39672	0.00700575	-0.00344668	0.981037	0.99067	0.0104524
ENSMUST00000130486.1|Gm15675|lncRNA	lncRNA	6.54959	8.01102	0.304401	-0.0986883	0.289987	0.737134	0.403089
ENSMUST00000130501.1|Gm12637|lncRNA	lncRNA	0.487364	0.841147	-0.396142	0.334793	0.160857	0.241984	-0.730935
ENSMUST00000130532.1|9430024E24Rik|lncRNA	lncRNA	1.50456	2.35719	0.304505	0.261473	0.289814	0.366536	0.0430324
ENSMUST00000130564.1|4930465M20Rik|lncRNA	lncRNA	1.78013	2.25538	-0.089996	-0.250611	0.759635	0.387483	0.160615
ENSMUST00000130582.1|Gm11823|lncRNA	lncRNA	2.68118	3.86055	-0.0907069	0.506026	0.757788	0.064861	-0.596733
ENSMUST00000130607.1|Gm16195|lncRNA	lncRNA	1.68467	1.60863	0.414989	-0.105041	0.140082	0.720811	0.52003
ENSMUST00000130634.1|Gm14015|lncRNA	lncRNA	21.5305	26.0938	-0.370871	-0.313991	0.19174	0.274279	-0.0568797
ENSMUST00000130679.1|A530013C23Rik|lncRNA	lncRNA	4.09715	6.10439	-0.132548	0.482885	0.651476	0.0802886	-0.615433
ENSMUST00000130680.1|Gm13874|lncRNA	lncRNA	0.77653	0.931136	-0.242132	-0.100061	0.404268	0.733599	-0.142071
ENSMUST00000130746.1|4930412M03Rik|lncRNA	lncRNA	1.21404	1.70386	0.0810044	0.106059	0.783098	0.718205	-0.0250549
ENSMUST00000130771.1|Gm2044|lncRNA	lncRNA	3.73196	4.63273	-0.188172	-0.279647	0.519429	0.332897	0.0914749
ENSMUST00000130773.1|Gm13479|lncRNA	lncRNA	7.80413	11.3805	0.000315978	0.204859	0.999145	0.482333	-0.204543
ENSMUST00000130777.1|Gm13848|lncRNA	lncRNA	4.56196	8.33891	-0.215158	-0.105414	0.460083	0.719857	-0.109744
ENSMUST00000130837.1|Gm12324|lncRNA	lncRNA	15.1399	19.2213	0.127043	-0.338097	0.665165	0.237078	0.46514
ENSMUST00000130872.2|Gm17216|lncRNA	lncRNA	1.08786	1.0387	0.10059	0.358625	0.732235	0.207976	-0.258035
ENSMUST00000130882.7|A930031H19Rik|lncRNA	lncRNA	0.745599	0.88122	0.174514	0.522246	0.550707	0.0553976	-0.347732
ENSMUST00000130895.1|4930423M02Rik|lncRNA	lncRNA	3.55573	6.05338	-0.107489	-0.341451	0.71455	0.232161	0.233963
ENSMUST00000130919.1|Gm14003|lncRNA	lncRNA	2.57151	2.93459	-0.284855	0.242444	0.323589	0.403643	-0.527298
ENSMUST00000130945.1|Gm12132|lncRNA	lncRNA	1.22017	1.6812	-0.126454	0.0835656	0.666635	0.776396	-0.21002
ENSMUST00000130963.1|Gm11691|lncRNA	lncRNA	1.35622	1.33769	0.220037	-0.0117721	0.44972	0.96814	0.231809
ENSMUST00000130966.1|Gm11378|lncRNA	lncRNA	0.427837	0.823915	0.0160812	-0.168574	0.956486	0.564557	0.184655
ENSMUST00000131006.1|Gm15218|lncRNA	lncRNA	0.659659	0.576644	0.372862	0.555268	0.18918	0.0392751	-0.182407
ENSMUST00000131013.1|Gm12128|lncRNA	lncRNA	5.98182	7.12957	-0.138023	-0.176596	0.637964	0.545886	0.0385739
ENSMUST00000131019.1|4933405E24Rik|lncRNA	lncRNA	1.54937	2.09023	-0.129986	0.212505	0.657834	0.465767	-0.342491
ENSMUST00000131029.1|Gm28050|lncRNA	lncRNA	1.42117	2.95879	-0.247497	0.24055	0.393603	0.40744	-0.488047
ENSMUST00000131099.1|Gm12436|lncRNA	lncRNA	4.12011	7.66422	0.274907	0.0117162	0.341497	0.968291	0.263191
ENSMUST00000131147.1|Gm13387|lncRNA	lncRNA	4.34553	9.1304	-0.185276	0.583679	0.525994	0.0284267	-0.768955
ENSMUST00000131188.2|Gm13293|lncRNA	lncRNA	2.08165	2.60533	-0.123486	-0.171466	0.674063	0.557795	0.0479804
ENSMUST00000131190.1|Gm13383|lncRNA	lncRNA	7.65853	6.08953	-0.127056	0.512723	0.665133	0.0608237	-0.639779
ENSMUST00000131198.1|Gm13620|lncRNA	lncRNA	10.4903	4.74138	-0.0241035	-0.101178	0.934814	0.730723	0.0770749
ENSMUST00000131357.7|1700026J12Rik|lncRNA	lncRNA	3.46137	12.128	0.108742	0.0359825	0.711353	0.902804	0.0727591
ENSMUST00000131401.1|Gm14243|lncRNA	lncRNA	1.9266	2.57531	-0.0290752	0.150624	0.921403	0.607262	-0.179699
ENSMUST00000131416.2|A330035P11Rik|lncRNA	lncRNA	3.42114	5.99204	-0.100501	0.261837	0.732466	0.365844	-0.362338
ENSMUST00000131441.1|9130204K15Rik|lncRNA	lncRNA	0.915497	1.27582	0.0577852	0.0738599	0.844441	0.801865	-0.0160747
ENSMUST00000131533.1|Gm13564|lncRNA	lncRNA	1.12241	1.3695	0.00546097	0.347648	0.985218	0.223243	-0.342187
ENSMUST00000131539.1|Gm11377|lncRNA	lncRNA	0.468246	0.733111	-0.0533446	0.507148	0.856277	0.0641716	-0.560493
ENSMUST00000131630.1|Gm12121|lncRNA	lncRNA	0.191689	0.476175	-0.346299	0.0738195	0.225167	0.801971	-0.420118
ENSMUST00000131639.1|Gm11884|lncRNA	lncRNA	3.11708	3.41139	-0.309832	0.275188	0.281028	0.340984	-0.58502
ENSMUST00000131640.7|2810403D21Rik|lncRNA	lncRNA	0.419732	0.742174	0.196358	0.364203	0.501072	0.200477	-0.167845
ENSMUST00000131642.1|Gm12319|lncRNA	lncRNA	0.703422	1.32405	0.266744	-0.0543798	0.356596	0.853515	0.321123
ENSMUST00000131675.1|Gm11782|lncRNA	lncRNA	4.21223	7.18959	-0.15401	0.15515	0.59911	0.596375	-0.30916
ENSMUST00000131851.1|Gm12116|lncRNA	lncRNA	11.9256	13.0346	-0.130436	0.233517	0.656715	0.421697	-0.363953
ENSMUST00000131907.8|C130071C03Rik|lncRNA	lncRNA	8.87144	18.9604	0.299566	-0.112932	0.2981	0.70069	0.412498
ENSMUST00000131908.1|Gm14228|lncRNA	lncRNA	0.515079	0.702766	-0.210902	0.279405	0.469218	0.333332	-0.490307
ENSMUST00000131961.1|Gm14010|lncRNA	lncRNA	0.313236	0.380173	-0.155325	0.272382	0.595955	0.346129	-0.427707
ENSMUST00000131997.1|Gm2101|lncRNA	lncRNA	0.926448	2.39672	0.00700575	-0.00344668	0.981037	0.99067	0.0104524
ENSMUST00000132023.1|1700012C14Rik|lncRNA	lncRNA	2.04575	1.06943	0.211336	-0.0997483	0.468282	0.734403	0.311084
ENSMUST00000132070.1|9030622O22Rik|lncRNA	lncRNA	0.632004	1.03237	-0.11559	0.381961	0.69395	0.177755	-0.497552
ENSMUST00000132101.7|Gm3985|lncRNA	lncRNA	2.71985	3.78341	-0.079386	-0.23376	0.78734	0.4212	0.154374
ENSMUST00000132108.1|Gm12690|lncRNA	lncRNA	5.85783	1.80399	-0.177692	-0.526667	0.543358	0.0530009	0.348976
ENSMUST00000132149.2|Morrbid|lncRNA	lncRNA	2.17928	2.98346	-0.0720387	0.267631	0.806665	0.354937	-0.33967
ENSMUST00000132167.7|Nctc1|lncRNA	lncRNA	3.70062	5.3281	0.0949385	-0.0942303	0.746818	0.748651	0.189169
ENSMUST00000132218.1|4930405D11Rik|lncRNA	lncRNA	0.364757	0.73852	0.0435691	0.175268	0.882429	0.54896	-0.131699
ENSMUST00000132219.1|Gm11851|lncRNA	lncRNA	2.20092	2.24421	0.0312038	-0.114696	0.915667	0.696215	0.1459
ENSMUST00000132247.1|Gm13063|lncRNA	lncRNA	2.84748	4.08613	0.116185	-0.348458	0.692445	0.222094	0.464643
ENSMUST00000132261.1|Gm11734|lncRNA	lncRNA	0.383665	0.854158	-0.160724	0.185532	0.583077	0.525412	-0.346256
ENSMUST00000132294.8|H19|lncRNA	lncRNA	4.55042	1.63937	-0.279804	0.581803	0.332614	0.029065	-0.861606
ENSMUST00000132321.1|4930579D09Rik|lncRNA	lncRNA	0.419785	0.548762	-0.221912	0.607766	0.445768	0.021132	-0.829678
ENSMUST00000132323.1|Gm12249|lncRNA	lncRNA	0.477508	0.786623	0.0186275	0.496499	0.949604	0.0709301	-0.477872
ENSMUST00000132332.1|Gm13667|lncRNA	lncRNA	0.817589	1.34924	0.159052	-0.247418	0.587054	0.393761	0.40647
ENSMUST00000132337.1|Gm12681|lncRNA	lncRNA	1.64818	2.17276	-0.0990667	-0.108717	0.736159	0.711415	0.00965076
ENSMUST00000132370.8|4933439K11Rik|lncRNA	lncRNA	0.430749	0.636564	0.353521	0.129246	0.214992	0.659674	0.224274
ENSMUST00000132414.1|1700061F12Rik|lncRNA	lncRNA	1.08625	1.27302	-0.103998	-0.0127581	0.723484	0.965473	-0.0912399
ENSMUST00000132465.1|Gm14268|lncRNA	lncRNA	1.30598	1.42881	-0.195657	0.0424562	0.502632	0.885414	-0.238114
ENSMUST00000132470.1|Gm11261|lncRNA	lncRNA	2.68318	2.13063	0.497884	-0.0375049	0.0700239	0.898711	0.535389
ENSMUST00000132487.1|Gm11190|lncRNA	lncRNA	42.6517	27.9132	-0.0813625	-0.59068	0.78216	0.0261381	0.509317
ENSMUST00000132609.1|4933424M12Rik|lncRNA	lncRNA	3.39302	4.14067	-0.112979	0.168289	0.700569	0.565223	-0.281269
ENSMUST00000132626.1|Gm15104|lncRNA	lncRNA	1.19379	2.39851	-0.193027	0.385111	0.508505	0.173907	-0.578139
ENSMUST00000132690.1|Gm12827|lncRNA	lncRNA	0.494683	0.884307	-0.135243	-0.115034	0.644813	0.69536	-0.0202088
ENSMUST00000132691.1|Gm4926|lncRNA	lncRNA	1.61229	1.46319	0.0313309	-0.166334	0.915325	0.569815	0.197665
ENSMUST00000132731.1|Gm6270|lncRNA	lncRNA	0.450315	0.532771	-0.219814	0.31116	0.450191	0.278864	-0.530974
ENSMUST00000132824.1|1700037C06Rik|lncRNA	lncRNA	0.581539	0.801339	-0.387809	0.394473	0.170654	0.162789	-0.782282
ENSMUST00000132857.1|Gm12107|lncRNA	lncRNA	1.2787	1.27891	-0.0962299	0.0885116	0.743479	0.763496	-0.184742
ENSMUST00000132880.2|Gm15290|lncRNA	lncRNA	0.677189	1.04506	-0.0788226	0.526334	0.788818	0.0531787	-0.605157
ENSMUST00000132986.1|Gm12326|lncRNA	lncRNA	0.953983	2.05761	-0.0614383	0.0895169	0.834726	0.76088	-0.150955
ENSMUST00000133025.1|Gm13553|lncRNA	lncRNA	2.31388	4.53999	-0.0258917	0.49431	0.929989	0.07238	-0.520202
ENSMUST00000133147.7|1700066O22Rik|lncRNA	lncRNA	0.444101	0.529892	-0.214301	-0.107381	0.461916	0.714825	-0.106919
ENSMUST00000133196.1|Gm13049|lncRNA	lncRNA	1.46855	2.44565	-0.0997524	0.144265	0.734392	0.622682	-0.244018
ENSMUST00000133204.7|Gm11290|lncRNA	lncRNA	0.371564	0.6804	-0.00111858	0.274742	0.996972	0.341799	-0.27586
ENSMUST00000133221.2|Trp53cor1|lncRNA	lncRNA	5.16519	7.33256	-0.154642	0.309117	0.597593	0.282198	-0.46376
ENSMUST00000133243.4|Gm15411|lncRNA	lncRNA	5.22091	10.3556	0.0704318	0.32974	0.810906	0.249604	-0.259309
ENSMUST00000133244.1|Gm13749|lncRNA	lncRNA	0.988741	1.63331	-0.330143	0.0814433	0.248991	0.781948	-0.411586
ENSMUST00000133259.7|Gm3669|lncRNA	lncRNA	1.28932	2.81892	-0.019224	-0.0117803	0.947992	0.968118	-0.00744369
ENSMUST00000133333.1|Drr1|lncRNA	lncRNA	3.03732	8.68956	0.214106	0.269376	0.462333	0.351689	-0.0552698
ENSMUST00000133341.2|Gm16548|lncRNA	lncRNA	2.32622	3.86803	0.0494006	0.333679	0.866813	0.243651	-0.284279
ENSMUST00000133350.7|Tslrn1|lncRNA	lncRNA	1.96925	3.08685	0.0496387	-0.192658	0.866177	0.509333	0.242296
ENSMUST00000133385.1|Gm14145|lncRNA	lncRNA	0.340519	0.577588	-0.275309	0.267622	0.340763	0.354954	-0.542932
ENSMUST00000133449.7|Snhg17|lncRNA	lncRNA	1.4656	1.77069	-0.0790756	-0.363803	0.788154	0.201009	0.284728
ENSMUST00000133499.1|4933407E24Rik|lncRNA	lncRNA	1.76579	1.58597	-0.0938193	0.295972	0.749715	0.304216	-0.389792
ENSMUST00000133510.1|2210408F21Rik|lncRNA	lncRNA	0.45263	0.673024	-0.29147	-0.135782	0.31198	0.643482	-0.155688
ENSMUST00000133525.1|Gm14272|lncRNA	lncRNA	0.17692	0.496582	0.0742265	0.0838988	0.8009	0.775525	-0.00967237
ENSMUST00000133596.1|Gm13565|lncRNA	lncRNA	0.704011	1.20591	0.30508	-0.08714	0.288858	0.767068	0.39222
ENSMUST00000133599.1|Gm12130|lncRNA	lncRNA	5.39222	4.92596	-0.177288	0.399917	0.544289	0.156544	-0.577205
ENSMUST00000133622.1|4930461C15Rik|lncRNA	lncRNA	1.76111	1.87535	0.00210709	0.179958	0.994296	0.538143	-0.177851
ENSMUST00000133794.7|Gm2101|lncRNA	lncRNA	2.63432	5.9791	-0.0954346	-0.0231022	0.745534	0.937517	-0.0723324
ENSMUST00000133824.1|Platr28|lncRNA	lncRNA	3.91224	3.19611	-0.345312	-0.343856	0.22658	0.228675	-0.0014563
ENSMUST00000133829.7|1700123O12Rik|lncRNA	lncRNA	0.416196	0.424816	-0.169837	0.0982565	0.561598	0.738247	-0.268094
ENSMUST00000133867.7|Gm8817|lncRNA	lncRNA	0.291798	0.43592	0.724698	-0.0087891	0.00336809	0.976211	0.733487
ENSMUST00000133945.1|Platr13|lncRNA	lncRNA	0.988671	1.97379	-0.0351974	-0.0683126	0.904916	0.816506	0.0331152
ENSMUST00000133960.1|AI838599|lncRNA	lncRNA	97.4575	194.212	-0.224171	0.0595584	0.441031	0.839723	-0.283729
ENSMUST00000133981.1|Gm13746|lncRNA	lncRNA	0.840854	1.13053	-0.150173	0.3308	0.608349	0.247993	-0.480974
ENSMUST00000134014.1|Gm13530|lncRNA	lncRNA	0.588696	0.754386	-0.257709	-0.0478204	0.373723	0.871041	-0.209889
ENSMUST00000134059.1|Gm13073|lncRNA	lncRNA	1.78748	3.54912	-0.249262	0.340383	0.39013	0.23372	-0.589645
ENSMUST00000134099.1|Gm12519|lncRNA	lncRNA	0.906526	1.36215	0.340303	0.341787	0.233837	0.231672	-0.00148439
ENSMUST00000134140.2|Mir17hg|lncRNA	lncRNA	289.979	255.03	0.359796	-0.0856353	0.206387	0.770991	0.445431
ENSMUST00000134226.1|Gm12590|lncRNA	lncRNA	0.303127	0.555441	0.321698	-0.147505	0.26203	0.614808	0.469202
ENSMUST00000134236.1|Gm13067|lncRNA	lncRNA	2.23839	2.95721	-0.198972	0.29845	0.495274	0.299992	-0.497423
ENSMUST00000134264.1|Gm14095|lncRNA	lncRNA	0.926125	1.47924	-0.0341345	-0.2306	0.907776	0.427685	0.196465
ENSMUST00000134271.1|Gm13403|lncRNA	lncRNA	0.345472	0.512325	-0.206775	-0.118972	0.478156	0.685408	-0.0878028
ENSMUST00000134275.1|Gm11479|lncRNA	lncRNA	1.17994	1.15325	0.10044	-0.00393637	0.732622	0.989344	0.104376
ENSMUST00000134284.1|Gm15907|lncRNA	lncRNA	3.1837	4.23209	-0.0853352	-0.090316	0.771774	0.758803	0.00498075
ENSMUST00000134388.1|9630014M24Rik|lncRNA	lncRNA	0.733751	1.06495	-0.0673084	0.22632	0.819162	0.436547	-0.293628
ENSMUST00000134409.1|1700128E19Rik|lncRNA	lncRNA	5.36964	5.14708	-0.171719	0.393596	0.557204	0.16381	-0.565316
ENSMUST00000134416.1|1700029M20Rik|lncRNA	lncRNA	0.83666	1.46928	0.142438	0.300296	0.62714	0.296868	-0.157857
ENSMUST00000134422.1|4930556L07Rik|lncRNA	lncRNA	1.13148	1.33937	-0.237637	-0.139466	0.413314	0.634417	-0.0981704
ENSMUST00000134527.2|Snhg15|lncRNA	lncRNA	1.78823	2.39904	-0.249349	0.498962	0.389958	0.0693238	-0.748312
ENSMUST00000134541.1|Gm13844|lncRNA	lncRNA	0.791332	0.819793	-0.0932952	0.0317517	0.751073	0.914191	-0.125047
ENSMUST00000134563.1|Mir670hg|lncRNA	lncRNA	1.22397	1.52334	-0.338862	-0.153618	0.23595	0.600051	-0.185244
ENSMUST00000134567.1|Gm11493|lncRNA	lncRNA	0.580315	0.705136	-0.521518	0.157831	0.0557993	0.589964	-0.679349
ENSMUST00000134580.1|3110099E03Rik|lncRNA	lncRNA	5.0615	6.77633	-0.118626	-0.164287	0.686281	0.57464	0.0456609
ENSMUST00000134627.1|Gm15271|lncRNA	lncRNA	2.84735	3.81219	-0.163764	0.225133	0.575874	0.43902	-0.388898
ENSMUST00000134673.7|Fzd10os|lncRNA	lncRNA	1.80497	2.64136	-0.287819	0.0400769	0.318357	0.8918	-0.327896
ENSMUST00000134795.1|Gm14062|lncRNA	lncRNA	7.96117	23.3715	0.175073	0.0434582	0.549412	0.882727	0.131614
ENSMUST00000134800.7|Lhx1os|lncRNA	lncRNA	0.568314	0.762964	0.0864848	0.354527	0.768775	0.213597	-0.268042
ENSMUST00000134833.1|Gm14064|lncRNA	lncRNA	1.52878	2.41436	-0.142829	-0.06834	0.626185	0.816433	-0.0744894
ENSMUST00000134838.1|Gm14230|lncRNA	lncRNA	0.403746	1.41759	0.0334303	0.296658	0.909671	0.303045	-0.263227
ENSMUST00000134921.1|C230014O12Rik|lncRNA	lncRNA	17.1422	36.5773	-0.128142	0.0321671	0.662424	0.913073	-0.160309
ENSMUST00000134944.1|D630024D03Rik|lncRNA	lncRNA	0.425619	0.875243	0.139004	0.135583	0.635554	0.643972	0.00342033
ENSMUST00000134966.1|Gm12668|lncRNA	lncRNA	0.96843	1.70746	0.0876005	0.363096	0.765868	0.201952	-0.275495
ENSMUST00000135030.1|Gm11195|lncRNA	lncRNA	0.602197	0.741883	-0.278055	-0.182234	0.335772	0.532929	-0.0958209
ENSMUST00000135086.1|Gm1720|lncRNA	lncRNA	23.7839	33.4311	-0.154099	0.327249	0.598897	0.253414	-0.481348
ENSMUST00000135240.1|Gm15409|lncRNA	lncRNA	0.975763	0.789119	0.240362	0.338301	0.407818	0.236777	-0.0979393
ENSMUST00000135268.1|Gm12576|lncRNA	lncRNA	5.52202	9.65668	0.058917	0.296244	0.841429	0.303752	-0.237327
ENSMUST00000135286.7|Gm5893|lncRNA	lncRNA	31.4319	54.2331	-0.219444	-0.0975917	0.450974	0.739962	-0.121852
ENSMUST00000135329.1|Gm13658|lncRNA	lncRNA	80.7595	106.385	-0.172879	0.32448	0.554503	0.25769	-0.49736
ENSMUST00000135348.1|Gm13874|lncRNA	lncRNA	1.29991	1.65161	-0.124165	-0.0785568	0.672359	0.789515	-0.0456083
ENSMUST00000135385.1|Tbx3os2|lncRNA	lncRNA	1.92066	2.50197	-0.155056	0.245237	0.596601	0.398077	-0.400293
ENSMUST00000135421.7|2410018L13Rik|lncRNA	lncRNA	1.71373	2.5576	0.0604741	0.336731	0.837288	0.239099	-0.276257
ENSMUST00000135423.7|4933406K04Rik|lncRNA	lncRNA	1.48326	2.83004	-0.174429	0.166418	0.550903	0.569619	-0.340847
ENSMUST00000135433.8|Morrbid|lncRNA	lncRNA	0.65671	1.31871	-0.0553558	0.279604	0.850913	0.332974	-0.33496
ENSMUST00000135438.1|Gm14135|lncRNA	lncRNA	0.690947	0.580415	-0.269788	-0.00806338	0.350923	0.978175	-0.261725
ENSMUST00000135612.1|9130019P16Rik|lncRNA	lncRNA	1.00744	0.840885	-0.00991916	0.06547	0.973153	0.82403	-0.0753892
ENSMUST00000135656.2|G630018N14Rik|lncRNA	lncRNA	0.860795	1.75251	-0.0582245	0.539814	0.843271	0.0463187	-0.598038
ENSMUST00000135716.2|Gm13021|lncRNA	lncRNA	1.15557	2.62367	0.686442	-0.130881	0.00670304	0.65561	0.817323
ENSMUST00000135767.1|Gm13346|lncRNA	lncRNA	16.1057	21.2565	0.260001	-0.481413	0.369337	0.0813499	0.741414
ENSMUST00000135777.1|Gm568|lncRNA	lncRNA	0.361377	0.486106	-0.238945	0.32398	0.41067	0.258467	-0.562925
ENSMUST00000135792.1|1700092C17Rik|lncRNA	lncRNA	0.265123	0.650864	0.0391189	-0.0513951	0.894374	0.861483	0.0905139
ENSMUST00000135850.7|Gm49936|lncRNA	lncRNA	2.30267	2.92728	0.376585	0.117788	0.184449	0.688396	0.258798
ENSMUST00000135987.1|Gm12511|lncRNA	lncRNA	35.1593	47.4775	-0.193694	0.364033	0.507013	0.200704	-0.557727
ENSMUST00000136025.2|Morrbid|lncRNA	lncRNA	1.00306	2.06114	-0.150028	0.158252	0.6087	0.588961	-0.30828
ENSMUST00000136027.1|Gm14329|lncRNA	lncRNA	0.748163	1.18578	-0.138793	0.0893672	0.63607	0.76127	-0.228161
ENSMUST00000136046.1|Gm14216|lncRNA	lncRNA	0.489468	2.30073	0.0408733	-0.48216	0.889662	0.0808103	0.523033
ENSMUST00000136201.1|C030037D09Rik|lncRNA	lncRNA	1.39141	1.98508	-0.1474	0.000487408	0.615061	0.998681	-0.147888
ENSMUST00000136224.1|Gm43154|lncRNA	lncRNA	16.2383	20.8262	-0.104053	-0.127545	0.723341	0.663913	0.0234912
ENSMUST00000136322.1|C030014I23Rik|lncRNA	lncRNA	3.05883	3.11381	-0.0979366	0.130839	0.739072	0.655715	-0.228776
ENSMUST00000136359.7|H19|lncRNA	lncRNA	6.55289	4.53142	-0.213968	0.572169	0.462628	0.0325107	-0.786137
ENSMUST00000136406.7|5330434G04Rik|lncRNA	lncRNA	5.15409	6.51209	-0.0722717	0.318823	0.806051	0.26656	-0.391095
ENSMUST00000136428.1|Gm27192|lncRNA	lncRNA	0.895095	1.26985	-0.0679752	-0.142534	0.817398	0.626907	0.0745588
ENSMUST00000136438.7|2610035D17Rik|lncRNA	lncRNA	0.759896	1.58101	0.117966	0.285987	0.687946	0.321585	-0.16802
ENSMUST00000136456.1|4930447M23Rik|lncRNA	lncRNA	0.655529	1.18446	-0.21201	0.0309082	0.46683	0.916464	-0.242918
ENSMUST00000136486.1|Gm14641|lncRNA	lncRNA	0.850332	1.0128	0.069575	0.0257868	0.813169	0.930272	0.0437882
ENSMUST00000136489.1|Gm13191|lncRNA	lncRNA	0.390829	0.360103	0.00475388	0.357541	0.987132	0.209454	-0.352787
ENSMUST00000136525.1|Gm12688|lncRNA	lncRNA	4.8041	4.54805	-0.019246	-0.461574	0.947933	0.0966318	0.442328
ENSMUST00000136571.7|2210408F21Rik|lncRNA	lncRNA	85.4082	59.3959	-0.111616	-0.402663	0.704034	0.153453	0.291048
ENSMUST00000136578.1|Gm13715|lncRNA	lncRNA	0.759912	0.954936	-0.256513	0.440784	0.376024	0.114671	-0.697296
ENSMUST00000136639.1|E330010L02Rik|lncRNA	lncRNA	8.48833	12.4651	-0.125058	-0.149271	0.670124	0.610529	0.0242132
ENSMUST00000136658.1|4930583P06Rik|lncRNA	lncRNA	0.372759	0.596334	0.242356	0.454407	0.403818	0.102611	-0.212051
ENSMUST00000136749.1|Gm1698|lncRNA	lncRNA	24.8672	25.2926	-0.175667	0.46839	0.548035	0.0911738	-0.644057
ENSMUST00000136807.7|6430710C18Rik|lncRNA	lncRNA	2.69602	3.91977	-0.486434	-0.163714	0.0777697	0.575994	-0.32272
ENSMUST00000136853.1|Gm15966|lncRNA	lncRNA	2.63527	3.48398	-0.296727	-0.1835	0.302927	0.530038	-0.113227
ENSMUST00000136919.2|Gm15407|lncRNA	lncRNA	0.374664	0.643937	-0.00299559	0.404494	0.991891	0.151416	-0.40749
ENSMUST00000136941.1|Gm12708|lncRNA	lncRNA	1.24185	1.76484	-0.157233	0.0808444	0.591392	0.783517	-0.238077
ENSMUST00000136950.1|Gm13942|lncRNA	lncRNA	0.561209	0.478981	-0.241441	0.3875	0.405651	0.171025	-0.62894
ENSMUST00000136956.1|1700001G01Rik|lncRNA	lncRNA	0.57446	0.834355	-0.346297	0.163029	0.225169	0.577613	-0.509326
ENSMUST00000137136.1|Gm13861|lncRNA	lncRNA	0.316608	0.620439	-0.0755539	0.0143709	0.797406	0.961111	-0.0899248
ENSMUST00000137153.7|Cdr1os|lncRNA	lncRNA	2.32262	6.18767	0.0771667	0.0754116	0.793166	0.79778	0.00175518
ENSMUST00000137218.1|Gm11033|lncRNA	lncRNA	0.568343	0.737928	0.206292	0.190453	0.479207	0.514283	0.0158393
ENSMUST00000137281.1|Gm14635|lncRNA	lncRNA	1.16931	2.37125	-0.0816077	0.0951829	0.781518	0.746186	-0.176791
ENSMUST00000137295.7|Fzd10os|lncRNA	lncRNA	0.483149	0.575328	0.0816511	-0.0483313	0.781404	0.869674	0.129982
ENSMUST00000137343.8|Snhg12|lncRNA	lncRNA	7.45166	4.47242	0.297093	-0.209895	0.302301	0.47139	0.506989
ENSMUST00000137364.1|Gm12088|lncRNA	lncRNA	0.839626	0.633706	0.120583	0.144842	0.681353	0.621278	-0.0242592
ENSMUST00000137398.7|E130006D01Rik|lncRNA	lncRNA	1.01858	1.42435	0.281164	0.0613205	0.330169	0.835039	0.219844
ENSMUST00000137405.1|2410152P15Rik|lncRNA	lncRNA	0.91231	0.887206	-0.287051	-0.172773	0.319708	0.55475	-0.114278
ENSMUST00000137418.1|Gm12273|lncRNA	lncRNA	37.5505	62.0814	0.495102	0.268968	0.071853	0.352447	0.226135
ENSMUST00000137421.7|Gm2101|lncRNA	lncRNA	2.16022	4.55126	0.0604844	-0.0017489	0.837261	0.995266	0.0622333
ENSMUST00000137459.7|2700054A10Rik|lncRNA	lncRNA	5.93691	8.71116	0.322174	0.231582	0.261285	0.425664	0.0905919
ENSMUST00000137463.7|Gm14230|lncRNA	lncRNA	0.876056	1.82762	-0.152996	0.354802	0.601546	0.213217	-0.507798
ENSMUST00000137471.7|Gm14152|lncRNA	lncRNA	0.371818	0.399008	-0.00858871	-0.124702	0.976753	0.671015	0.116114
ENSMUST00000137509.1|Gm12649|lncRNA	lncRNA	0.976936	1.78976	-0.041592	0.0985912	0.887733	0.737384	-0.140183
ENSMUST00000137539.7|4833418N02Rik|lncRNA	lncRNA	2.23336	3.032	-0.172583	0.244081	0.555193	0.400376	-0.416664
ENSMUST00000137629.1|Gm14342|lncRNA	lncRNA	2.73411	3.35649	-0.029785	0.0848918	0.91949	0.772932	-0.114677
ENSMUST00000137706.1|Gm10629|lncRNA	lncRNA	1.36238	2.13124	-0.0870139	0.0225608	0.767396	0.938979	-0.109575
ENSMUST00000137731.2|Gm15985|lncRNA	lncRNA	0.992093	2.20115	-0.181884	-0.0885683	0.533728	0.763348	-0.0933162
ENSMUST00000137738.1|Gm11205|lncRNA	lncRNA	4.44915	1.84148	0.305616	0.491408	0.287968	0.0743339	-0.185792
ENSMUST00000137756.1|Gm13371|lncRNA	lncRNA	0.496684	0.971835	-0.173696	-0.235053	0.552606	0.418561	0.0613573
ENSMUST00000137765.1|Gm14936|lncRNA	lncRNA	3.48575	5.74602	-0.154997	-0.149169	0.596743	0.610777	-0.00582779
ENSMUST00000137810.2|Gm5860|lncRNA	lncRNA	1.94693	2.55974	-0.071064	0.373594	0.809237	0.188244	-0.444658
ENSMUST00000137964.1|Platr20|lncRNA	lncRNA	0.793245	0.705916	0.107621	-0.296437	0.714212	0.303422	0.404058
ENSMUST00000137981.1|Gm2165|lncRNA	lncRNA	0.926448	2.39672	0.00700575	-0.00344668	0.981037	0.99067	0.0104524
ENSMUST00000138007.1|C030037D09Rik|lncRNA	lncRNA	4.54976	5.62064	0.291714	0.628923	0.311555	0.0159777	-0.337209
ENSMUST00000138164.1|Mir217hg|lncRNA	lncRNA	0.553517	0.910412	-0.109136	0.24132	0.710348	0.405893	-0.350456
ENSMUST00000138262.1|1600025M17Rik|lncRNA	lncRNA	0.793074	1.35952	0.0922839	0.0712928	0.753694	0.808633	0.0209911
ENSMUST00000138291.1|Gm12968|lncRNA	lncRNA	6.246	3.88681	-0.252474	0.210453	0.383847	0.470185	-0.462927
ENSMUST00000138295.1|Gm11497|lncRNA	lncRNA	3.88995	6.12139	-0.0879027	0.152515	0.765081	0.602702	-0.240418
ENSMUST00000138345.7|2700054A10Rik|lncRNA	lncRNA	0.851826	0.935871	0.0836802	-0.00135264	0.776097	0.996338	0.0850328
ENSMUST00000138372.1|Gm13982|lncRNA	lncRNA	1.02988	1.42427	0.331145	-0.00914535	0.24747	0.975247	0.340291
ENSMUST00000138374.1|Gm12498|lncRNA	lncRNA	3.09746	4.11888	-0.211596	-0.276854	0.467721	0.33795	0.0652573
ENSMUST00000138379.2|A530076I17Rik|lncRNA	lncRNA	4.88094	9.93855	0.0248837	0.481809	0.932709	0.0810635	-0.456925
ENSMUST00000138406.1|Gm15721|lncRNA	lncRNA	5.09625	7.13213	0.0118436	0.184748	0.967947	0.527194	-0.172905
ENSMUST00000138416.2|Gm13264|lncRNA	lncRNA	4.30962	8.09365	-0.233823	0.0608701	0.421072	0.836236	-0.294693
ENSMUST00000138424.1|2410004I01Rik|lncRNA	lncRNA	1.79571	2.24005	-0.281113	0.11974	0.330261	0.683473	-0.400854
ENSMUST00000138442.1|2810455O05Rik|lncRNA	lncRNA	1.68351	2.87855	-0.129565	0.278002	0.658882	0.335868	-0.407566
ENSMUST00000138486.2|Morrbid|lncRNA	lncRNA	0.315671	0.624524	-0.164821	0.457302	0.573379	0.100166	-0.622123
ENSMUST00000138528.2|Gm13483|lncRNA	lncRNA	5.3509	8.06031	-0.118205	0.367772	0.687344	0.19577	-0.485977
ENSMUST00000138592.1|Snhg17|lncRNA	lncRNA	0.550877	0.503061	0.331794	0.143649	0.24649	0.624184	0.188144
ENSMUST00000138606.7|2210408F21Rik|lncRNA	lncRNA	85.4531	59.4909	-0.111086	-0.400591	0.70538	0.155781	0.289505
ENSMUST00000138611.7|Ino80dos|lncRNA	lncRNA	3.63832	5.41902	-0.0824244	0.144533	0.779381	0.622031	-0.226957
ENSMUST00000138697.1|Gm12962|lncRNA	lncRNA	0.652792	0.802676	0.406797	0.295167	0.148878	0.305597	0.111631
ENSMUST00000138883.1|Gm13799|lncRNA	lncRNA	1.45877	3.59433	-0.378741	-0.346621	0.181746	0.224706	-0.03212
ENSMUST00000138893.3|Gm17613|lncRNA	lncRNA	0.691482	0.773307	0.256216	0.265828	0.376597	0.358312	-0.00961264
ENSMUST00000139006.1|4930412F09Rik|lncRNA	lncRNA	1.73293	2.85753	0.18127	0.604615	0.535135	0.0219958	-0.423345
ENSMUST00000139012.1|Gm12916|lncRNA	lncRNA	0.801466	0.73576	-0.159289	0.462223	0.586489	0.0961028	-0.621512
ENSMUST00000139056.2|D730003I15Rik|lncRNA	lncRNA	0.659266	0.77844	-0.0200319	0.270774	0.945809	0.349097	-0.290806
ENSMUST00000139065.1|A930006I01Rik|lncRNA	lncRNA	2.73641	4.76905	-0.30049	-0.0530584	0.296541	0.857041	-0.247431
ENSMUST00000139112.7|Gm14974|lncRNA	lncRNA	1.61373	4.16711	-0.100331	-0.294818	0.732902	0.306196	0.194486
ENSMUST00000139185.1|Mkln1os|lncRNA	lncRNA	3.41556	4.65242	-0.175104	-0.00407188	0.54934	0.988978	-0.171032
ENSMUST00000139190.1|E330017L17Rik|lncRNA	lncRNA	0.840703	2.25682	-0.188715	0.663547	0.518202	0.00967295	-0.852262
ENSMUST00000139327.1|Gm11791|lncRNA	lncRNA	0.186167	0.433651	0.166031	0.117774	0.570528	0.68843	0.048257
ENSMUST00000139335.2|Gm11351|lncRNA	lncRNA	0.480293	0.554694	-0.285188	-0.0526087	0.322997	0.858241	-0.23258
ENSMUST00000139338.1|Gm14344|lncRNA	lncRNA	0.337096	0.628152	0.0468293	0.023035	0.873694	0.937699	0.0237943
ENSMUST00000139345.1|Gm14114|lncRNA	lncRNA	7.49295	9.29554	0.15394	-0.332118	0.599279	0.245999	0.486058
ENSMUST00000139363.1|4930570G19Rik|lncRNA	lncRNA	6.03554	9.39808	-0.222446	0.167703	0.444647	0.566598	-0.390149
ENSMUST00000139397.1|Gm15324|lncRNA	lncRNA	0.300711	0.532404	-0.137924	0.179676	0.638205	0.538792	-0.3176
ENSMUST00000139423.1|Gm11815|lncRNA	lncRNA	0.985266	1.16964	0.40909	0.54478	0.146381	0.0439624	-0.13569
ENSMUST00000139424.1|Gm11635|lncRNA	lncRNA	1.5668	1.78807	-0.219084	0.178427	0.451735	0.541664	-0.397511
ENSMUST00000139444.7|2210408F21Rik|lncRNA	lncRNA	85.8927	60.1386	-0.110505	-0.405801	0.706859	0.149973	0.295296
ENSMUST00000139471.1|Gm14133|lncRNA	lncRNA	1.21138	1.85634	-0.284023	0.142299	0.325064	0.627481	-0.426322
ENSMUST00000139483.1|Gm43154|lncRNA	lncRNA	10.0023	17.6471	0.534641	-0.0213458	0.0488703	0.94226	0.555986
ENSMUST00000139497.1|Gm13497|lncRNA	lncRNA	2.65728	3.50792	-0.276391	0.196985	0.338791	0.499679	-0.473377
ENSMUST00000139500.1|4930401G09Rik|lncRNA	lncRNA	0.869539	1.28039	-0.120622	0.591004	0.681253	0.0260356	-0.711626
ENSMUST00000139512.1|Gm16295|lncRNA	lncRNA	0.493801	0.938446	0.232914	0.109347	0.422932	0.70981	0.123567
ENSMUST00000139529.1|Gm9951|lncRNA	lncRNA	2.46432	2.06634	0.231692	0.562955	0.425438	0.0360812	-0.331263
ENSMUST00000139552.2|2900079G21Rik|lncRNA	lncRNA	1.22887	1.93939	-0.282887	0.576863	0.327087	0.0307957	-0.859751
ENSMUST00000139576.1|Gm11368|lncRNA	lncRNA	1.34594	1.58174	-0.00130148	0.0525612	0.996477	0.858368	-0.0538627
ENSMUST00000139600.1|2210414B05Rik|lncRNA	lncRNA	0.860826	0.945003	-0.463179	-0.0967031	0.0953267	0.742256	-0.366476
ENSMUST00000139612.1|Gm15706|lncRNA	lncRNA	2.88896	2.20231	-0.000213153	0.116381	0.999423	0.691952	-0.116594
ENSMUST00000139614.1|Gm11820|lncRNA	lncRNA	1.08847	1.52204	0.134528	0.273323	0.646576	0.344398	-0.138795
ENSMUST00000139704.1|Gm11731|lncRNA	lncRNA	0.546269	0.504185	-0.0552738	0.485652	0.851131	0.0783197	-0.540926
ENSMUST00000139751.1|AY512931|lncRNA	lncRNA	3.10353	4.06411	-0.0770081	-0.188731	0.793582	0.518164	0.111723
ENSMUST00000139808.7|D030018L15Rik|lncRNA	lncRNA	1.9129	3.74471	0.150433	-0.332838	0.607722	0.244915	0.483271
ENSMUST00000139823.1|A330043C09Rik|lncRNA	lncRNA	0.651719	1.20476	-0.0451831	0.560824	0.878103	0.0369467	-0.606007
ENSMUST00000139825.1|Gm15834|lncRNA	lncRNA	3.25008	5.84551	-0.341302	-0.12441	0.232379	0.671748	-0.216892
ENSMUST00000139894.7|1700028P15Rik|lncRNA	lncRNA	2.54031	2.6559	0.0502987	-0.287264	0.864412	0.319333	0.337562
ENSMUST00000140009.1|Gm13905|lncRNA	lncRNA	0.666052	1.04265	-0.05508	-0.086975	0.851648	0.767497	0.0318951
ENSMUST00000140021.1|Gm14565|lncRNA	lncRNA	5.74768	9.81391	0.00252216	0.0167044	0.993173	0.954802	-0.0141823
ENSMUST00000140023.7|Cdr1os|lncRNA	lncRNA	0.534139	0.657642	0.0417588	-0.156265	0.887286	0.593707	0.198023
ENSMUST00000140028.7|Fzd10os|lncRNA	lncRNA	0.96887	1.19642	0.0829657	-0.137084	0.777965	0.640274	0.220049
ENSMUST00000140185.1|2700033N17Rik|lncRNA	lncRNA	1.25273	1.77872	0.17544	-0.00672729	0.548561	0.98179	0.182167
ENSMUST00000140203.1|Gm11548|lncRNA	lncRNA	1.91705	2.85984	-0.199577	0.0184835	0.493939	0.949993	-0.21806
ENSMUST00000140241.1|1700017J07Rik|lncRNA	lncRNA	0.446913	1.07906	0.00296566	0.424889	0.991972	0.129923	-0.421923
ENSMUST00000140253.1|D030018L15Rik|lncRNA	lncRNA	3.63712	5.40333	-0.242564	-0.165242	0.403402	0.572388	-0.0773227
ENSMUST00000140263.7|Gm15507|lncRNA	lncRNA	0.43649	0.386403	0.395212	0.0062861	0.161932	0.982984	0.388926
ENSMUST00000140275.1|1700095J07Rik|lncRNA	lncRNA	0.520728	0.672215	0.0789566	-0.189319	0.788466	0.516838	0.268276
ENSMUST00000140298.1|Gm12766|lncRNA	lncRNA	2.26126	2.62843	-0.12704	0.0317796	0.665172	0.914116	-0.15882
ENSMUST00000140307.2|4933439K11Rik|lncRNA	lncRNA	1.32543	1.26032	-0.163352	0.210138	0.576849	0.470866	-0.37349
ENSMUST00000140319.1|9130015L21Rik|lncRNA	lncRNA	0.737326	1.59495	0.183999	0.192715	0.528899	0.509205	-0.00871589
ENSMUST00000140321.1|1700047F07Rik|lncRNA	lncRNA	2.20429	0.625747	0.0916995	0.102573	0.75521	0.72714	-0.0108733
ENSMUST00000140415.7|A330102I10Rik|lncRNA	lncRNA	2.46802	3.0778	-0.166697	-0.115537	0.568963	0.694086	-0.0511599
ENSMUST00000140421.1|Gm15627|lncRNA	lncRNA	2.94868	4.8524	-0.129826	-0.123775	0.658231	0.673336	-0.00605094
ENSMUST00000140443.1|5330413P13Rik|lncRNA	lncRNA	2.84959	4.17925	-0.20695	0.369516	0.477775	0.193496	-0.576466
ENSMUST00000140465.1|Gm13850|lncRNA	lncRNA	0.602906	0.547537	-0.462952	0.0177223	0.0955108	0.95205	-0.480674
ENSMUST00000140506.1|Gm15668|lncRNA	lncRNA	1.3158	2.45239	-0.102183	-0.117955	0.728141	0.687974	0.0157718
ENSMUST00000140569.1|Gm16267|lncRNA	lncRNA	1.24963	2.68633	-0.0815052	-0.0432312	0.781786	0.883335	-0.038274
ENSMUST00000140588.1|4930515B02Rik|lncRNA	lncRNA	0.387012	0.686769	0.15059	0.294369	0.607343	0.306968	-0.143779
ENSMUST00000140614.1|E330016L19Rik|lncRNA	lncRNA	2.24425	5.29612	-0.0169111	0.208548	0.954243	0.474305	-0.22546
ENSMUST00000140639.1|Gm12911|lncRNA	lncRNA	0.822942	0.796482	0.00841648	0.292716	0.977219	0.30982	-0.284299
ENSMUST00000140716.1|H19|lncRNA	lncRNA	4.22724	1.18598	-0.266079	0.433857	0.357841	0.121159	-0.699936
ENSMUST00000140746.1|Gm15473|lncRNA	lncRNA	2.92162	4.7959	0.541593	-0.107896	0.0454642	0.713509	0.649489
ENSMUST00000140754.1|Gm2018|lncRNA	lncRNA	2.29487	2.63824	-0.341586	-0.346733	0.231964	0.224546	0.00514709
ENSMUST00000140833.1|Gm15728|lncRNA	lncRNA	4.85426	7.33352	0.000397642	0.314163	0.998924	0.274003	-0.313765
ENSMUST00000140881.2|Gm12762|lncRNA	lncRNA	0.462221	0.206274	-0.339807	-0.395228	0.234564	0.161913	0.0554215
ENSMUST00000140941.1|4930570G19Rik|lncRNA	lncRNA	0.550004	1.40619	0.277863	-0.0419829	0.336119	0.886684	0.319846
ENSMUST00000140946.7|Gm3669|lncRNA	lncRNA	0.926448	2.39672	0.00700575	-0.00344668	0.981037	0.99067	0.0104524
ENSMUST00000140949.1|Gm14210|lncRNA	lncRNA	1.29273	1.75411	-0.0693291	0.204621	0.813819	0.482854	-0.27395
ENSMUST00000140980.1|1700018A04Rik|lncRNA	lncRNA	0.864987	1.30299	-0.127742	0.283825	0.663422	0.325417	-0.411566
ENSMUST00000141000.1|9530026F06Rik|lncRNA	lncRNA	0.808464	0.764478	0.0664928	-0.0638462	0.821321	0.828335	0.130339
ENSMUST00000141030.1|Gm11234|lncRNA	lncRNA	5.04201	6.78692	-0.00940438	-0.193404	0.974546	0.507661	0.184
ENSMUST00000141088.1|4932435O22Rik|lncRNA	lncRNA	16.6198	6.77297	-0.194133	-0.180085	0.506032	0.537852	-0.0140484
ENSMUST00000141162.1|Gm11217|lncRNA	lncRNA	1.70526	3.07543	-0.057257	-0.262378	0.845847	0.364818	0.205121
ENSMUST00000141242.1|Gm12958|lncRNA	lncRNA	1.51985	1.84711	-0.0537431	-0.38553	0.855214	0.173399	0.331787
ENSMUST00000141289.7|4930447M23Rik|lncRNA	lncRNA	1.04847	1.54788	-0.629467	-0.011402	0.0158592	0.969141	-0.618065
ENSMUST00000141300.1|Hottip|lncRNA	lncRNA	6.83377	11.4412	0.0170498	0.237022	0.953868	0.41456	-0.219972
ENSMUST00000141312.1|1700123O12Rik|lncRNA	lncRNA	0.653501	0.595119	0.291382	0.205217	0.312132	0.481552	0.0861656
ENSMUST00000141341.1|Gm13814|lncRNA	lncRNA	13.4227	17.5989	0.419762	0.405532	0.13512	0.150269	0.0142295
ENSMUST00000141420.1|A630023P12Rik|lncRNA	lncRNA	0.687269	1.06367	0.488543	0.231908	0.0762993	0.424995	0.256636
ENSMUST00000141452.1|C630028M04Rik|lncRNA	lncRNA	3.40379	6.41253	0.0277886	0.401402	0.924872	0.154867	-0.373614
ENSMUST00000141469.1|Gm13025|lncRNA	lncRNA	1.59572	6.43986	0.165674	0.212088	0.571368	0.466664	-0.0464132
ENSMUST00000141485.1|Gm15234|lncRNA	lncRNA	1.94221	3.97464	0.110813	0.473865	0.706075	0.0869481	-0.363052
ENSMUST00000141532.7|A630023P12Rik|lncRNA	lncRNA	0.753353	0.640117	0.062587	-0.270615	0.831676	0.34939	0.333202
ENSMUST00000141543.1|C230035I16Rik|lncRNA	lncRNA	1.52051	1.94138	0.160708	0.23568	0.583114	0.417284	-0.074972
ENSMUST00000141559.1|Gm11685|lncRNA	lncRNA	1.43568	3.11123	0.0236903	0.0626618	0.93593	0.831477	-0.0389715
ENSMUST00000141571.1|Gm11861|lncRNA	lncRNA	1.7638	1.21456	0.00988659	0.375477	0.973241	0.18585	-0.36559
ENSMUST00000141575.1|1700049E15Rik|lncRNA	lncRNA	3.01034	3.46332	-0.138013	0.203258	0.637988	0.485837	-0.341271
ENSMUST00000141580.1|Gm12434|lncRNA	lncRNA	1.37908	1.99069	-0.223279	-0.00895137	0.442898	0.975772	-0.214328
ENSMUST00000141649.1|Gm13211|lncRNA	lncRNA	0.477468	0.787279	0.0991814	0.213073	0.735863	0.464547	-0.113892
ENSMUST00000141678.1|1700061J23Rik|lncRNA	lncRNA	0.453876	0.313694	-0.210538	0.0443415	0.470003	0.880359	-0.254879
ENSMUST00000141731.1|E330017L17Rik|lncRNA	lncRNA	0.52323	0.624487	-0.0651218	0.378645	0.824953	0.181866	-0.443766
ENSMUST00000141741.3|Gm16933|lncRNA	lncRNA	3.94181	4.57073	-0.00725728	0.0172295	0.980356	0.953382	-0.0244868
ENSMUST00000141758.1|Gm11588|lncRNA	lncRNA	14.064	27.2099	0.401293	0.308009	0.15499	0.284017	0.0932842
ENSMUST00000141777.7|2410018L13Rik|lncRNA	lncRNA	1.54043	2.73357	0.0352137	0.549711	0.904872	0.0417102	-0.514497
ENSMUST00000141809.7|Snhg17|lncRNA	lncRNA	2.51419	2.99206	-0.248114	-0.42757	0.392387	0.12726	0.179455
ENSMUST00000141869.6|Gm13266|lncRNA	lncRNA	0.686942	1.70189	-0.147538	-0.274002	0.614727	0.343153	0.126465
ENSMUST00000141875.1|1700056N10Rik|lncRNA	lncRNA	1.72948	2.03438	-0.220427	0.255901	0.448897	0.377204	-0.476328
ENSMUST00000141892.1|1700112K13Rik|lncRNA	lncRNA	1.0622	1.53239	-0.424051	-0.196317	0.130762	0.501165	-0.227735
ENSMUST00000141923.1|A530013C23Rik|lncRNA	lncRNA	6.2229	7.38232	-0.000697276	0.287109	0.998112	0.319605	-0.287807
ENSMUST00000142019.1|Gm16188|lncRNA	lncRNA	0.54017	0.670874	0.132407	0.464507	0.651826	0.0942561	-0.3321
ENSMUST00000142032.7|Gm2117|lncRNA	lncRNA	0.737464	1.9075	-0.0982846	-0.112977	0.738175	0.700575	0.0146924
ENSMUST00000142044.1|Gm15228|lncRNA	lncRNA	5.27565	7.74268	-0.169609	0.494651	0.562133	0.0721529	-0.664259
ENSMUST00000142109.7|5330434G04Rik|lncRNA	lncRNA	5.70081	8.13725	-0.18624	-0.00267551	0.523804	0.992757	-0.183565
ENSMUST00000142151.1|Gm12052|lncRNA	lncRNA	1.23717	1.53331	0.0258588	0.029192	0.930077	0.921088	-0.00333318
ENSMUST00000142163.1|4930405D11Rik|lncRNA	lncRNA	0.34104	0.633652	0.251701	0.167402	0.385353	0.567305	0.0842992
ENSMUST00000142249.2|Gm13817|lncRNA	lncRNA	1.34925	1.97553	0.0687353	0.0683868	0.815388	0.81631	0.000348541
ENSMUST00000142270.1|4932412D23Rik|lncRNA	lncRNA	9.54933	15.5819	0.136562	-0.0638706	0.64156	0.82827	0.200432
ENSMUST00000142279.1|Gm11494|lncRNA	lncRNA	2.32206	3.51133	-0.263859	0.234773	0.362018	0.419133	-0.498632
ENSMUST00000142297.1|Gm11827|lncRNA	lncRNA	7.80742	10.7	-0.167925	0.199412	0.566078	0.494301	-0.367337
ENSMUST00000142353.1|Gm13575|lncRNA	lncRNA	8.48176	5.24442	-0.167712	-0.122684	0.566577	0.676072	-0.0450277
ENSMUST00000142429.1|Gm13056|lncRNA	lncRNA	3.6661	1.44069	0.260084	-0.23449	0.36918	0.419711	0.494573
ENSMUST00000142445.1|Gm14235|lncRNA	lncRNA	0.734542	0.663459	-0.125732	0.0235682	0.668439	0.936259	-0.1493
ENSMUST00000142569.1|2310005A03Rik|lncRNA	lncRNA	2.00511	2.0626	-0.0304291	0.272357	0.917754	0.346176	-0.302786
ENSMUST00000142581.1|0610043K17Rik|lncRNA	lncRNA	1.31016	1.80014	-0.347938	0.431366	0.222831	0.123552	-0.779304
ENSMUST00000142621.1|Gm15322|lncRNA	lncRNA	0.614114	0.95776	-0.226455	-0.0896607	0.436266	0.760507	-0.136794
ENSMUST00000142709.1|AI662270|lncRNA	lncRNA	1.86986	1.51846	0.726532	-0.334142	0.00324993	0.242957	1.06067
ENSMUST00000142712.1|2410080I02Rik|lncRNA	lncRNA	0.447401	0.717429	-0.167612	0.175703	0.566811	0.547953	-0.343315
ENSMUST00000142804.1|Gm13499|lncRNA	lncRNA	0.633037	1.19887	0.411254	-0.447375	0.144048	0.108721	0.858629
ENSMUST00000142828.1|Gm13660|lncRNA	lncRNA	0.934427	1.75338	-0.0505204	-0.0224779	0.86382	0.939203	-0.0280425
ENSMUST00000142879.1|A630023P12Rik|lncRNA	lncRNA	0.701399	0.970814	0.173445	0.094675	0.553187	0.7475	0.0787704
ENSMUST00000142919.1|Gm14664|lncRNA	lncRNA	0.58964	0.621904	-0.0242444	-0.240204	0.934434	0.408135	0.215959
ENSMUST00000142937.1|Gm14319|lncRNA	lncRNA	0.601568	0.772848	0.0942416	0.00479952	0.748621	0.987008	0.0894421
ENSMUST00000142962.2|Gm15631|lncRNA	lncRNA	2.04116	2.88205	-0.119634	0.239617	0.683742	0.409315	-0.359251
ENSMUST00000143062.1|Gm16001|lncRNA	lncRNA	1.0724	1.50125	-0.198173	0.163591	0.497043	0.576284	-0.361764
ENSMUST00000143064.7|1700047F07Rik|lncRNA	lncRNA	0.26248	3.18882	0.430192	0.119901	0.12469	0.683068	0.310291
ENSMUST00000143065.8|Morrbid|lncRNA	lncRNA	3.39282	4.467	-0.173718	0.357085	0.552555	0.210078	-0.530803
ENSMUST00000143070.1|A630031M04Rik|lncRNA	lncRNA	1.08081	1.8465	-0.000721867	0.070656	0.998046	0.810314	-0.0713778
ENSMUST00000143109.1|Gm12524|lncRNA	lncRNA	2.4349	3.64424	0.335403	0.257766	0.241074	0.373614	0.0776362
ENSMUST00000143133.1|Gm833|lncRNA	lncRNA	1.24252	1.40761	-0.0867987	0.275185	0.767957	0.34099	-0.361983
ENSMUST00000143191.1|Gm14424|lncRNA	lncRNA	0.508497	0.924558	-0.265646	0.332258	0.358654	0.245788	-0.597905
ENSMUST00000143209.7|Platr20|lncRNA	lncRNA	3.16398	4.04861	-0.379418	-0.0484512	0.180902	0.869353	-0.330967
ENSMUST00000143247.1|1700023C21Rik|lncRNA	lncRNA	0.591084	0.828772	-0.163156	0.328298	0.577312	0.251806	-0.491454
ENSMUST00000143272.7|Meg3|lncRNA	lncRNA	9.93634	15.039	0.240755	0.331137	0.407027	0.247484	-0.0903817
ENSMUST00000143291.1|Gm11752|lncRNA	lncRNA	0.361401	0.739026	0.0497056	0.0079548	0.865998	0.978468	0.0417508
ENSMUST00000143311.1|Gm12022|lncRNA	lncRNA	3.13219	3.5293	0.0588804	0.330924	0.841526	0.247806	-0.272043
ENSMUST00000143315.2|D830044D21Rik|lncRNA	lncRNA	4.02615	6.09325	-0.00379218	0.505596	0.989735	0.0651269	-0.509388
ENSMUST00000143346.7|A730036I17Rik|lncRNA	lncRNA	5.86751	7.13321	-0.0326111	0.32234	0.911877	0.261025	-0.354951
ENSMUST00000143391.1|Gm12714|lncRNA	lncRNA	0.855131	1.10061	-0.0816527	0.0219027	0.7814	0.940756	-0.103555
ENSMUST00000143428.1|Gm11766|lncRNA	lncRNA	3.33038	4.9338	-0.0214916	0.694973	0.941866	0.00579974	-0.716464
ENSMUST00000143453.1|5330413P13Rik|lncRNA	lncRNA	7.03065	9.53369	0.367999	0.395215	0.195473	0.161928	-0.0272162
ENSMUST00000143527.1|Gm13291|lncRNA	lncRNA	0.572538	1.64069	0.125325	-0.0237834	0.669458	0.935678	0.149108
ENSMUST00000143556.8|4930555F03Rik|lncRNA	lncRNA	0.703537	1.44074	-0.392535	0.186236	0.165051	0.523812	-0.578772
ENSMUST00000143569.1|Gm11523|lncRNA	lncRNA	0.703841	1.07256	0.534311	0.320437	0.0490362	0.264012	0.213874
ENSMUST00000143574.1|1700042G15Rik|lncRNA	lncRNA	0.531962	0.6692	0.434958	-0.144063	0.120111	0.623175	0.579022
ENSMUST00000143618.1|Gm11211|lncRNA	lncRNA	0.376843	0.685412	-0.255536	-0.00810476	0.377909	0.978063	-0.247431
ENSMUST00000143622.1|Gm14951|lncRNA	lncRNA	0.464189	1.87094	0.167952	0.286342	0.566015	0.320958	-0.11839
ENSMUST00000143643.1|Gm12055|lncRNA	lncRNA	1.11566	2.16734	-0.245718	0.0157118	0.397123	0.957485	-0.26143
ENSMUST00000143649.1|1200007C13Rik|lncRNA	lncRNA	8.06971	4.40915	-0.339263	0.233206	0.235362	0.422334	-0.572468
ENSMUST00000143652.1|Gm16086|lncRNA	lncRNA	0.786748	1.22354	0.00681344	0.00175275	0.981557	0.995255	0.00506069
ENSMUST00000143673.1|AI662270|lncRNA	lncRNA	4.78708	4.14557	0.358618	-0.46486	0.207986	0.0939727	0.823478
ENSMUST00000143695.7|3110099E03Rik|lncRNA	lncRNA	3.16807	3.75967	-0.166359	0.0256126	0.569757	0.930742	-0.191971
ENSMUST00000143755.1|Gm11264|lncRNA	lncRNA	2.06448	3.37751	-0.121675	0.290334	0.678607	0.313956	-0.412008
ENSMUST00000143787.2|9630028B13Rik|lncRNA	lncRNA	12.0927	16.5662	-0.237813	0.11284	0.412958	0.700922	-0.350653
ENSMUST00000143796.1|Gm11228|lncRNA	lncRNA	1.65041	1.82811	-0.290457	-0.198242	0.313741	0.496891	-0.0922152
ENSMUST00000143836.7|Meg3|lncRNA	lncRNA	2.51505	2.92792	-0.13957	0.426242	0.634163	0.128574	-0.565812
ENSMUST00000143847.7|Meg3|lncRNA	lncRNA	0.466644	0.576965	-0.0171037	0.0701749	0.953722	0.811584	-0.0872786
ENSMUST00000143859.7|1700057H15Rik|lncRNA	lncRNA	0.557837	0.820262	0.442099	0.301449	0.113466	0.294925	0.14065
ENSMUST00000143869.1|Gm12159|lncRNA	lncRNA	1.54732	3.19338	-0.177837	0.183648	0.543024	0.529699	-0.361485
ENSMUST00000143870.1|Gm13490|lncRNA	lncRNA	7.73328	5.79408	-0.15971	0.453114	0.585486	0.103716	-0.612825
ENSMUST00000143887.1|Gm53|lncRNA	lncRNA	0.408976	0.686359	0.225668	0.335677	0.437904	0.240664	-0.110009
ENSMUST00000143898.1|Gm13652|lncRNA	lncRNA	9.52182	10.003	0.132773	0.140123	0.65092	0.632808	-0.00735002
ENSMUST00000143964.7|AU019990|lncRNA	lncRNA	1.52805	2.24214	0.421795	0.176366	0.133043	0.546419	0.245429
ENSMUST00000143967.1|Gm12973|lncRNA	lncRNA	0.370836	0.622995	-0.0528994	0.353034	0.857465	0.215668	-0.405933
ENSMUST00000144006.1|Gm15328|lncRNA	lncRNA	7.94657	13.7287	-0.00781766	0.32825	0.97884	0.251879	-0.336068
ENSMUST00000144018.7|Gm3669|lncRNA	lncRNA	2.16022	4.55126	0.0604844	-0.0017489	0.837261	0.995266	0.0622333
ENSMUST00000144029.1|Gm12371|lncRNA	lncRNA	2.19159	1.99342	-0.0221763	0.184483	0.940017	0.527798	-0.206659
ENSMUST00000144039.1|4930509K18Rik|lncRNA	lncRNA	1.37706	1.90071	-0.268145	-0.349464	0.35398	0.220671	0.0813194
ENSMUST00000144043.1|Gm13943|lncRNA	lncRNA	0.668563	0.508717	-0.18177	0.420709	0.53399	0.134149	-0.602479
ENSMUST00000144085.2|Gm21814|lncRNA	lncRNA	0.217453	0.387729	-0.355408	0.403574	0.21238	0.152438	-0.758982
ENSMUST00000144092.1|Gm11454|lncRNA	lncRNA	17.9988	6.93631	-0.0726594	0.0565067	0.805029	0.847845	-0.129166
ENSMUST00000144096.1|Gm11755|lncRNA	lncRNA	1.12172	1.91247	-0.0314098	-0.0532886	0.915112	0.856427	0.0218788
ENSMUST00000144163.1|Gm14552|lncRNA	lncRNA	2.18831	4.92384	-0.202909	-0.279651	0.486602	0.33289	0.0767417
ENSMUST00000144208.1|Gm14617|lncRNA	lncRNA	1.85417	0.963527	-0.00311724	0.047705	0.991562	0.87135	-0.0508222
ENSMUST00000144212.1|Gm12962|lncRNA	lncRNA	0.858578	0.936891	0.143528	0.386827	0.62448	0.171833	-0.243299
ENSMUST00000144232.7|Mkln1os|lncRNA	lncRNA	0.907383	1.07198	-0.452014	0.264407	0.104663	0.360984	-0.716422
ENSMUST00000144294.1|Gm14696|lncRNA	lncRNA	5.11126	9.91077	-0.0857783	0.347291	0.770618	0.223751	-0.43307
ENSMUST00000144368.1|Gm13974|lncRNA	lncRNA	1.97369	2.9014	-0.265058	0.0737302	0.359758	0.802207	-0.338788
ENSMUST00000144421.7|2810403D21Rik|lncRNA	lncRNA	0.528621	0.989289	0.108331	0.106715	0.7124	0.716528	0.00161635
ENSMUST00000144424.8|2900079G21Rik|lncRNA	lncRNA	4.51957	6.26368	-0.195469	0.475804	0.503052	0.0854846	-0.671273
ENSMUST00000144439.1|Gm15221|lncRNA	lncRNA	0.281949	0.456608	0.190967	0.0486185	0.513128	0.868905	0.142348
ENSMUST00000144556.1|4930465M20Rik|lncRNA	lncRNA	0.332402	0.511317	-0.011162	0.199704	0.96979	0.493657	-0.210866
ENSMUST00000144579.1|4933438A12Rik|lncRNA	lncRNA	0.704067	0.8964	0.0271191	0.507131	0.926678	0.064182	-0.480012
ENSMUST00000144604.1|E130102H24Rik|lncRNA	lncRNA	48.6298	34.9498	0.401265	0.178073	0.155022	0.542479	0.223192
ENSMUST00000144607.1|Gm14258|lncRNA	lncRNA	1.92759	2.86338	0.19696	0.302638	0.499735	0.292931	-0.105678
ENSMUST00000144612.7|2210408F21Rik|lncRNA	lncRNA	87.6611	63.6713	-0.109473	-0.397324	0.709488	0.159499	0.287851
ENSMUST00000144634.1|Gm13373|lncRNA	lncRNA	1.32672	1.52159	-0.150193	0.128965	0.608302	0.660374	-0.279158
ENSMUST00000144657.7|BC016548|lncRNA	lncRNA	0.552455	0.748554	-0.185891	0.302901	0.524597	0.29249	-0.488792
ENSMUST00000144689.1|Gm11682|lncRNA	lncRNA	0.543099	0.586204	-0.405587	0.232382	0.150208	0.424022	-0.637969
ENSMUST00000144704.1|Gm14486|lncRNA	lncRNA	1.19613	3.80132	-0.112948	0.280392	0.700649	0.331556	-0.39334
ENSMUST00000144705.8|Snhg12|lncRNA	lncRNA	2.64661	2.95507	0.253054	-0.259125	0.382719	0.371011	0.512179
ENSMUST00000144718.2|4930526F13Rik|lncRNA	lncRNA	4.37789	6.26099	-0.257775	0.356059	0.373598	0.211485	-0.613834
ENSMUST00000144728.1|4930440I19Rik|lncRNA	lncRNA	0.934596	1.38863	-0.0914824	-0.0423047	0.755774	0.885821	-0.0491777
ENSMUST00000144757.1|Gm15704|lncRNA	lncRNA	3.29363	4.26805	-0.178768	0.244822	0.540878	0.398903	-0.42359
ENSMUST00000144818.1|Gm14168|lncRNA	lncRNA	2.88837	5.58024	-0.0856057	0.0988931	0.771068	0.736606	-0.184499
ENSMUST00000144853.8|Cdr1os|lncRNA	lncRNA	3.28695	6.76938	-0.0322008	0.225843	0.912982	0.437539	-0.258044
ENSMUST00000144854.1|4933406G16Rik|lncRNA	lncRNA	2.2778	2.68505	-0.215529	0.15575	0.459291	0.594939	-0.371279
ENSMUST00000144870.1|Gm13219|lncRNA	lncRNA	2.99744	3.88449	-0.0795158	-0.0469764	0.786999	0.8733	-0.0325394
ENSMUST00000144875.1|Gm11412|lncRNA	lncRNA	4.54938	5.95642	-0.341482	-0.394385	0.232116	0.162891	0.0529036
ENSMUST00000144926.1|A330035P11Rik|lncRNA	lncRNA	4.00029	7.02759	-0.089342	0.288834	0.761335	0.316576	-0.378176
ENSMUST00000144933.1|AI838599|lncRNA	lncRNA	0.645727	1.02232	-0.3516	0.000768001	0.217669	0.997921	-0.352368
ENSMUST00000144984.1|Gm15340|lncRNA	lncRNA	0.55466	2.03436	0.132781	0.33157	0.650899	0.246827	-0.198789
ENSMUST00000144993.1|5330416C01Rik|lncRNA	lncRNA	14.3629	13.989	-0.179917	0.384381	0.538239	0.174794	-0.564298
ENSMUST00000145030.1|Gm16046|lncRNA	lncRNA	0.728935	0.500034	-0.1895	0.273535	0.51643	0.344011	-0.463035
ENSMUST00000145042.1|5930430L01Rik|lncRNA	lncRNA	7.8033	9.88591	-0.00543532	0.253144	0.985287	0.382543	-0.25858
ENSMUST00000145085.2|Gm16741|lncRNA	lncRNA	4.96433	7.37565	0.134695	0.174287	0.646165	0.551233	-0.0395921
ENSMUST00000145090.7|9630014M24Rik|lncRNA	lncRNA	12.5005	11.5723	-0.0900771	-0.619398	0.759424	0.0181634	0.529321
ENSMUST00000145095.1|Gm12290|lncRNA	lncRNA	2.54769	4.4619	-0.0368278	-0.197109	0.900531	0.499404	0.160281
ENSMUST00000145127.1|Gm12069|lncRNA	lncRNA	0.543928	0.623382	0.0189502	0.611081	0.948732	0.0202513	-0.592131
ENSMUST00000145170.1|Gm13708|lncRNA	lncRNA	0.845963	2.18893	-0.0206534	0.352864	0.94413	0.215904	-0.373518
ENSMUST00000145196.7|E330017L17Rik|lncRNA	lncRNA	0.608526	1.26698	0.00068193	0.367703	0.998154	0.195861	-0.367021
ENSMUST00000145206.1|2610035D17Rik|lncRNA	lncRNA	9.15962	6.21806	-0.14708	-0.420647	0.615838	0.134213	0.273567
ENSMUST00000145291.2|3110039M20Rik|lncRNA	lncRNA	1.11929	1.57479	-0.163716	-0.261986	0.575988	0.365562	0.0982695
ENSMUST00000145338.1|Gm12108|lncRNA	lncRNA	2.97536	5.70376	-0.0455613	-0.0838483	0.87709	0.775657	0.0382869
ENSMUST00000145383.1|Gm14505|lncRNA	lncRNA	12.7244	22.4948	-0.242873	-0.0441389	0.402786	0.880902	-0.198734
ENSMUST00000145413.1|Gm14487|lncRNA	lncRNA	1.4146	1.7323	-0.0087957	0.135953	0.976193	0.643059	-0.144749
ENSMUST00000145438.1|Snhg20|lncRNA	lncRNA	1.09549	1.47469	0.215404	-0.0720934	0.459558	0.806521	0.287497
ENSMUST00000145461.7|AI662270|lncRNA	lncRNA	2.53411	2.19936	0.666319	-0.467016	0.00926748	0.0922562	1.13334
ENSMUST00000145502.1|Gm11579|lncRNA	lncRNA	0.433929	0.583459	-0.22563	0.624135	0.437984	0.0170499	-0.849765
ENSMUST00000145517.1|Gm11535|lncRNA	lncRNA	6.3455	5.72468	-0.0416027	0.52898	0.887704	0.0517775	-0.570583
ENSMUST00000145549.1|B230312C02Rik|lncRNA	lncRNA	2.90538	79.0392	0.322281	-0.0855964	0.261118	0.771093	0.407877
ENSMUST00000145568.1|Gm13467|lncRNA	lncRNA	0.398333	0.834358	-0.274793	0.159705	0.341706	0.585498	-0.434498
ENSMUST00000145576.1|Gm14902|lncRNA	lncRNA	1.11259	2.01286	-0.0207988	0.320823	0.943738	0.263404	-0.341622
ENSMUST00000145577.1|4930456L15Rik|lncRNA	lncRNA	1.48499	1.67585	-0.235196	0.325433	0.418271	0.256214	-0.560629
ENSMUST00000145581.1|AI838599|lncRNA	lncRNA	0.339966	0.621643	-0.493933	-0.00569654	0.0726318	0.98458	-0.488236
ENSMUST00000145644.1|Gm13855|lncRNA	lncRNA	1.11808	1.4199	0.186124	-0.0358865	0.524068	0.903062	0.22201
ENSMUST00000145751.1|Gm12629|lncRNA	lncRNA	0.555822	0.92768	0.0759474	0.611279	0.796371	0.0201995	-0.535332
ENSMUST00000145794.2|Gm15663|lncRNA	lncRNA	4.94326	7.34034	0.0681267	0.548225	0.816997	0.0423798	-0.480098
ENSMUST00000145800.1|Gm14640|lncRNA	lncRNA	0.406816	0.520077	-0.352186	-0.0152773	0.21685	0.95866	-0.336908
ENSMUST00000145801.1|A330102I10Rik|lncRNA	lncRNA	1.36627	1.55375	-0.0870356	-0.235806	0.76734	0.417028	0.148771
ENSMUST00000145803.7|Ftx|lncRNA	lncRNA	2.48659	2.97805	-0.169217	0.29453	0.56305	0.306691	-0.463746
ENSMUST00000145831.1|4930407G08Rik|lncRNA	lncRNA	0.695552	1.07783	0.0677146	0.222301	0.818088	0.44495	-0.154587
ENSMUST00000145856.1|1700123O12Rik|lncRNA	lncRNA	1.11144	1.59953	-0.282849	0.537802	0.327155	0.0472992	-0.820651
ENSMUST00000145871.2|F730035M05Rik|lncRNA	lncRNA	335.018	125.515	0.188033	-0.630289	0.519742	0.0156814	0.818322
ENSMUST00000145916.1|Gm15298|lncRNA	lncRNA	3.06152	2.74847	0.333985	0.105767	0.243193	0.718952	0.228217
ENSMUST00000145972.7|4930440I19Rik|lncRNA	lncRNA	0.655308	1.22177	-0.0996896	-0.0621761	0.734554	0.832767	-0.0375135
ENSMUST00000146010.2|Epb41l4aos|lncRNA	lncRNA	0.481837	0.549727	-0.0438824	-0.104275	0.881589	0.722773	0.060393
ENSMUST00000146016.1|Gm11750|lncRNA	lncRNA	0.378464	0.536987	-0.326033	0.528746	0.255287	0.0519003	-0.85478
ENSMUST00000146034.1|Gm13582|lncRNA	lncRNA	3.20501	5.19869	-0.452727	0.440569	0.104049	0.114868	-0.893296
ENSMUST00000146041.1|Gm12505|lncRNA	lncRNA	202.593	355.485	0.278805	0.326416	0.334416	0.254696	-0.0476118
ENSMUST00000146043.1|4933428C19Rik|lncRNA	lncRNA	0.60133	0.995354	0.326758	0.402936	0.25417	0.153149	-0.0761782
ENSMUST00000146060.1|Gm14223|lncRNA	lncRNA	0.881883	1.36791	0.00256325	-0.164334	0.993061	0.574529	0.166897
ENSMUST00000146152.1|Gm16225|lncRNA	lncRNA	1.52229	1.37144	-0.457697	-0.0565917	0.0998357	0.847619	-0.401105
ENSMUST00000146224.1|Gm14339|lncRNA	lncRNA	0.633182	0.574702	-0.380407	-0.0706701	0.179674	0.810277	-0.309737
ENSMUST00000146336.1|A330102I10Rik|lncRNA	lncRNA	2.0311	3.17733	0.606533	0.0962484	0.021467	0.743431	0.510284
ENSMUST00000146346.1|Gm12829|lncRNA	lncRNA	2.67592	3.77074	-0.0485678	0.318183	0.869041	0.267576	-0.366751
ENSMUST00000146364.7|Gm10433|lncRNA	lncRNA	12.5091	8.47525	-0.254664	-0.591443	0.379594	0.025897	0.336779
ENSMUST00000146372.1|Gm12160|lncRNA	lncRNA	0.280728	0.466693	0.0152252	0.0480923	0.958801	0.870313	-0.0328671
ENSMUST00000146404.1|Gm13589|lncRNA	lncRNA	1.59329	1.87015	0.289912	0.561818	0.314692	0.0365413	-0.271906
ENSMUST00000146531.1|Gm12027|lncRNA	lncRNA	0.649462	0.691011	-0.346151	0.459091	0.225379	0.0986753	-0.805241
ENSMUST00000146535.7|Gm14635|lncRNA	lncRNA	1.72447	3.38706	-0.356793	-0.0542585	0.210478	0.853839	-0.302534
ENSMUST00000146542.1|Gm14266|lncRNA	lncRNA	0.951713	1.46809	-0.31747	0.186041	0.268709	0.524255	-0.503511
ENSMUST00000146546.1|Gm13832|lncRNA	lncRNA	0.402066	0.894697	-0.134247	-0.114384	0.647271	0.697006	-0.0198631
ENSMUST00000146554.1|2810471M01Rik|lncRNA	lncRNA	4.82076	6.21691	-0.248022	0.128094	0.392568	0.662544	-0.376116
ENSMUST00000146560.8|4833418N02Rik|lncRNA	lncRNA	5.99251	6.64264	-0.248848	0.320309	0.390943	0.264212	-0.569157
ENSMUST00000146587.1|A630031M04Rik|lncRNA	lncRNA	266.777	93.6183	-0.163397	-0.3335	0.576743	0.24392	0.170103
ENSMUST00000146614.7|Gm14552|lncRNA	lncRNA	2.41493	5.15532	-0.176068	-0.162086	0.547107	0.579846	-0.0139821
ENSMUST00000146622.7|Gm829|lncRNA	lncRNA	0.532644	0.823457	-0.0850648	0.0353172	0.77248	0.904594	-0.120382
ENSMUST00000146644.1|Gm14827|lncRNA	lncRNA	7.04573	8.13702	-0.108148	0.243043	0.712867	0.402446	-0.351191
ENSMUST00000146658.1|2310026L22Rik|lncRNA	lncRNA	0.368656	0.350218	0.0144413	0.0676936	0.96092	0.818143	-0.0532523
ENSMUST00000146663.2|Gm17033|lncRNA	lncRNA	0.541987	0.734068	-0.0679003	0.0848165	0.817596	0.773128	-0.152717
ENSMUST00000146671.7|Gm13166|lncRNA	lncRNA	0.407264	1.03123	-0.0491727	0.0674062	0.867423	0.818904	-0.116579
ENSMUST00000146678.1|Wincr1|lncRNA	lncRNA	0.408423	0.914415	0.0231072	-0.140415	0.937504	0.63209	0.163523
ENSMUST00000146690.1|Gm13485|lncRNA	lncRNA	0.665308	0.911566	-0.0711334	0.245413	0.809054	0.397727	-0.316547
ENSMUST00000146701.7|Meg3|lncRNA	lncRNA	28.0845	42.3574	-0.160341	0.319345	0.583987	0.265734	-0.479686
ENSMUST00000146702.1|9330198N18Rik|lncRNA	lncRNA	0.937222	1.0317	-0.279068	-0.0490738	0.33394	0.867687	-0.229995
ENSMUST00000146704.1|Gm12600|lncRNA	lncRNA	2.76938	2.4457	-0.0129892	-0.181334	0.964848	0.534988	0.168345
ENSMUST00000146751.1|Gm14963|lncRNA	lncRNA	3.01322	4.31672	0.143685	0.158375	0.624098	0.588667	-0.0146901
ENSMUST00000146754.1|4930479D17Rik|lncRNA	lncRNA	0.451213	0.616319	-0.415958	0.14297	0.139065	0.625842	-0.558928
ENSMUST00000146766.1|Gm13833|lncRNA	lncRNA	0.580915	1.47958	0.310362	0.176188	0.280163	0.546831	0.134174
ENSMUST00000146778.7|2210408F21Rik|lncRNA	lncRNA	85.3751	59.5738	-0.111375	-0.396407	0.704645	0.160552	0.285032
ENSMUST00000146783.7|1700123O12Rik|lncRNA	lncRNA	0.400129	0.65366	0.125729	0.126787	0.668447	0.665804	-0.00105799
ENSMUST00000146857.1|Gm11274|lncRNA	lncRNA	1.18548	2.62087	-0.0299065	0.411741	0.919163	0.143528	-0.441647
ENSMUST00000146929.1|Gm15232|lncRNA	lncRNA	11.6078	8.80416	0.028973	0.267351	0.921679	0.355461	-0.238378
ENSMUST00000146963.1|Gm11464|lncRNA	lncRNA	2.78177	2.62516	-0.119188	0.0639647	0.684864	0.828021	-0.183153
ENSMUST00000146978.1|Gm13869|lncRNA	lncRNA	81.4842	14.0981	-0.0998646	-0.203593	0.734103	0.485102	0.103729
ENSMUST00000147012.1|Gm13431|lncRNA	lncRNA	0.671314	0.622808	-0.267371	0.0172236	0.355423	0.953398	-0.284595
ENSMUST00000147013.2|Gm32618|lncRNA	lncRNA	0.986897	1.85635	0.125335	0.362115	0.669432	0.203264	-0.23678
ENSMUST00000147067.1|Gm11482|lncRNA	lncRNA	0.877682	0.967556	-0.0183577	0.368413	0.950333	0.194931	-0.386771
ENSMUST00000147108.1|Gm12374|lncRNA	lncRNA	9.00977	13.4031	-0.166538	0.286009	0.569336	0.321545	-0.452547
ENSMUST00000147119.7|1700001G01Rik|lncRNA	lncRNA	1.44556	1.41306	-0.12124	0.358442	0.6797	0.208226	-0.479682
ENSMUST00000147128.1|Platr15|lncRNA	lncRNA	2.34216	3.09463	-0.024767	0.158691	0.933024	0.587912	-0.183458
ENSMUST00000147141.1|Gm14264|lncRNA	lncRNA	1.63192	2.35754	-0.343448	0.27691	0.229264	0.337848	-0.620358
ENSMUST00000147181.1|4932412D23Rik|lncRNA	lncRNA	2.70378	2.49603	0.236979	0.669361	0.414647	0.00883774	-0.432382
ENSMUST00000147212.1|4933406D12Rik|lncRNA	lncRNA	0.860178	1.41983	-0.173292	-0.188004	0.553544	0.519807	0.0147127
ENSMUST00000147357.1|Gm14642|lncRNA	lncRNA	1.18419	10.4016	-0.0810335	0.129181	0.783022	0.659837	-0.210214
ENSMUST00000147425.1|Oip5os1|lncRNA	lncRNA	3.02925	6.24767	-0.148646	0.130164	0.612043	0.657392	-0.27881
ENSMUST00000147653.1|Gm15398|lncRNA	lncRNA	1.0861	1.64261	0.0901789	-0.124913	0.75916	0.670487	0.215092
ENSMUST00000147654.1|1700047F07Rik|lncRNA	lncRNA	2.11183	0.544027	0.085484	0.0662054	0.771386	0.822082	0.0192786
ENSMUST00000147678.1|Gm14102|lncRNA	lncRNA	0.946209	2.10443	-0.323618	0.181718	0.259031	0.53411	-0.505335
ENSMUST00000147685.1|Gm13391|lncRNA	lncRNA	1.19923	0.82887	-0.0562174	0.304837	0.848616	0.289261	-0.361055
ENSMUST00000147722.1|Gm16211|lncRNA	lncRNA	2.43728	3.57535	0.0880753	0.566072	0.764631	0.0348425	-0.477997
ENSMUST00000147762.8|Snhg15|lncRNA	lncRNA	0.656149	0.965956	0.266118	0.236525	0.357769	0.415569	0.029593
ENSMUST00000147771.1|Gm12051|lncRNA	lncRNA	0.806844	1.4583	0.170788	-0.0660047	0.559377	0.822614	0.236793
ENSMUST00000147811.2|Gm11290|lncRNA	lncRNA	0.359872	0.645221	-0.244802	0.321444	0.398941	0.262429	-0.566246
ENSMUST00000147834.1|Gm15669|lncRNA	lncRNA	0.388592	0.616877	-0.581068	-0.065281	0.0293176	0.824531	-0.515787
ENSMUST00000147939.1|Gm13598|lncRNA	lncRNA	0.453686	0.629941	0.118416	0.378629	0.686811	0.181886	-0.260213
ENSMUST00000147959.1|Gm14486|lncRNA	lncRNA	1.65987	4.05667	-0.33534	0.302214	0.241167	0.29364	-0.637554
ENSMUST00000147993.7|Gm2117|lncRNA	lncRNA	2.63432	5.9791	-0.0954346	-0.0231022	0.745534	0.937517	-0.0723324
ENSMUST00000148017.1|Gm11466|lncRNA	lncRNA	0.535184	0.515615	-0.213386	0.216776	0.463875	0.456635	-0.430162
ENSMUST00000148027.1|Gm12907|lncRNA	lncRNA	0.45422	0.595272	0.152984	-0.0954284	0.601576	0.745551	0.248412
ENSMUST00000148087.1|Gm12063|lncRNA	lncRNA	1.2452	1.20279	-0.210808	0.571767	0.46942	0.0326608	-0.782575
ENSMUST00000148122.1|Gm16084|lncRNA	lncRNA	0.627656	0.786533	-0.27662	0.206123	0.338375	0.479576	-0.482743
ENSMUST00000148224.1|4930570G19Rik|lncRNA	lncRNA	2.79457	3.68003	-0.14142	0.198918	0.629631	0.495395	-0.340337
ENSMUST00000148309.1|Gm14262|lncRNA	lncRNA	3.33691	2.04004	0.0820814	0.421106	0.780278	0.133744	-0.339025
ENSMUST00000148327.7|6430710C18Rik|lncRNA	lncRNA	1.57117	2.12298	-0.450909	-0.0993203	0.10562	0.735505	-0.351589
ENSMUST00000148364.1|Gm12056|lncRNA	lncRNA	1.21882	1.65906	0.0431363	-0.10501	0.88359	0.720891	0.148146
ENSMUST00000148405.1|4932435O22Rik|lncRNA	lncRNA	18.7128	9.29402	-0.0376068	0.0469872	0.898437	0.873271	-0.084594
ENSMUST00000148413.2|A530017D24Rik|lncRNA	lncRNA	1.10486	2.05094	-0.160235	0.0908137	0.584239	0.75751	-0.251049
ENSMUST00000148448.1|Gm12532|lncRNA	lncRNA	3.24568	3.75208	-0.136245	0.00389686	0.642341	0.989451	-0.140142
ENSMUST00000148457.1|Gm12860|lncRNA	lncRNA	17.0923	4.73697	-0.200417	-0.442195	0.492085	0.113378	0.241779
ENSMUST00000148458.1|Gm14250|lncRNA	lncRNA	1.86474	3.67748	-0.0925183	0.348128	0.753087	0.222561	-0.440647
ENSMUST00000148504.1|Gm12153|lncRNA	lncRNA	2.6652	5.4267	-0.130371	0.211496	0.656878	0.467936	-0.341867
ENSMUST00000148529.1|1700029M20Rik|lncRNA	lncRNA	0.472554	0.710079	0.0457628	-0.608357	0.87655	0.020973	0.65412
ENSMUST00000148534.7|2610028E06Rik|lncRNA	lncRNA	25.0166	13.5593	-0.273239	-0.30487	0.344553	0.289206	0.0316314
ENSMUST00000148548.1|A730036I17Rik|lncRNA	lncRNA	6.51194	9.65747	0.583447	-0.117283	0.0285053	0.689671	0.70073
ENSMUST00000148552.1|G630018N14Rik|lncRNA	lncRNA	0.596125	0.683173	-0.226528	-0.23384	0.436114	0.421036	0.00731276
ENSMUST00000148610.1|Gm10660|lncRNA	lncRNA	5.10079	3.06364	0.422857	-0.0549601	0.131966	0.851968	0.477817
ENSMUST00000148635.1|Gm12914|lncRNA	lncRNA	0.652674	0.962446	-0.306565	0.160664	0.286397	0.583219	-0.467229
ENSMUST00000148655.1|Gm11959|lncRNA	lncRNA	1.96046	2.31047	-0.0783852	0.258241	0.789966	0.372704	-0.336626
ENSMUST00000148700.1|Gm14340|lncRNA	lncRNA	1.90855	2.27189	-0.0585924	0.630799	0.842292	0.0155719	-0.689391
ENSMUST00000148734.2|Gm6471|lncRNA	lncRNA	0.373822	0.718673	0.205227	0.443598	0.48153	0.112104	-0.238372
ENSMUST00000148743.1|Gm11335|lncRNA	lncRNA	1.3284	1.13471	-0.306513	-0.00504847	0.286483	0.986334	-0.301465
ENSMUST00000148832.7|1700057H15Rik|lncRNA	lncRNA	2.80804	3.78254	0.0254589	0.10093	0.931156	0.731361	-0.0754713
ENSMUST00000149025.1|Gm13881|lncRNA	lncRNA	33.501	13.1922	-0.337183	0.387564	0.238428	0.170948	-0.724747
ENSMUST00000149065.1|Gm16079|lncRNA	lncRNA	0.816577	0.564374	-0.118814	0.277118	0.685807	0.337469	-0.395932
ENSMUST00000149112.1|9630014M24Rik|lncRNA	lncRNA	0.912308	0.660209	0.14144	0.0120103	0.629582	0.967496	0.129429
ENSMUST00000149136.1|4933434M16Rik|lncRNA	lncRNA	1.3384	2.10979	0.107394	0.198321	0.714793	0.496716	-0.090927
ENSMUST00000149239.1|4930412B13Rik|lncRNA	lncRNA	1.89885	3.24601	-0.270821	0.163174	0.34901	0.57727	-0.433995
ENSMUST00000149246.7|2410018L13Rik|lncRNA	lncRNA	3.36098	5.13196	-0.0513198	0.461874	0.861684	0.0963872	-0.513193
ENSMUST00000149275.2|Gm14230|lncRNA	lncRNA	0.663791	1.41742	-0.296016	0.352272	0.304142	0.21673	-0.648288
ENSMUST00000149308.3|2900079G21Rik|lncRNA	lncRNA	0.780347	1.37211	-0.219187	0.199466	0.451517	0.494183	-0.418653
ENSMUST00000149377.1|Gm14618|lncRNA	lncRNA	0.556528	0.904038	-0.335239	0.301359	0.241317	0.295076	-0.636599
ENSMUST00000149382.1|4933406K04Rik|lncRNA	lncRNA	1.35253	1.88078	-0.118182	0.145934	0.6874	0.61862	-0.264117
ENSMUST00000149387.7|4930570G19Rik|lncRNA	lncRNA	2.94151	4.04836	-0.124654	0.215436	0.671137	0.45949	-0.340089
ENSMUST00000149428.1|C330019F10Rik|lncRNA	lncRNA	0.541374	0.87569	0.23891	-0.401493	0.410741	0.154766	0.640403
ENSMUST00000149429.1|Gm13411|lncRNA	lncRNA	0.683829	0.833155	0.407414	0.187687	0.148204	0.520526	0.219728
ENSMUST00000149472.2|1700086P04Rik|lncRNA	lncRNA	1.96925	2.92463	-0.0298157	-0.01813	0.919407	0.950949	-0.0116858
ENSMUST00000149481.1|Gm11986|lncRNA	lncRNA	6.92607	3.8034	-0.366445	-0.158309	0.197512	0.588823	-0.208136
ENSMUST00000149538.1|Gm16019|lncRNA	lncRNA	0.383177	2.05118	0.0222452	0.539361	0.939831	0.0465381	-0.517116
ENSMUST00000149592.1|Gm12065|lncRNA	lncRNA	0.469463	0.45966	-0.377061	-0.0402257	0.183851	0.891401	-0.336835
ENSMUST00000149609.1|Gm13830|lncRNA	lncRNA	2.93988	4.67366	0.160418	0.127607	0.583803	0.663758	0.0328117
ENSMUST00000149613.1|Gm43154|lncRNA	lncRNA	3.38418	3.77651	-0.279575	-0.0147191	0.333027	0.960169	-0.264856
ENSMUST00000149618.1|Gm9951|lncRNA	lncRNA	4.25492	4.54843	0.22606	0.602376	0.437088	0.0226253	-0.376317
ENSMUST00000149619.1|Gm13387|lncRNA	lncRNA	0.308864	0.299679	0.0158055	0.148377	0.957232	0.612693	-0.132572
ENSMUST00000149661.1|Gm15325|lncRNA	lncRNA	0.438692	0.812988	-0.0145977	0.0225386	0.960498	0.939039	-0.0371363
ENSMUST00000149687.1|2210406O10Rik|lncRNA	lncRNA	1.04082	1.29924	-0.384997	0.166334	0.174045	0.569815	-0.551331
ENSMUST00000149707.1|C230014O12Rik|lncRNA	lncRNA	1.51533	1.39809	0.174261	0.116448	0.551294	0.691782	0.0578134
ENSMUST00000149822.2|Snhg20|lncRNA	lncRNA	0.710405	1.33416	-0.0605737	0.0703066	0.837024	0.811236	-0.13088
ENSMUST00000149942.1|Gm831|lncRNA	lncRNA	26.9002	34.1334	-0.260823	-0.229703	0.367771	0.429535	-0.0311206
ENSMUST00000149965.1|A430048G15Rik|lncRNA	lncRNA	1.85046	0.805662	0.0532762	-0.30404	0.85646	0.290587	0.357317
ENSMUST00000149974.1|H19|lncRNA	lncRNA	1.45677	2.25562	0.255696	0.527099	0.3776	0.0527711	-0.271403
ENSMUST00000149994.1|Gm2309|lncRNA	lncRNA	2.10468	4.98577	-0.0841373	0.15467	0.774902	0.597526	-0.238808
ENSMUST00000150003.1|Gm14974|lncRNA	lncRNA	1.28932	2.81892	-0.019224	-0.0117803	0.947992	0.968118	-0.00744369
ENSMUST00000150073.1|Gm12111|lncRNA	lncRNA	1.56172	1.48476	-0.0417916	0.171927	0.887197	0.556721	-0.213718
ENSMUST00000150112.7|Gm6313|lncRNA	lncRNA	1.64862	3.0727	-0.243716	0.143677	0.401103	0.624118	-0.387393
ENSMUST00000150119.1|Gm13632|lncRNA	lncRNA	18.4613	30.636	0.484684	0.443863	0.0790044	0.111864	0.0408214
ENSMUST00000150171.1|Gm12976|lncRNA	lncRNA	1.11133	1.29168	0.0941408	0.251534	0.748882	0.38568	-0.157393
ENSMUST00000150186.1|1700066O22Rik|lncRNA	lncRNA	0.641996	1.17142	-0.212549	-0.191408	0.465671	0.512136	-0.0211414
ENSMUST00000150203.1|Gm11210|lncRNA	lncRNA	1.90681	1.33995	-0.119576	0.194665	0.683887	0.504844	-0.314241
ENSMUST00000150265.1|2210417A02Rik|lncRNA	lncRNA	27.2358	75.9718	-0.211235	-0.41444	0.4685	0.14066	0.203205
ENSMUST00000150273.1|1700120G11Rik|lncRNA	lncRNA	1.56669	2.482	0.261896	-0.0372783	0.365733	0.89932	0.299174
ENSMUST00000150312.1|9130204K15Rik|lncRNA	lncRNA	0.609203	0.900353	-0.291645	0.345735	0.311676	0.225974	-0.637379
ENSMUST00000150345.1|Gm12718|lncRNA	lncRNA	0.386365	0.661673	0.0579933	-0.0851486	0.843887	0.772261	0.143142
ENSMUST00000150366.1|Gm11707|lncRNA	lncRNA	0.340913	0.528407	0.129512	0.12615	0.659014	0.667396	0.00336203
ENSMUST00000150382.3|C030047K22Rik|lncRNA	lncRNA	1.75633	2.10056	-0.149793	0.230902	0.609268	0.427063	-0.380695
ENSMUST00000150418.7|1700018A04Rik|lncRNA	lncRNA	0.311754	0.594634	0.00827064	-0.0278554	0.977614	0.924692	0.0361261
ENSMUST00000150455.1|Gm12514|lncRNA	lncRNA	0.385349	0.68444	0.0771618	-0.0169676	0.793179	0.95409	0.0941294
ENSMUST00000150466.1|5330413P13Rik|lncRNA	lncRNA	3.03755	4.35003	-0.203375	0.451917	0.485581	0.104747	-0.655292
ENSMUST00000150482.1|Gm13780|lncRNA	lncRNA	9.52784	11.8862	-0.184388	0.14917	0.528013	0.610775	-0.333558
ENSMUST00000150490.2|Gm53|lncRNA	lncRNA	4.55965	4.18048	-0.0629887	0.6622	0.83061	0.00987488	-0.725188
ENSMUST00000150514.7|4930447M23Rik|lncRNA	lncRNA	0.339161	0.755329	-0.140835	0.206695	0.631063	0.47833	-0.34753
ENSMUST00000150540.1|Gm6117|lncRNA	lncRNA	21.0852	26.9836	0.580314	0.0466795	0.0295787	0.874095	0.533635
ENSMUST00000150559.1|1700060C16Rik|lncRNA	lncRNA	3.76519	3.92819	0.237882	0.0279759	0.412818	0.924367	0.209906
ENSMUST00000150604.7|5330434G04Rik|lncRNA	lncRNA	1.40953	1.51792	0.168818	0.125498	0.563984	0.669024	0.04332
ENSMUST00000150621.1|Gm13412|lncRNA	lncRNA	0.663722	0.723763	-0.424865	0.285046	0.129947	0.32325	-0.70991
ENSMUST00000150628.7|Gm11728|lncRNA	lncRNA	1.16847	1.76551	-0.342087	0.286246	0.231237	0.321127	-0.628332
ENSMUST00000150694.1|Gm12018|lncRNA	lncRNA	2.40458	2.91609	-0.0877215	0.40609	0.765553	0.149655	-0.493812
ENSMUST00000150712.1|2610035D17Rik|lncRNA	lncRNA	0.450584	0.939025	0.341707	0.299013	0.231788	0.299038	0.0426944
ENSMUST00000150772.1|Gm11419|lncRNA	lncRNA	0.867689	1.02019	-0.145572	0.401782	0.619501	0.154441	-0.547354
ENSMUST00000150794.1|Gm12414|lncRNA	lncRNA	0.281534	0.558372	0.544135	-0.149683	0.0442631	0.609535	0.693818
ENSMUST00000150818.1|Gm11515|lncRNA	lncRNA	0.642721	0.711891	-0.444435	-0.0515733	0.111348	0.861006	-0.392862
ENSMUST00000150889.1|Gm16046|lncRNA	lncRNA	1.64302	1.58828	-0.0329228	0.276151	0.911038	0.339228	-0.309074
ENSMUST00000150895.1|Gm12171|lncRNA	lncRNA	1.31046	1.57878	0.00645786	-0.148823	0.98252	0.611613	0.155281
ENSMUST00000150994.1|1700066O22Rik|lncRNA	lncRNA	1.14795	1.45047	-0.0807681	-0.0879793	0.783717	0.764881	0.00721121
ENSMUST00000151028.1|Gm13874|lncRNA	lncRNA	0.616501	1.2606	-0.297914	0.229879	0.300904	0.42917	-0.527793
ENSMUST00000151038.1|Gm5860|lncRNA	lncRNA	2.8473	4.16941	0.121466	-0.00252137	0.679132	0.993175	0.123987
ENSMUST00000151040.2|Gm13003|lncRNA	lncRNA	6.55241	6.75674	-0.320219	0.386887	0.264354	0.17176	-0.707107
ENSMUST00000151070.1|Gm14268|lncRNA	lncRNA	1.81971	1.7585	-0.213025	0.110841	0.46465	0.706003	-0.323867
ENSMUST00000151076.7|2210408F21Rik|lncRNA	lncRNA	86.0875	60.2738	-0.109663	-0.405151	0.709005	0.150689	0.295489
ENSMUST00000151138.7|Gm11827|lncRNA	lncRNA	7.57746	9.89678	-0.151425	0.192612	0.605328	0.509436	-0.344037
ENSMUST00000151166.1|2810403D21Rik|lncRNA	lncRNA	1.02702	1.80317	0.02663	0.24844	0.927997	0.391745	-0.22181
ENSMUST00000151170.7|D830026I12Rik|lncRNA	lncRNA	5.19431	6.12256	-0.154825	0.185536	0.597154	0.525402	-0.340361
ENSMUST00000151188.1|Gm15348|lncRNA	lncRNA	12.8456	8.33104	-0.201821	-0.182561	0.488992	0.532181	-0.0192601
ENSMUST00000151331.1|Snhg17|lncRNA	lncRNA	1.27998	1.2578	-0.0877387	-0.337677	0.765508	0.237699	0.249938
ENSMUST00000151344.1|Gm12763|lncRNA	lncRNA	75.0131	29.0071	-0.0872842	-0.419088	0.766692	0.135813	0.331804
ENSMUST00000151367.1|4930577H14Rik|lncRNA	lncRNA	0.888139	1.1443	0.0470931	0.0300523	0.872987	0.91877	0.0170409
ENSMUST00000151369.1|Gm12746|lncRNA	lncRNA	0.711856	0.528432	-0.349657	0.240925	0.220399	0.406686	-0.590582
ENSMUST00000151398.2|Gm10505|lncRNA	lncRNA	1.59625	2.63782	0.0588262	0.13089	0.84167	0.65559	-0.0720633
ENSMUST00000151426.1|1600025M17Rik|lncRNA	lncRNA	0.58324	0.93936	0.139929	0.258771	0.633283	0.371688	-0.118842
ENSMUST00000151427.2|Morrbid|lncRNA	lncRNA	0.704789	0.722856	-0.0441279	-0.0110559	0.880931	0.970077	-0.033072
ENSMUST00000151434.1|2210406O10Rik|lncRNA	lncRNA	0.524909	0.532209	0.101497	-0.328893	0.729904	0.250896	0.43039
ENSMUST00000151438.1|1700047F07Rik|lncRNA	lncRNA	0.196668	3.77562	0.216248	0.0323139	0.457757	0.912677	0.183934
ENSMUST00000151443.1|A630050E04Rik|lncRNA	lncRNA	0.761715	0.811083	-0.316867	0.236704	0.26967	0.415204	-0.553571
ENSMUST00000151471.1|4930519D14Rik|lncRNA	lncRNA	1.35191	2.25217	-0.142933	0.126681	0.625933	0.666067	-0.269614
ENSMUST00000151575.7|Drr1|lncRNA	lncRNA	3.03732	8.68956	0.214106	0.269376	0.462333	0.351689	-0.0552698
ENSMUST00000151599.1|Gm12315|lncRNA	lncRNA	9.63407	8.98793	-0.109427	0.0736003	0.709606	0.802549	-0.183027
ENSMUST00000151616.1|Gm11608|lncRNA	lncRNA	0.574074	0.928824	0.373864	-0.196976	0.187898	0.499698	0.570841
ENSMUST00000151639.1|Gm13839|lncRNA	lncRNA	0.537352	0.784659	-0.233636	0.193588	0.421453	0.507249	-0.427225
ENSMUST00000151669.7|1700066O22Rik|lncRNA	lncRNA	0.673064	0.450993	-0.0750829	-0.489341	0.798645	0.0757485	0.414258
ENSMUST00000151676.1|4930429F24Rik|lncRNA	lncRNA	3.69376	5.19125	0.221667	-0.0307023	0.446283	0.917018	0.25237
ENSMUST00000151687.7|Gm2117|lncRNA	lncRNA	1.28932	2.81892	-0.019224	-0.0117803	0.947992	0.968118	-0.00744369
ENSMUST00000151703.1|Gm13173|lncRNA	lncRNA	0.307362	0.981372	-0.126241	0.269287	0.667167	0.351854	-0.395528
ENSMUST00000151754.1|Gm14317|lncRNA	lncRNA	1.21266	2.0909	-0.206693	0.399897	0.478335	0.156566	-0.60659
ENSMUST00000151765.1|B130011K05Rik|lncRNA	lncRNA	4.59285	6.11153	-0.144902	0.221632	0.621133	0.446357	-0.366534
ENSMUST00000151778.1|Gm15138|lncRNA	lncRNA	0.594517	0.845537	0.0601777	0.327991	0.838076	0.252276	-0.267813
ENSMUST00000151800.7|2210408F21Rik|lncRNA	lncRNA	88.2794	64.4614	-0.111089	-0.399024	0.705374	0.157557	0.287936
ENSMUST00000151816.2|9930038B18Rik|lncRNA	lncRNA	4.67522	4.98942	-0.335122	0.357206	0.241493	0.209912	-0.692328
ENSMUST00000151828.2|Rubie|lncRNA	lncRNA	2.0048	2.7843	-0.0942236	-0.357547	0.748668	0.209446	0.263324
ENSMUST00000151841.7|9230020A06Rik|lncRNA	lncRNA	2.23804	3.23211	0.0289825	0.0782379	0.921653	0.790353	-0.0492554
ENSMUST00000151883.1|Gm12408|lncRNA	lncRNA	0.693414	0.948316	-0.204263	0.283594	0.483637	0.325828	-0.487857
ENSMUST00000151904.1|1700028P15Rik|lncRNA	lncRNA	2.31742	2.0538	-0.0202675	-0.298594	0.945173	0.299748	0.278326
ENSMUST00000151949.4|Hotair|lncRNA	lncRNA	3.58491	6.63471	-0.176685	0.0995774	0.545682	0.734843	-0.276262
ENSMUST00000151979.7|E330012B07Rik|lncRNA	lncRNA	2.23822	3.85049	-0.293731	-0.172849	0.308067	0.554574	-0.120882
ENSMUST00000152001.1|1700042G15Rik|lncRNA	lncRNA	0.589295	0.81724	0.343944	-0.111857	0.228547	0.70342	0.455801
ENSMUST00000152025.1|Gm14809|lncRNA	lncRNA	0.447348	0.696605	-0.162899	0.0701897	0.577921	0.811545	-0.233089
ENSMUST00000152079.1|Gm14929|lncRNA	lncRNA	2.12084	4.5526	-0.0962841	0.176477	0.743339	0.546161	-0.272762
ENSMUST00000152086.1|Gm12753|lncRNA	lncRNA	0.536493	1.67103	-0.0844469	0.207283	0.774093	0.477051	-0.29173
ENSMUST00000152089.1|2810403D21Rik|lncRNA	lncRNA	0.855534	1.32109	0.140525	0.254196	0.631823	0.380502	-0.113671
ENSMUST00000152112.1|Gm14275|lncRNA	lncRNA	11.1791	17.5128	-0.164349	-0.297574	0.574494	0.301482	0.133225
ENSMUST00000152125.7|Snhg17|lncRNA	lncRNA	1.13248	1.43143	-0.0471556	0.297408	0.87282	0.301765	-0.344563
ENSMUST00000152128.1|Gm16080|lncRNA	lncRNA	0.776256	1.12517	-0.261438	-0.0175327	0.366603	0.952563	-0.243905
ENSMUST00000152157.7|2210408F21Rik|lncRNA	lncRNA	85.5266	59.6067	-0.109757	-0.401273	0.708765	0.155012	0.291516
ENSMUST00000152172.1|Gm11636|lncRNA	lncRNA	0.653422	1.859	0.483343	0.159619	0.0799606	0.585703	0.323723
ENSMUST00000152230.1|Gm13816|lncRNA	lncRNA	0.589461	0.743584	0.111224	0.174722	0.70503	0.550224	-0.0634985
ENSMUST00000152249.1|Gm16013|lncRNA	lncRNA	0.880242	1.70132	-0.0555004	0.0124294	0.850527	0.966362	-0.0679298
ENSMUST00000152250.1|Gm14211|lncRNA	lncRNA	0.487546	0.840349	-0.253282	-0.0450531	0.382276	0.878451	-0.208229
ENSMUST00000152306.1|Gm11924|lncRNA	lncRNA	1.82379	2.72072	0.226654	0.267919	0.435851	0.3544	-0.0412652
ENSMUST00000152401.1|Gm11728|lncRNA	lncRNA	0.108492	0.617612	-0.0568734	0.0301664	0.846869	0.918462	-0.0870399
ENSMUST00000152412.1|G630016G05Rik|lncRNA	lncRNA	0.919917	0.976994	-0.14411	0.189622	0.623061	0.516155	-0.333732
ENSMUST00000152439.1|Gm14009|lncRNA	lncRNA	0.487998	0.642409	0.0174076	0.415305	0.952901	0.13975	-0.397897
ENSMUST00000152467.1|1700057H21Rik|lncRNA	lncRNA	0.701677	1.17332	-0.148062	0.320936	0.613457	0.263226	-0.468998
ENSMUST00000152483.1|4932414J04Rik|lncRNA	lncRNA	5.48334	4.45466	-0.0252995	0.169746	0.931586	0.561811	-0.195046
ENSMUST00000152494.1|9430093N23Rik|lncRNA	lncRNA	0.777417	1.41075	0.370426	-0.122594	0.192315	0.676298	0.493021
ENSMUST00000152542.1|A530006G24Rik|lncRNA	lncRNA	1.82697	2.35751	-0.190413	0.611813	0.514374	0.0200605	-0.802226
ENSMUST00000152575.1|5930430L01Rik|lncRNA	lncRNA	3.55228	4.81307	0.11467	0.383808	0.696282	0.175493	-0.269138
ENSMUST00000152599.7|Gm13219|lncRNA	lncRNA	0.60454	0.878625	-0.0883737	0.188557	0.763855	0.518559	-0.276931
ENSMUST00000152627.1|Gm15892|lncRNA	lncRNA	0.209721	0.801529	-0.0635811	0.0235785	0.829038	0.936231	-0.0871597
ENSMUST00000152726.1|4933430M04Rik|lncRNA	lncRNA	0.763889	1.1267	-0.24156	-0.262345	0.405412	0.364881	0.0207847
ENSMUST00000152737.1|1700049E15Rik|lncRNA	lncRNA	0.790749	0.930545	-0.150329	-0.167323	0.607973	0.56749	0.0169943
ENSMUST00000152754.8|H19|lncRNA	lncRNA	5.16029	2.29822	-0.276233	0.459703	0.339079	0.0981691	-0.735935
ENSMUST00000152815.1|4930528P14Rik|lncRNA	lncRNA	0.58061	0.850718	0.353114	0.207032	0.215556	0.477598	0.146083
ENSMUST00000152825.1|Gm11630|lncRNA	lncRNA	0.635136	1.12428	-0.00288108	0.399215	0.992201	0.15734	-0.402096
ENSMUST00000152827.1|4930406D18Rik|lncRNA	lncRNA	0.971771	1.00922	-0.0206131	-0.22218	0.944239	0.445206	0.201567
ENSMUST00000152875.1|Hottip|lncRNA	lncRNA	7.85169	12.2855	-0.0219957	0.206837	0.940505	0.478022	-0.228832
ENSMUST00000152957.1|Gm12326|lncRNA	lncRNA	0.291274	0.67645	0.45438	-0.0431722	0.102634	0.883494	0.497552
ENSMUST00000152986.1|Gm12972|lncRNA	lncRNA	0.95838	1.78299	-0.273117	-0.0888693	0.344778	0.762565	-0.184248
ENSMUST00000153010.1|Gm13236|lncRNA	lncRNA	0.959165	1.61226	0.471856	0.0520208	0.0884822	0.859811	0.419835
ENSMUST00000153022.7|1700001G01Rik|lncRNA	lncRNA	1.79311	1.82984	-0.184286	0.533601	0.528247	0.0493953	-0.717886
ENSMUST00000153028.7|AU019990|lncRNA	lncRNA	0.68091	0.571837	-0.147289	0.132267	0.615331	0.652172	-0.279556
ENSMUST00000153030.1|Gm12349|lncRNA	lncRNA	8.53824	4.92111	-0.00627732	-0.40203	0.983008	0.154163	0.395752
ENSMUST00000153049.7|Gm11608|lncRNA	lncRNA	0.606403	0.988726	0.282847	-0.32061	0.32716	0.263739	0.603457
ENSMUST00000153057.7|2210408F21Rik|lncRNA	lncRNA	85.7382	60.1928	-0.110963	-0.403328	0.705693	0.152711	0.292365
ENSMUST00000153122.1|1700066O22Rik|lncRNA	lncRNA	0.557107	0.692801	-0.208225	0.119765	0.475005	0.68341	-0.327991
ENSMUST00000153153.1|Gm12068|lncRNA	lncRNA	0.348517	0.713583	-0.104474	-0.196784	0.722263	0.500126	0.09231
ENSMUST00000153175.2|4930401O12Rik|lncRNA	lncRNA	1.44469	1.69418	-0.204446	0.187648	0.483236	0.520613	-0.392095
ENSMUST00000153212.7|2810403D21Rik|lncRNA	lncRNA	0.960064	2.09419	-0.0117984	0.137498	0.968069	0.639254	-0.149297
ENSMUST00000153213.1|Gm15892|lncRNA	lncRNA	0.343195	1.01735	-0.31951	-0.0145214	0.265474	0.960704	-0.304988
ENSMUST00000153283.1|Gm13923|lncRNA	lncRNA	1.26716	1.67876	-0.268434	-0.0918657	0.353441	0.754779	-0.176568
ENSMUST00000153328.1|Gm13849|lncRNA	lncRNA	1.51853	2.88042	0.0426452	0.371251	0.884907	0.19125	-0.328606
ENSMUST00000153347.1|1700029M20Rik|lncRNA	lncRNA	3.82608	4.47587	0.0366929	0.247876	0.900894	0.392856	-0.211183
ENSMUST00000153366.1|A330008L17Rik|lncRNA	lncRNA	3.69717	5.06537	-0.139616	-0.0308107	0.634051	0.916726	-0.108805
ENSMUST00000153429.1|4933434M16Rik|lncRNA	lncRNA	1.70342	3.22628	-0.0894441	0.152687	0.76107	0.60229	-0.242131
ENSMUST00000153474.8|Snhg12|lncRNA	lncRNA	0.936261	2.53003	-0.0968971	-0.310778	0.741755	0.279485	0.213881
ENSMUST00000153493.7|Gm2165|lncRNA	lncRNA	1.28932	2.81892	-0.019224	-0.0117803	0.947992	0.968118	-0.00744369
ENSMUST00000153497.1|2310065F04Rik|lncRNA	lncRNA	0.665665	1.34984	0.0093672	0.310895	0.974646	0.279294	-0.301528
ENSMUST00000153517.7|4933427D06Rik|lncRNA	lncRNA	0.370938	0.474551	-0.0342056	0.50387	0.907585	0.0662006	-0.538076
ENSMUST00000153567.1|1700019E08Rik|lncRNA	lncRNA	1.007	0.696733	-0.149921	0.506291	0.608959	0.0646981	-0.656212
ENSMUST00000153581.1|Oip5os1|lncRNA	lncRNA	16.4022	31.1039	-0.102627	0.274709	0.727	0.34186	-0.377336
ENSMUST00000153589.1|2610028E06Rik|lncRNA	lncRNA	4.78367	2.97918	-0.135319	-0.21993	0.644623	0.449946	0.0846106
ENSMUST00000153675.1|Gm13572|lncRNA	lncRNA	1.34449	0.797581	-0.123144	0.153086	0.674919	0.601329	-0.27623
ENSMUST00000153701.1|Gm15230|lncRNA	lncRNA	0.648631	0.835386	-0.285885	-0.0595877	0.321765	0.839645	-0.226297
ENSMUST00000153719.1|1700021L23Rik|lncRNA	lncRNA	4.40683	3.18525	0.0382144	-0.409684	0.896804	0.145738	0.447899
ENSMUST00000153743.1|4930441J16Rik|lncRNA	lncRNA	0.858846	0.961951	-0.151616	-0.297022	0.604867	0.302423	0.145406
ENSMUST00000153753.1|C230035I16Rik|lncRNA	lncRNA	0.384378	0.568681	0.134661	0.0913446	0.646249	0.756132	0.0433163
ENSMUST00000153767.1|Gm12589|lncRNA	lncRNA	0.791673	1.36745	0.177191	0.044545	0.544514	0.879813	0.132646
ENSMUST00000153774.1|Gm15389|lncRNA	lncRNA	0.510218	1.49915	-0.0658613	0.202487	0.822994	0.487528	-0.268349
ENSMUST00000153795.1|Gm11527|lncRNA	lncRNA	0.68404	1.99888	-0.0368866	0.346907	0.900373	0.224299	-0.383793
ENSMUST00000153797.1|BC016548|lncRNA	lncRNA	1.06137	1.04699	-0.0224425	-0.137788	0.939298	0.638541	0.115345
ENSMUST00000153810.1|A930031H19Rik|lncRNA	lncRNA	0.89378	0.962171	-0.0644924	0.32347	0.826621	0.259262	-0.387962
ENSMUST00000153817.7|Gm12976|lncRNA	lncRNA	1.06971	1.01823	0.0906506	0.272526	0.757934	0.345865	-0.181875
ENSMUST00000153818.1|4930562A09Rik|lncRNA	lncRNA	0.743347	1.01433	-0.0376371	-0.1593	0.898355	0.586464	0.121662
ENSMUST00000153883.3|Xist|lncRNA	lncRNA	0.713711	1.35315	0.343327	0.268139	0.229439	0.353989	0.0751874
ENSMUST00000153921.1|4933427I22Rik|lncRNA	lncRNA	2.00404	2.56386	0.015314	0.176009	0.958561	0.547244	-0.160695
ENSMUST00000153981.2|4933427D06Rik|lncRNA	lncRNA	0.893715	1.26265	0.0391277	-0.418076	0.89435	0.136859	0.457203
ENSMUST00000154173.2|Morrbid|lncRNA	lncRNA	1.22909	1.72647	0.0471059	0.454256	0.872953	0.10274	-0.40715
ENSMUST00000154177.1|Gm12678|lncRNA	lncRNA	0.458567	0.506144	-0.150881	0.481164	0.60664	0.0815307	-0.632045
ENSMUST00000154223.1|Gm13219|lncRNA	lncRNA	3.96115	5.46984	-0.0688195	-0.391643	0.815166	0.166099	0.322824
ENSMUST00000154242.1|Snhg17|lncRNA	lncRNA	0.440831	0.907919	0.211093	0.214432	0.468804	0.461636	-0.00333817
ENSMUST00000154285.1|Gm13001|lncRNA	lncRNA	0.618102	1.38748	-0.239405	0.0884329	0.409744	0.7637	-0.327838
ENSMUST00000154297.1|Gm13661|lncRNA	lncRNA	0.49473	0.488983	0.463418	0.0935492	0.0951331	0.750415	0.369869
ENSMUST00000154305.7|Fzd10os|lncRNA	lncRNA	2.98636	4.15522	-0.24882	0.0695739	0.390999	0.813172	-0.318393
ENSMUST00000154367.1|Gm13976|lncRNA	lncRNA	0.294534	0.273685	-0.0822503	-0.0959956	0.779836	0.744084	0.0137453
ENSMUST00000154377.1|Gm12496|lncRNA	lncRNA	1.86087	3.06367	0.0746292	-0.325772	0.799839	0.25569	0.400401
ENSMUST00000154409.1|Gm13985|lncRNA	lncRNA	0.663682	0.794605	-0.049131	0.656807	0.867534	0.0107159	-0.705938
ENSMUST00000154459.1|4930548K13Rik|lncRNA	lncRNA	1.16001	1.64699	0.0514017	-0.0123831	0.861465	0.966487	0.0637849
ENSMUST00000154530.1|1700057H21Rik|lncRNA	lncRNA	0.832036	1.24637	5.00386e-05	0.0587005	0.999865	0.842005	-0.0586504
ENSMUST00000154632.1|BC046251|lncRNA	lncRNA	3.77333	6.28676	0.060872	0.180979	0.836231	0.535802	-0.120107
ENSMUST00000154654.1|Gm13647|lncRNA	lncRNA	0.513865	0.754792	0.344396	0.0873701	0.227896	0.766468	0.257026
ENSMUST00000154703.2|1700092E19Rik|lncRNA	lncRNA	12.3156	7.86465	-0.459343	-0.633298	0.0984661	0.0150435	0.173955
ENSMUST00000154798.7|2810433D01Rik|lncRNA	lncRNA	3.57322	4.55898	-0.07688	0.293154	0.793919	0.309063	-0.370034
ENSMUST00000154820.7|Mkln1os|lncRNA	lncRNA	0.335934	0.451693	-0.238524	0.310413	0.41152	0.28008	-0.548937
ENSMUST00000154878.1|4933435F18Rik|lncRNA	lncRNA	4.04854	5.81876	-0.0119721	0.22502	0.967599	0.439257	-0.236992
ENSMUST00000154958.1|A230006K03Rik|lncRNA	lncRNA	2.87434	3.35147	-0.0861271	-0.158329	0.769708	0.588776	0.072202
ENSMUST00000154997.1|Gm16064|lncRNA	lncRNA	0.689891	0.981663	0.532033	0.210739	0.0501945	0.469568	0.321294
ENSMUST00000155046.1|Gm11431|lncRNA	lncRNA	0.439111	0.441172	-0.212778	-0.342545	0.46518	0.230571	0.129767
ENSMUST00000155156.1|Gm11846|lncRNA	lncRNA	0.390176	0.479127	0.286678	0.156871	0.320365	0.592258	0.129807
ENSMUST00000155173.1|Gm14246|lncRNA	lncRNA	0.584041	1.02713	0.306862	-0.114206	0.285907	0.697457	0.421068
ENSMUST00000155199.1|1810012K08Rik|lncRNA	lncRNA	0.698966	0.680753	-0.304011	-0.079177	0.290637	0.787888	-0.224834
ENSMUST00000155208.1|4930453H23Rik|lncRNA	lncRNA	0.342675	0.662685	-0.266971	-0.0500434	0.356171	0.865095	-0.216928
ENSMUST00000155224.2|Gm12440|lncRNA	lncRNA	1.56298	1.97679	-0.364471	0.0540033	0.200121	0.854519	-0.418475
ENSMUST00000155323.1|D330050G23Rik|lncRNA	lncRNA	0.397415	0.740595	-0.126216	0.37269	0.667229	0.1894	-0.498906
ENSMUST00000155334.1|Gm14216|lncRNA	lncRNA	1.73961	4.90659	-0.0243178	-0.522367	0.934236	0.055331	0.498049
ENSMUST00000155337.7|Gm2165|lncRNA	lncRNA	0.737464	1.9075	-0.0982846	-0.112977	0.738175	0.700575	0.0146924
ENSMUST00000155345.7|2210408F21Rik|lncRNA	lncRNA	88.2641	64.4269	-0.107956	-0.396131	0.713358	0.16087	0.288175
ENSMUST00000155432.1|4930557F10Rik|lncRNA	lncRNA	0.668059	0.803839	0.042249	-0.194421	0.88597	0.505389	0.23667
ENSMUST00000155475.1|Gm13417|lncRNA	lncRNA	0.335717	0.417541	-0.323351	0.144978	0.259446	0.620946	-0.468329
ENSMUST00000155496.1|Gm13853|lncRNA	lncRNA	0.529249	0.567937	0.211292	0.125767	0.468376	0.668351	0.0855251
ENSMUST00000155504.1|4930505K14Rik|lncRNA	lncRNA	0.320806	0.8993	0.00584965	0.202788	0.984166	0.486868	-0.196938
ENSMUST00000155528.1|Gm14968|lncRNA	lncRNA	0.659847	0.733885	0.193672	0.0820947	0.507063	0.780243	0.111577
ENSMUST00000155610.1|Gm15609|lncRNA	lncRNA	2.4027	4.69297	0.314927	0.326427	0.272773	0.254679	-0.0115
ENSMUST00000155912.1|4930511O05Rik|lncRNA	lncRNA	0.311555	0.348495	-0.150411	0.0370203	0.607775	0.900013	-0.187432
ENSMUST00000155923.1|Gm14061|lncRNA	lncRNA	1.11342	1.43363	-0.164052	-0.211566	0.575196	0.467786	0.0475148
ENSMUST00000155992.1|Gm16081|lncRNA	lncRNA	1.3948	1.6642	0.151165	-0.574057	0.605956	0.0318126	0.725222
ENSMUST00000155997.1|Gm14033|lncRNA	lncRNA	1.38851	2.51182	-0.212557	0.469247	0.465655	0.090503	-0.681804
ENSMUST00000156081.1|Gm12840|lncRNA	lncRNA	1.40757	1.46445	0.568849	0.331776	0.0337653	0.246517	0.237074
ENSMUST00000156086.1|4930551L18Rik|lncRNA	lncRNA	2.07223	2.2719	-0.135733	0.538978	0.643602	0.0467244	-0.674711
ENSMUST00000156095.1|G630016G05Rik|lncRNA	lncRNA	6.25023	7.26567	-0.083717	0.0868424	0.776	0.767843	-0.170559
ENSMUST00000156109.1|Gm15323|lncRNA	lncRNA	0.536081	0.377504	-0.0303171	-0.531982	0.918056	0.0502206	0.501665
ENSMUST00000156144.1|Gm12718|lncRNA	lncRNA	3.75814	4.00706	-0.255009	0.381914	0.378927	0.177813	-0.636923
ENSMUST00000156149.7|Gm15892|lncRNA	lncRNA	0.785602	1.20585	0.275982	0.322238	0.339536	0.261184	-0.0462561
ENSMUST00000156150.1|Gm12031|lncRNA	lncRNA	0.912594	2.06791	0.0894357	0.238142	0.761092	0.412293	-0.148706
ENSMUST00000156167.1|Gm5820|lncRNA	lncRNA	0.839931	1.3993	0.223725	0.359889	0.441963	0.206262	-0.136164
ENSMUST00000156185.1|Gm11033|lncRNA	lncRNA	2.30948	3.20238	0.054561	0.274353	0.853032	0.342511	-0.219792
ENSMUST00000156195.1|Gm15831|lncRNA	lncRNA	0.434056	0.788932	0.105831	0.333059	0.718788	0.244583	-0.227227
ENSMUST00000156209.1|Gm13790|lncRNA	lncRNA	1.35237	1.48316	-0.2894	-0.1716	0.315586	0.557482	-0.1178
ENSMUST00000156211.7|Ftx|lncRNA	lncRNA	3.7078	5.14184	-0.204666	0.246441	0.482756	0.395692	-0.451106
ENSMUST00000156235.1|Gm16063|lncRNA	lncRNA	1.94655	2.55446	-0.0345542	-0.132607	0.906647	0.651329	0.0980531
ENSMUST00000156239.1|Gm14249|lncRNA	lncRNA	1.05205	1.07391	-0.231091	0.0714984	0.426674	0.808091	-0.302589
ENSMUST00000156240.7|Ftx|lncRNA	lncRNA	2.72355	4.16268	-0.34155	0.198847	0.232017	0.495552	-0.540397
ENSMUST00000156243.2|4732414G09Rik|lncRNA	lncRNA	6.45949	6.75704	0.243318	0.0610065	0.401898	0.835873	0.182311
ENSMUST00000156311.1|Gm12484|lncRNA	lncRNA	0.28371	0.676678	-0.105468	-0.267671	0.719717	0.354862	0.162203
ENSMUST00000156331.1|Gm13842|lncRNA	lncRNA	2.48826	3.51312	0.0763958	0.218605	0.795192	0.452749	-0.14221
ENSMUST00000156350.7|2610028E06Rik|lncRNA	lncRNA	8.5551	11.704	-0.12002	-0.224921	0.682769	0.439462	0.104901
ENSMUST00000156376.1|1700013N06Rik|lncRNA	lncRNA	0.416805	0.745665	0.00593336	0.284234	0.983939	0.32469	-0.278301
ENSMUST00000156391.1|Gm15728|lncRNA	lncRNA	0.803451	1.65476	0.0410526	0.127507	0.889181	0.664006	-0.0864548
ENSMUST00000156401.2|A630031M04Rik|lncRNA	lncRNA	1.11841	1.39095	-0.2652	-0.30192	0.359492	0.294135	0.0367198
ENSMUST00000156438.1|Gm13115|lncRNA	lncRNA	0.708898	0.682882	-0.209921	0.0802919	0.471334	0.784965	-0.290213
ENSMUST00000156494.1|Gm14812|lncRNA	lncRNA	6.01096	26.7549	0.22811	0.00864579	0.432829	0.976598	0.219464
ENSMUST00000156508.1|F730016J06Rik|lncRNA	lncRNA	1.90169	2.60673	0.0465333	0.308091	0.874486	0.283881	-0.261558
ENSMUST00000156526.1|Gm15226|lncRNA	lncRNA	6.83716	6.40163	-0.147023	-0.210711	0.615975	0.469628	0.063688
ENSMUST00000156541.1|Gm13912|lncRNA	lncRNA	2.29534	4.30733	-0.283423	-0.0204322	0.326132	0.944728	-0.262991
ENSMUST00000156576.1|Gm11754|lncRNA	lncRNA	0.417309	0.713265	-0.0107404	-0.386776	0.970931	0.171895	0.376035
ENSMUST00000156615.1|2810404F17Rik|lncRNA	lncRNA	6.01184	4.2046	-0.330278	0.121268	0.248787	0.67963	-0.451545
ENSMUST00000156633.1|Gm13404|lncRNA	lncRNA	1.41851	2.13085	-0.109915	0.364283	0.708362	0.200371	-0.474198
ENSMUST00000156718.1|Gm14014|lncRNA	lncRNA	4.09401	5.85902	0.093554	-0.16817	0.750402	0.565504	0.261724
ENSMUST00000156730.7|Gm2101|lncRNA	lncRNA	1.28932	2.81892	-0.019224	-0.0117803	0.947992	0.968118	-0.00744369
ENSMUST00000156744.1|Gm7437|lncRNA	lncRNA	1.2081	2.41296	-0.0607871	0.349688	0.836456	0.220355	-0.410475
ENSMUST00000156803.8|Gm15608|lncRNA	lncRNA	0.707911	0.648094	-0.437241	-0.319587	0.117959	0.265352	-0.117654
ENSMUST00000156822.1|Gm11528|lncRNA	lncRNA	0.533308	1.47691	0.0370891	-0.0191683	0.899828	0.948143	0.0562574
ENSMUST00000156823.1|Gm14715|lncRNA	lncRNA	0.490969	0.538848	-0.308614	0.0512894	0.283023	0.861765	-0.359904
ENSMUST00000156827.1|4930588K23Rik|lncRNA	lncRNA	2.39893	2.55194	-0.236364	0.28491	0.415895	0.323489	-0.521274
ENSMUST00000156903.7|4930423M02Rik|lncRNA	lncRNA	3.99895	6.77908	-0.095918	-0.407895	0.744285	0.147678	0.311977
ENSMUST00000156947.1|Gm11840|lncRNA	lncRNA	41.8174	18.0314	-0.285893	-0.616666	0.321751	0.0188303	0.330774
ENSMUST00000156950.2|Gm15458|lncRNA	lncRNA	1.48791	2.38131	0.232876	-0.0759781	0.423009	0.79629	0.308854
ENSMUST00000156977.1|4933404K08Rik|lncRNA	lncRNA	1.43935	2.19386	-0.127885	0.594604	0.663063	0.0249169	-0.722489
ENSMUST00000157058.1|4930442J19Rik|lncRNA	lncRNA	1.99558	2.21522	0.104342	0.0450713	0.722601	0.878403	0.0592711
ENSMUST00000157083.1|Gm23000|snRNA	snRNA	33.4876	29.8195	0.266077	0.378554	0.357845	0.181979	-0.112477
ENSMUST00000157086.1|Gm24509|rRNA	rRNA	0.94783	0.620567	0.0543039	0.860427	0.853718	7.84752e-05	-0.806123
ENSMUST00000157087.1|Gm25828|snRNA	snRNA	0.785879	0.354974	-0.0517281	0.0569092	0.860593	0.846773	-0.108637
ENSMUST00000157096.1|Gm26280|rRNA	rRNA	0.550767	0.169147	0.0160675	-0.0884652	0.956523	0.763616	0.104533
ENSMUST00000157098.1|Gm26278|snoRNA	snoRNA	52.6941	44.1645	-0.276521	-0.643338	0.338555	0.0130575	0.366817
ENSMUST00000157105.1|Gm24650|snRNA	snRNA	6.23728	2.31198	-0.167701	-0.0212569	0.566602	0.9425	-0.146445
ENSMUST00000157114.1|Gm24644|scaRNA	scaRNA	0.443764	1.14455	0.102474	-0.0646989	0.727394	0.826074	0.167173
ENSMUST00000157118.1|Gm25153|snRNA	snRNA	0.171604	0.346761	-0.0425535	-0.372048	0.885153	0.190223	0.329495
ENSMUST00000157123.1|Gm25154|rRNA	rRNA	1.5427	1.0513	-0.151905	-0.171722	0.604173	0.557198	0.0198172
ENSMUST00000157127.1|Gm23467|snRNA	snRNA	0.105462	1.38875	-0.0166447	0.259923	0.954963	0.369486	-0.276568
ENSMUST00000157129.1|Gm23470|snRNA	snRNA	27.1149	21.4863	0.323151	0.0705136	0.259758	0.81069	0.252637
ENSMUST00000157154.1|Gm23765|snRNA	snRNA	0.0222912	0.196973	-0.14867	0.367483	0.611983	0.196148	-0.516154
ENSMUST00000157166.1|Gm25969|snoRNA	snoRNA	0.26	0.265029	-0.136307	0.29756	0.642187	0.301505	-0.433868
ENSMUST00000157173.1|Gm25962|snoRNA	snoRNA	1.18553	6.6654	0.104641	-0.0599502	0.721834	0.838681	0.164592
ENSMUST00000157176.1|Gm25980|misc_RNA	misc_RNA	0.134442	0.45219	-0.205517	0.130358	0.480896	0.65691	-0.335875
ENSMUST00000157187.1|Gm25115|snRNA	snRNA	30.6634	28.2244	0.27504	0.416055	0.341255	0.138963	-0.141015
ENSMUST00000157189.1|Gm25358|rRNA	rRNA	0.94783	0.620567	0.0543039	0.860427	0.853718	7.84752e-05	-0.806123
ENSMUST00000157192.1|Gm22492|misc_RNA	misc_RNA	0.47811	0.248064	-0.29713	0.439397	0.302238	0.11595	-0.736528
ENSMUST00000157194.1|Gm25117|snoRNA	snoRNA	0.26986	1.2239	0.149631	0.464425	0.609659	0.0943217	-0.314794
ENSMUST00000157205.1|Gm22820|misc_RNA	misc_RNA	4.40976	1.21266	-0.119506	0.0572024	0.684063	0.845993	-0.176708
ENSMUST00000157208.1|Gm23959|misc_RNA	misc_RNA	0.323323	0.64344	0.39488	0.445313	0.162317	0.110559	-0.0504333
ENSMUST00000157209.1|Gm23957|rRNA	rRNA	8.37057	4.63618	0.187056	-0.0627916	0.521954	0.831133	0.249847
ENSMUST00000157216.1|Gm25623|snRNA	snRNA	0.291193	0.268831	-0.158124	0.581967	0.589266	0.0290088	-0.74009
ENSMUST00000157222.1|Gm25624|scaRNA	scaRNA	0.326281	0.525113	-0.175217	0.0842065	0.549076	0.774721	-0.259424
ENSMUST00000157223.1|Gm25621|rRNA	rRNA	1.58724	0.351126	-0.0672624	-0.395229	0.819284	0.161912	0.327967
ENSMUST00000157227.1|Gm22793|misc_RNA	misc_RNA	0.450971	1.03406	-0.247094	0.202745	0.394401	0.486962	-0.449839
ENSMUST00000157237.1|Gm23048|snoRNA	snoRNA	0.925783	0.822771	-0.314806	0.185465	0.272968	0.525563	-0.500271
ENSMUST00000157251.1|Gm26102|misc_RNA	misc_RNA	0.52613	0.698914	0.404912	0.517606	0.150954	0.0579959	-0.112694
ENSMUST00000157256.1|Gm22442|scaRNA	scaRNA	0.701293	0.258698	0.636048	0.437734	0.014478	0.117498	0.198315
ENSMUST00000157262.1|Gm23598|snoRNA	snoRNA	1.93429	9.29946	0.358674	0.125278	0.207909	0.669575	0.233397
ENSMUST00000157266.1|Gm25277|misc_RNA	misc_RNA	1.47106	4.48794	-0.202391	0.108972	0.487739	0.710764	-0.311364
ENSMUST00000157269.1|Gm25280|snRNA	snRNA	15.0905	17.7964	0.368258	0.359517	0.195135	0.206766	0.00874104
ENSMUST00000157272.1|Gm25283|misc_RNA	misc_RNA	0.419996	0.976554	0.21012	0.213991	0.470904	0.462579	-0.00387121
ENSMUST00000157280.1|Gm22037|misc_RNA	misc_RNA	0.476035	0.387077	-0.0393329	-0.295439	0.893799	0.305131	0.256106
ENSMUST00000157285.1|Gm24914|misc_RNA	misc_RNA	0.300859	0.696806	-0.258526	0.0921103	0.372157	0.754145	-0.350637
ENSMUST00000157290.1|Gm24909|misc_RNA	misc_RNA	0.375211	0.469034	-0.358949	-0.351384	0.207536	0.217972	-0.00756566
ENSMUST00000157296.1|Gm23228|misc_RNA	misc_RNA	0.551849	0.726163	0.166169	0.517871	0.570203	0.0578449	-0.351702
ENSMUST00000157300.1|Gm23232|snRNA	snRNA	1.25831	0.521688	-0.244142	0.160945	0.400254	0.582552	-0.405087
ENSMUST00000157310.1|Snora81|snoRNA	snoRNA	40.7972	3.60993	0.279086	0.049441	0.333908	0.866705	0.229645
ENSMUST00000157317.1|Gm24244|snoRNA	snoRNA	0.436124	1.11316	-0.0613805	0.250579	0.83488	0.387547	-0.311959
ENSMUST00000157324.1|Gm24251|snRNA	snRNA	0.656706	0.479167	-0.309455	0.0798119	0.281644	0.786223	-0.389267
ENSMUST00000157326.1|Gm22558|snRNA	snRNA	1.23819	3.17107	0.55886	0.534905	0.037758	0.0487372	0.0239541
ENSMUST00000157332.1|Gm22560|rRNA	rRNA	0.265101	1.00504	-0.129675	-0.0686223	0.658608	0.815687	-0.0610524
ENSMUST00000157335.1|Gm25392|misc_RNA	misc_RNA	0.662291	1.48006	-0.0482754	0.174643	0.869823	0.550406	-0.222919
ENSMUST00000157343.1|Gm25395|scaRNA	scaRNA	0.784419	0.652473	0.152924	0.172453	0.601719	0.555496	-0.0195284
ENSMUST00000157350.1|Gm23718|misc_RNA	misc_RNA	0.267336	0.556	0.0456406	-0.097721	0.876877	0.739628	0.143362
ENSMUST00000157360.1|Gm22223|snoRNA	snoRNA	0.367115	0.418807	0.446195	-0.088871	0.10977	0.76256	0.535066
ENSMUST00000157364.1|Gm22228|snRNA	snRNA	0.53991	0.485035	0.0434146	0.394011	0.882844	0.163326	-0.350597
ENSMUST00000157365.2|Gm25058|scaRNA	scaRNA	0.590798	0.167376	0.230256	-0.0822451	0.428392	0.77985	0.312502
ENSMUST00000157379.1|Gm24786|rRNA	rRNA	1.43731	0.135631	0.0329755	-0.126724	0.910896	0.66596	0.1597
ENSMUST00000157389.1|Gm23743|misc_RNA	misc_RNA	0.42779	0.321509	0.122732	0.0149805	0.675952	0.959463	0.107752
ENSMUST00000157392.1|Gm23829|misc_RNA	misc_RNA	28.0944	37.9489	-0.1936	0.256883	0.507224	0.375312	-0.450483
ENSMUST00000157393.1|Gm23390|snRNA	snRNA	0.12557	0.554396	-0.249322	-0.12452	0.390012	0.671472	-0.124802
ENSMUST00000157402.1|Gm22144|snoRNA	snoRNA	0.382303	1.13503	0.190067	0.305996	0.515154	0.287339	-0.115929
ENSMUST00000157403.1|Gm22141|misc_RNA	misc_RNA	1.19722	2.39638	-0.252272	0.294415	0.38424	0.306888	-0.546687
ENSMUST00000157405.1|Gm24991|rRNA	rRNA	0.719965	5.31675	-0.173049	0.0913059	0.554108	0.756232	-0.264355
ENSMUST00000157406.1|Gm24990|misc_RNA	misc_RNA	0.203502	0.207716	-0.134487	0.00293803	0.646679	0.992047	-0.137425
ENSMUST00000157412.1|Gm24992|snoRNA	snoRNA	0.232448	0.459796	0.290728	-0.287825	0.313269	0.318346	0.578553
ENSMUST00000157427.1|Gm26152|rRNA	rRNA	0.963924	0.620567	0.0742395	0.860427	0.800865	7.84752e-05	-0.786188
ENSMUST00000157431.1|Gm24262|snoRNA	snoRNA	0.422469	1.11866	0.543585	0.349998	0.0445211	0.219918	0.193587
ENSMUST00000157435.1|Gm24475|snoRNA	snoRNA	0.244902	1.16732	0.608073	0.393605	0.0210492	0.1638	0.214468
ENSMUST00000157444.1|Gm23250|misc_RNA	misc_RNA	0.247365	0.422888	0.630689	0.462619	0.0155953	0.0957803	0.16807
ENSMUST00000157450.1|Gm22816|rRNA	rRNA	0.888591	0.252972	-0.260495	-0.312888	0.368396	0.27606	0.0523927
ENSMUST00000157460.1|Gm25343|snRNA	snRNA	5.96171	7.1268	-0.127733	0.514021	0.663444	0.0600622	-0.641754
ENSMUST00000157465.1|Gm23668|rRNA	rRNA	58.8926	10.3441	-0.0952283	0.199214	0.746068	0.494741	-0.294442
ENSMUST00000157474.1|Gm23673|misc_RNA	misc_RNA	0.431046	0.301806	0.185777	0.199674	0.524854	0.493723	-0.0138969
ENSMUST00000157480.1|Gm22379|snoRNA	snoRNA	0.461318	0.369303	0.557096	0.116027	0.0384976	0.692845	0.441068
ENSMUST00000157481.1|Gm22378|snRNA	snRNA	0.0512703	2.02203	0.0836467	0.330228	0.776184	0.248862	-0.246581
ENSMUST00000157483.1|Snora47|snoRNA	snoRNA	0.980866	0.629363	0.519775	-0.0919538	0.0567705	0.754551	0.611729
ENSMUST00000157487.1|Gm24065|misc_RNA	misc_RNA	1.05374	1.22988	-0.444642	0.182766	0.111161	0.531713	-0.627408
ENSMUST00000157490.1|Gm24062|misc_RNA	misc_RNA	0.530236	1.02097	0.479204	0.340476	0.0829612	0.233585	0.138729
ENSMUST00000157497.2|Gm26069|misc_RNA	misc_RNA	0.260997	0.480257	0.186651	0.21984	0.522872	0.450136	-0.0331891
ENSMUST00000157524.1|Gm24716|snRNA	snRNA	0.42851	0.883642	0.648716	0.452212	0.0120799	0.104492	0.196504
ENSMUST00000157526.1|Gm26347|scaRNA	scaRNA	0.352466	0.433267	-0.315217	-0.208174	0.272309	0.475117	-0.107043
ENSMUST00000157527.1|Gm25572|snRNA	snRNA	0.356512	0.154967	-0.191952	0.174881	0.510915	0.549855	-0.366833
ENSMUST00000157533.1|Scarna3b|scaRNA	scaRNA	1.71471	0.50703	0.370929	0.183632	0.191665	0.529736	0.187297
ENSMUST00000157543.1|Gm23540|snRNA	snRNA	56.8258	49.3619	0.188032	0.357489	0.519745	0.209525	-0.169457
ENSMUST00000157552.1|Gm23098|misc_RNA	misc_RNA	4.41651	6.00823	-0.00599328	-0.228522	0.983777	0.431976	0.222528
ENSMUST00000157556.1|Gm22217|misc_RNA	misc_RNA	0.291849	0.293439	0.334602	-0.011989	0.242269	0.967553	0.346591
ENSMUST00000157560.1|Scarna2|scaRNA	scaRNA	2.00875	1.85643	0.34994	0.445525	0.22	0.110369	-0.095585
ENSMUST00000157570.1|Gm23901|snRNA	snRNA	0.387722	1.3567	0.0847909	-0.308139	0.773195	0.283804	0.392929
ENSMUST00000157575.1|Gm23753|snRNA	snRNA	0.665451	0.34741	0.219344	-0.0660154	0.451185	0.822586	0.285359
ENSMUST00000157578.1|Gm23755|misc_RNA	misc_RNA	0.780934	0.754044	0.345816	0.0985627	0.225857	0.737458	0.247254
ENSMUST00000157583.1|Gm23751|scaRNA	scaRNA	1.02235	0.097173	0.132228	-0.144918	0.652269	0.621092	0.277146
ENSMUST00000157588.1|Gm22390|misc_RNA	misc_RNA	0.0924722	0.456092	0.0252533	-0.0911632	0.931711	0.756603	0.116417
ENSMUST00000157595.1|Gm22601|misc_RNA	misc_RNA	0.221027	1.65684	0.336579	0.0858925	0.239324	0.77032	0.250686
ENSMUST00000157596.1|Gm22602|snRNA	snRNA	9.31066	11.0199	-0.130096	0.377368	0.657561	0.183464	-0.507464
ENSMUST00000157597.1|Gm22599|snoRNA	snoRNA	35.1195	45.787	-0.19243	0.12729	0.509843	0.664549	-0.31972
ENSMUST00000157601.1|Gm22596|misc_RNA	misc_RNA	6.38392	3.90111	-0.124081	0.351168	0.672569	0.218274	-0.47525
ENSMUST00000157606.1|Gm25426|snRNA	snRNA	0.25591	0.603214	-0.149518	-0.368679	0.609933	0.194586	0.219161
ENSMUST00000157615.1|Gm22915|snoRNA	snoRNA	0.217602	0.576431	0.0135768	0.530474	0.963259	0.0509987	-0.516897
ENSMUST00000157618.1|Gm25914|snRNA	snRNA	0.469091	0.95904	0.202891	-0.150079	0.486642	0.608576	0.35297
ENSMUST00000157624.1|Gm25908|rRNA	rRNA	0.233672	1.43408	-0.240471	0.444141	0.407597	0.111613	-0.684612
ENSMUST00000157625.1|Gm26393|snRNA	snRNA	1.11211	0.744495	-0.325812	0.643631	0.255628	0.0130028	-0.969442
ENSMUST00000157629.1|Gm24289|scaRNA	scaRNA	0.639267	0.180613	0.464614	0.203664	0.0941698	0.484947	0.26095
ENSMUST00000157641.1|Gm24782|snoRNA	snoRNA	0.137489	1.06511	0.577246	0.340574	0.0306589	0.233441	0.236672
ENSMUST00000157643.1|Gm24776|snRNA	snRNA	66.5533	113.984	-0.154507	0.0049379	0.597918	0.986634	-0.159445
ENSMUST00000157656.1|Gm23585|snRNA	snRNA	1.30279	2.04329	0.503109	0.0406036	0.0666783	0.890386	0.462506
ENSMUST00000157668.1|Gm26411|snRNA	snRNA	0.391961	0.52602	-0.171412	-0.086902	0.557921	0.767688	-0.0845097
ENSMUST00000157670.1|Gm26410|misc_RNA	misc_RNA	1.0047	0.919072	0.316275	0.100726	0.270614	0.731885	0.215549
ENSMUST00000157673.1|Gm26415|misc_RNA	misc_RNA	0.494863	0.654348	0.220457	0.0770031	0.448833	0.793595	0.143454
ENSMUST00000157674.1|Gm26414|misc_RNA	misc_RNA	1.25147	1.14401	-0.0420522	0.3499	0.886498	0.220056	-0.391952
ENSMUST00000157676.1|Gm23381|rRNA	rRNA	15.3539	1.62066	-0.047406	-0.27264	0.87215	0.345655	0.225234
ENSMUST00000157677.1|Zakit|misc_RNA	misc_RNA	1.96109	1.6464	0.271643	-0.120213	0.347492	0.682284	0.391855
ENSMUST00000157686.1|Gm26184|snoRNA	snoRNA	0.152004	0.533991	-0.122246	0.533967	0.677172	0.0492101	-0.656213
ENSMUST00000157700.1|Gm25668|snoRNA	snoRNA	2.36304	2.57751	-0.122756	-0.425909	0.675892	0.128905	0.303153
ENSMUST00000157706.1|Gm22846|misc_RNA	misc_RNA	0.321587	0.884449	0.388741	0.553926	0.169539	0.0398533	-0.165185
ENSMUST00000157707.1|Gm22847|snRNA	snRNA	2.64947	7.05986	0.311468	0.118378	0.278362	0.686906	0.19309
ENSMUST00000157709.2|Gm22842|misc_RNA	misc_RNA	1.32563	2.06266	-0.352444	0.497822	0.21649	0.0700645	-0.850266
ENSMUST00000157712.1|Gm22845|snRNA	snRNA	0.404653	0.158575	-0.285727	0.127403	0.322044	0.664266	-0.41313
ENSMUST00000157713.1|Gm22849|misc_RNA	misc_RNA	2.18377	1.36546	-0.172777	-0.0775886	0.554742	0.792057	-0.095188
ENSMUST00000157714.1|Gm22850|snRNA	snRNA	4.24671	8.39466	0.717975	0.81702	0.00383035	0.000360781	-0.0990447
ENSMUST00000157728.1|Gm24014|snRNA	snRNA	0.490055	0.31124	0.186089	0.634446	0.524147	0.0148054	-0.448357
ENSMUST00000157732.1|Gm24011|misc_RNA	misc_RNA	5.11479	3.3254	-0.138582	0.421075	0.63659	0.133776	-0.559657
ENSMUST00000157738.1|Gm23497|snRNA	snRNA	0.595893	0.846706	0.597799	0.586132	0.0239548	0.0276084	0.0116667
ENSMUST00000157742.1|Gm26320|misc_RNA	misc_RNA	0.258205	0.298474	-0.146507	0.560689	0.61723	0.0370022	-0.707195
ENSMUST00000157743.1|Gm26323|misc_RNA	misc_RNA	1.12385	1.752	0.645105	0.504616	0.0127298	0.0657354	0.140489
ENSMUST00000157746.1|Gm25180|rRNA	rRNA	1.21262	0.78677	-0.041494	0.157065	0.887996	0.591792	-0.198559
ENSMUST00000157753.1|Gm25184|snRNA	snRNA	1.37236	0.229915	-0.370862	0.164408	0.191751	0.574355	-0.53527
ENSMUST00000157762.1|Gm24691|snRNA	snRNA	0.462004	0.221427	-0.134367	-0.197682	0.646976	0.498132	0.0633156
ENSMUST00000157769.1|Gm26312|snRNA	snRNA	0.685271	0.787657	0.545475	-0.108843	0.0436396	0.711093	0.654318
ENSMUST00000157778.1|Gm25888|misc_RNA	misc_RNA	0.568727	0.494389	0.208168	-0.101106	0.47513	0.73091	0.309274
ENSMUST00000157779.1|Gm25885|rRNA	rRNA	1.2826	0.499526	-0.204812	0.537765	0.482436	0.0473174	-0.742577
ENSMUST00000157795.1|Gm22551|snoRNA	snoRNA	2.86827	0.575512	0.259826	0.235177	0.369671	0.41831	0.0246498
ENSMUST00000157797.1|Gm22553|misc_RNA	misc_RNA	13.0944	18.0842	0.6243	0.336637	0.017012	0.239238	0.287663
ENSMUST00000157813.1|Gm25387|snoRNA	snoRNA	0.898304	3.27247	-0.117366	-0.218495	0.689461	0.452983	0.101129
ENSMUST00000157823.1|Gm23558|rRNA	rRNA	0.37517	0.132139	-0.158603	0.102534	0.588122	0.727239	-0.261138
ENSMUST00000157831.1|Gm26372|misc_RNA	misc_RNA	0.2438	0.366482	-0.300322	0.471212	0.296825	0.088978	-0.771534
ENSMUST00000157835.1|Gm24747|rRNA	rRNA	1.51885	0.256605	-0.117088	0.391142	0.690163	0.16669	-0.50823
ENSMUST00000157838.1|Gm24749|misc_RNA	misc_RNA	0.305432	0.732388	-0.00504722	0.140343	0.986338	0.632267	-0.145391
ENSMUST00000157845.1|Gm23081|misc_RNA	misc_RNA	1.14345	1.41623	-0.401577	0.122794	0.154671	0.675796	-0.524371
ENSMUST00000157851.1|Gm23083|snoRNA	snoRNA	0.0498884	0.604406	0.0205608	0.333526	0.94438	0.243881	-0.312965
ENSMUST00000157865.1|Gm24400|snRNA	snRNA	2.73676	4.85645	-0.0985401	0.0523929	0.737516	0.858818	-0.150933
ENSMUST00000157873.1|Gm24402|snRNA	snRNA	4.55518	9.04043	0.693771	0.814636	0.00592088	0.000387786	-0.120865
ENSMUST00000157874.1|Gm22654|snRNA	snRNA	0.677123	0.454148	0.0973692	0.275732	0.740536	0.339991	-0.178363
ENSMUST00000157875.1|Gm24419|misc_RNA	misc_RNA	0.547696	1.03612	-0.150151	0.369746	0.608402	0.193197	-0.519897
ENSMUST00000157884.1|Gm22789|snoRNA	snoRNA	0.346542	0.297409	-0.123763	-0.0519109	0.673368	0.860105	-0.0718519
ENSMUST00000157889.1|Gm24436|misc_RNA	misc_RNA	0.554721	0.957856	0.087817	0.457106	0.765304	0.10033	-0.369289
ENSMUST00000157890.1|Gm23043|snoRNA	snoRNA	0.141937	1.85821	-0.247472	-0.0926501	0.393653	0.752745	-0.154822
ENSMUST00000157896.1|Gm26088|snoRNA	snoRNA	0.146585	2.82872	0.156365	0.233146	0.593467	0.422457	-0.0767807
ENSMUST00000157899.1|Snord2|snoRNA	snoRNA	1.25361	0.536442	0.216874	0.0711749	0.456425	0.808944	0.145699
ENSMUST00000157904.1|Gm26083|scaRNA	scaRNA	0.522147	0.646177	0.396749	0.159568	0.160158	0.585826	0.237182
ENSMUST00000157911.1|Gm23278|snoRNA	snoRNA	0.319788	0.295456	0.398702	0.0276434	0.157924	0.925264	0.371058
ENSMUST00000157923.1|Gm24960|snRNA	snRNA	7.3051	3.7128	-0.140239	-0.00605582	0.632523	0.983608	-0.134183
ENSMUST00000157928.1|Gm22101|snRNA	snRNA	0.474181	0.0900679	-0.023679	-0.355598	0.93596	0.212119	0.331919
ENSMUST00000157929.1|Gm22097|misc_RNA	misc_RNA	2.04144	2.58121	0.0254728	0.202826	0.931119	0.486786	-0.177353
ENSMUST00000157937.2|Gm23780|misc_RNA	misc_RNA	0.493275	0.51445	-0.164344	0.603252	0.574506	0.0223776	-0.767596
ENSMUST00000157939.1|Gm23782|rRNA	rRNA	2.58555	2.20787	-0.167197	0.39369	0.567787	0.163701	-0.560887
ENSMUST00000157946.1|Gm25455|misc_RNA	misc_RNA	0.402211	0.438582	-0.184773	0.234467	0.527137	0.419756	-0.41924
ENSMUST00000157947.1|Gm25454|misc_RNA	misc_RNA	0.371486	0.339144	-0.00698331	0.10831	0.981098	0.712454	-0.115293
ENSMUST00000157949.1|Gm24534|misc_RNA	misc_RNA	1.03845	1.231	-0.121036	-0.249025	0.680212	0.390595	0.127989
ENSMUST00000157958.1|Gm22965|snRNA	snRNA	10.9486	2.33506	0.343759	-0.425107	0.228815	0.129704	0.768866
ENSMUST00000157964.1|Gm22961|snRNA	snRNA	0.399762	0.561099	0.192642	0.148134	0.509369	0.613282	0.0445077
ENSMUST00000157966.1|Gm23964|rRNA	rRNA	1.73425	0.228454	-0.0354259	-0.275691	0.904301	0.340067	0.240265
ENSMUST00000157970.1|Gm24601|rRNA	rRNA	738.345	77.499	0.118409	-0.396513	0.686829	0.16043	0.514922
ENSMUST00000157978.1|Gm24192|snRNA	snRNA	0.815095	0.42135	0.190087	-0.0219269	0.515107	0.940691	0.212014
ENSMUST00000157998.1|Gm23031|snRNA	snRNA	11.8915	22.7627	-0.168496	0.0364997	0.564737	0.901413	-0.204996
ENSMUST00000158031.1|Gm24848|snRNA	snRNA	0.21755	0.327145	-0.124895	0.127727	0.670534	0.663458	-0.252622
ENSMUST00000158032.1|Gm24847|snRNA	snRNA	0.690137	0.359736	-0.0560297	0.287575	0.849117	0.318785	-0.343605
[truncated: 21,053 more rows]
