# Supplementary material for: Ageing-associated small RNA cargo of extracellular vesicles
Source: RNA Biol. 2023 Jul 27;20(1):482–94. doi: 10.1080/15476286.2023.2234713 (PMC10376918; doi:10.1080/15476286.2023.2234713)
Supplement: Supplemental Material [file KRNB_A_2234713_SM0450.zip › Supplemental_Table_3.xlsx]

## Sheet: Table S3
Category	Subcategory	Enrichment Serum	P-value FC	Enrichment Exosome	P-value EV	Observed
Annotations derived over miRTarBase (Gene Ontology)	protein heterodimerization activity GO0046982	enriched	0.0166372	enriched	2.82e-07	163
Annotations derived over miRTarBase (Gene Ontology)	neural crest cell migration GO0001755	enriched	0.019366	enriched	5.83e-07	58
Annotations derived over miRTarBase (Gene Ontology)	negative regulation of inflammatory response GO0050728	enriched	0.0582436	enriched	1.97e-06	59
Annotations derived over miRTarBase (Gene Ontology)	protein homodimerization activity GO0042803	enriched	0.000369	enriched	3.46e-06	181
Annotations derived over miRTarBase (Gene Ontology)	cell differentiation GO0030154	enriched	0.0016423	enriched	4.79e-06	116
Annotations derived over miRTarBase (Gene Ontology)	negative regulation of transcription, DNA-templated GO0045892	enriched	0.0020207	enriched	5.38e-06	170
Annotations derived over miRTarBase (Gene Ontology)	receptor internalization GO0031623	enriched	0.153008	enriched	7.17e-06	33
Annotations derived over miRTarBase (Gene Ontology)	mitochondrial envelope GO0005740	enriched	0.0537931	enriched	8.83e-06	10
Annotations derived over miRTarBase (Gene Ontology)	response to hypoxia GO0001666	enriched	4.27e-05	enriched	9.42e-06	106
Annotations derived over miRTarBase (Gene Ontology)	cardiac epithelial to mesenchymal transition GO0060317	enriched	0.000551	enriched	9.56e-06	18
Annotations derived over miRTarBase (Gene Ontology)	positive regulation of neuroblast proliferation GO0002052	enriched	0.103418	enriched	1.6e-05	53
Annotations derived over miRTarBase (Gene Ontology)	regulation of response to DNA damage stimulus GO2001020	enriched	0.024379	enriched	1.83e-05	18
Annotations derived over miRTarBase (Gene Ontology)	identical protein binding GO0042802	enriched	0.0063844	enriched	1.95e-05	196
Annotations derived over miRTarBase (Gene Ontology)	cell-cell adhesion GO0098609	enriched	0.000893	enriched	2.22e-05	94
Annotations derived over miRTarBase (Gene Ontology)	nuclear chromatin GO0000790	enriched	0.0018999	enriched	2.26e-05	137
Annotations derived over miRTarBase (Gene Ontology)	cell adhesion GO0007155	enriched	0.0206558	enriched	2.82e-05	79
Annotations derived over miRTarBase (Gene Ontology)	positive regulation of protein insertion into mitochondrial membrane involved in apoptotic signaling pathway GO1900740	enriched	0.0307424	enriched	2.86e-05	12
Annotations derived over miRTarBase (Gene Ontology)	TORC2 complex GO0031932	enriched	0.0677015	enriched	3.27e-05	21
Annotations derived over miRTarBase (Gene Ontology)	circadian regulation of gene expression GO0032922	enriched	0.0670184	enriched	3.94e-05	74
Annotations derived over miRTarBase (Gene Ontology)	vesicle docking GO0048278	enriched	0.0147016	enriched	4.61e-05	14
Annotations derived over miRTarBase (Gene Ontology)	intracellular signal transduction GO0035556	enriched	0.0021636	enriched	4.63e-05	115
Annotations derived over miRTarBase (Gene Ontology)	endosome GO0005768	enriched	0.0239736	enriched	5.22e-05	108
Annotations derived over miRTarBase (Gene Ontology)	positive regulation of MAPK cascade GO0043410	enriched	0.0175545	enriched	5.34e-05	88
Annotations derived over miRTarBase (Gene Ontology)	protein transport GO0015031	enriched	0.0276618	enriched	5.7e-05	36
Annotations derived over miRTarBase (Gene Ontology)	positive regulation of blood pressure GO0045777	enriched	0.0366639	enriched	5.83e-05	23
Annotations derived over miRTarBase (Gene Ontology)	skeletal muscle tissue development GO0007519	enriched	0.0126356	enriched	5.96e-05	62
Annotations derived over miRTarBase (Gene Ontology)	negative regulation of steroid biosynthetic process GO0010894	enriched	0.0041228	enriched	6.09e-05	12
Annotations derived over miRTarBase (Gene Ontology)	dorsal root ganglion morphogenesis GO1904835	enriched	0.0250857	enriched	6.09e-05	12
Annotations derived over miRTarBase (Gene Ontology)	sensory neuron axon guidance GO0097374	enriched	0.0250857	enriched	6.09e-05	12
Annotations derived over miRTarBase (Gene Ontology)	vestibulocochlear nerve structural organization GO0021649	enriched	0.0250857	enriched	6.09e-05	12
Annotations derived over miRTarBase (Gene Ontology)	cardiac chamber formation GO0003207	enriched	0.0014623	enriched	6.37e-05	10
Annotations derived over miRTarBase (Gene Ontology)	protein-containing complex binding GO0044877	enriched	0.00233	enriched	6.78e-05	145
Annotations derived over miRTarBase (Gene Ontology)	positive regulation of astrocyte differentiation GO0048711	enriched	0.130389	enriched	7.06e-05	18
Annotations derived over miRTarBase (Gene Ontology)	embryonic placenta development GO0001892	enriched	0.0358372	enriched	7.14e-05	51
Annotations derived over miRTarBase (Gene Ontology)	positive regulation of cold-induced thermogenesis GO0120162	enriched	0.0258264	enriched	7.27e-05	61
Annotations derived over miRTarBase (Gene Ontology)	integral component of endoplasmic reticulum membrane GO0030176	enriched	0.128863	enriched	7.9e-05	58
Annotations derived over miRTarBase (Gene Ontology)	response to lipid GO0033993	enriched	0.0083952	enriched	7.99e-05	26
Annotations derived over miRTarBase (Gene Ontology)	nucleus GO0005634	enriched	0.031233	enriched	8.41e-05	240
Annotations derived over miRTarBase (Gene Ontology)	Rac guanyl-nucleotide exchange factor activity GO0030676	enriched	0.000235	enriched	8.43e-05	22
Annotations derived over miRTarBase (Gene Ontology)	negative regulation of angiogenesis GO0016525	enriched	0.0533886	enriched	8.76e-05	77
Annotations derived over miRTarBase (Gene Ontology)	RNA polymerase II transcription factor binding GO0001085	enriched	0.0090015	enriched	9.41e-05	78
Annotations derived over miRTarBase (Gene Ontology)	positive regulation of cell migration GO0030335	enriched	0.0144383	enriched	9.42e-05	130
Annotations derived over miRTarBase (Gene Ontology)	protein-containing complex assembly GO0065003	enriched	0.0287933	enriched	0.00011	50
Annotations derived over miRTarBase (Gene Ontology)	positive regulation of transcription, DNA-templated GO0045893	enriched	0.316052	enriched	0.000114	180
Annotations derived over miRTarBase (Gene Ontology)	protein tyrosine kinase activity GO0004713	enriched	0.0202766	enriched	0.000124	48
Annotations derived over miRTarBase (Gene Ontology)	neural tube closure GO0001843	enriched	0.18695	enriched	0.000126	75
Annotations derived over miRTarBase (Gene Ontology)	transcription regulatory region DNA binding GO0044212	enriched	0.0036488	enriched	0.000131	141
Annotations derived over miRTarBase (Gene Ontology)	atrial septum primum morphogenesis GO0003289	enriched	0.035434	enriched	0.000135	14
Annotations derived over miRTarBase (Gene Ontology)	neuron differentiation GO0030182	enriched	0.199083	enriched	0.000138	105
Annotations derived over miRTarBase (Gene Ontology)	cell death GO0008219	enriched	0.0134091	enriched	0.000143	27
Annotations derived over miRTarBase (Gene Ontology)	retrograde transport, endosome to Golgi GO0042147	enriched	0.071042	enriched	0.000144	39
Annotations derived over miRTarBase (Gene Ontology)	negative regulation of apoptotic process GO0043066	enriched	0.0094485	enriched	0.00015	178
Annotations derived over miRTarBase (Gene Ontology)	ascending aorta morphogenesis GO0035910	enriched	0.0098997	enriched	0.000151	13
Annotations derived over miRTarBase (Gene Ontology)	cytoplasm GO0005737	enriched	0.0654807	enriched	0.000152	239
Annotations derived over miRTarBase (Gene Ontology)	regulation of MAPK cascade GO0043408	enriched	0.178915	enriched	0.000161	50
Annotations derived over miRTarBase (Gene Ontology)	Z disc GO0030018	enriched	0.0243697	enriched	0.000163	51
Annotations derived over miRTarBase (Gene Ontology)	adult heart development GO0007512	enriched	0.0050247	enriched	0.000164	31
Annotations derived over miRTarBase (Gene Ontology)	nuclear body GO0016604	enriched	0.000494	enriched	0.000174	106
Annotations derived over miRTarBase (Gene Ontology)	phagocytosis, engulfment GO0006911	enriched	0.0108054	enriched	0.000174	23
Annotations derived over miRTarBase (Gene Ontology)	early endosome to late endosome transport GO0045022	enriched	0.137598	enriched	0.000189	16
Annotations derived over miRTarBase (Gene Ontology)	hemopoiesis GO0030097	enriched	0.00937	enriched	0.000208	72
Annotations derived over miRTarBase (Gene Ontology)	nuclear receptor transcription coactivator activity GO0030374	enriched	0.010812	enriched	0.000218	41
Annotations derived over miRTarBase (Gene Ontology)	negative regulation of T cell receptor signaling pathway GO0050860	enriched	0.0627693	enriched	0.000222	25
Annotations derived over miRTarBase (Gene Ontology)	negative regulation of insulin-like growth factor receptor signaling pathway GO0043569	enriched	0.0422853	enriched	0.000223	14
Annotations derived over miRTarBase (Gene Ontology)	kidney development GO0001822	enriched	0.0042912	enriched	0.000233	87
Annotations derived over miRTarBase (Gene Ontology)	phosphatidylserine binding GO0001786	enriched	0.0143698	enriched	0.000235	48
Annotations derived over miRTarBase (Gene Ontology)	axon extension involved in axon guidance GO0048846	enriched	0.114829	enriched	0.000243	18
Annotations derived over miRTarBase (Gene Ontology)	regulation of actin cytoskeleton organization GO0032956	enriched	0.0038872	enriched	0.000251	70
Annotations derived over miRTarBase (Gene Ontology)	protein kinase B binding GO0043422	enriched	0.0056973	enriched	0.000261	26
Annotations derived over miRTarBase (Gene Ontology)	replication fork processing GO0031297	enriched	0.00677	enriched	0.000264	12
Annotations derived over miRTarBase (Gene Ontology)	DNA binding GO0003677	enriched	0.0522897	enriched	0.000266	193
Annotations derived over miRTarBase (Gene Ontology)	regulation of innate immune response GO0045088	enriched	0.0637035	enriched	0.000266	26
Annotations derived over miRTarBase (Gene Ontology)	membrane GO0016020	enriched	0.0186671	enriched	0.000273	182
Annotations derived over miRTarBase (Gene Ontology)	positive regulation of thymocyte apoptotic process GO0070245	enriched	0.0094479	enriched	0.000277	10
Annotations derived over miRTarBase (Gene Ontology)	positive regulation of angiogenesis GO0045766	enriched	0.0261775	enriched	0.000279	112
Annotations derived over miRTarBase (Gene Ontology)	cell chemotaxis GO0060326	enriched	0.0690759	enriched	0.000279	64
Annotations derived over miRTarBase (Gene Ontology)	negative regulation of neuron apoptotic process GO0043524	enriched	0.000106	enriched	0.00028	114
Annotations derived over miRTarBase (Gene Ontology)	in utero embryonic development GO0001701	enriched	0.0072406	enriched	0.000282	134
Annotations derived over miRTarBase (Gene Ontology)	response to insulin GO0032868	enriched	0.0093952	enriched	0.000286	52
Annotations derived over miRTarBase (Gene Ontology)	negative regulation of osteoblast differentiation GO0045668	enriched	0.0023404	enriched	0.000292	64
Annotations derived over miRTarBase (Gene Ontology)	positive regulation of neuron apoptotic process GO0043525	enriched	0.0174998	enriched	0.000293	80
Annotations derived over miRTarBase (Gene Ontology)	axonal growth cone GO0044295	enriched	0.028683	enriched	0.000294	40
Annotations derived over miRTarBase (Gene Ontology)	apoptotic process involved in embryonic digit morphogenesis GO1902263	enriched	0.000369	enriched	0.000304	17
Annotations derived over miRTarBase (Gene Ontology)	regulation of immune response GO0050776	enriched	0.0037566	enriched	0.000315	36
Annotations derived over miRTarBase (Gene Ontology)	myofibril GO0030016	enriched	0.0345549	enriched	0.000317	30
Annotations derived over miRTarBase (Gene Ontology)	commitment of neuronal cell to specific neuron type in forebrain GO0021902	depleted	0.0045788	depleted	0.000319	22
Annotations derived over miRTarBase (Gene Ontology)	negative regulation of transcription by RNA polymerase II GO0000122	enriched	0.0011264	enriched	0.000321	194
Annotations derived over miRTarBase (Gene Ontology)	protein tyrosineserinethreonine phosphatase activity GO0008138	enriched	0.0079617	enriched	0.000326	21
Annotations derived over miRTarBase (Gene Ontology)	actomyosin GO0042641	enriched	0.0051083	enriched	0.000327	23
Annotations derived over miRTarBase (Gene Ontology)	facioacoustic ganglion development GO1903375	enriched	0.0730331	enriched	0.000332	13
Annotations derived over miRTarBase (Gene Ontology)	gonadotrophin-releasing hormone neuronal migration to the hypothalamus GO0021828	enriched	0.0730331	enriched	0.000332	13
Annotations derived over miRTarBase (Gene Ontology)	semaphorin-plexin signaling pathway involved in neuron projection guidance GO1902285	enriched	0.0730331	enriched	0.000332	13
Annotations derived over miRTarBase (Gene Ontology)	sympathetic neuron projection extension GO0097490	enriched	0.0730331	enriched	0.000332	13
Annotations derived over miRTarBase (Gene Ontology)	sympathetic neuron projection guidance GO0097491	enriched	0.0730331	enriched	0.000332	13
Annotations derived over miRTarBase (Gene Ontology)	ventral trunk neural crest cell migration GO0036486	enriched	0.0730331	enriched	0.000332	13
Annotations derived over miRTarBase (Gene Ontology)	SMAD binding GO0046332	enriched	0.000951	enriched	0.000334	73
Annotations derived over miRTarBase (Gene Ontology)	regulation of T cell receptor signaling pathway GO0050856	enriched	0.0023912	enriched	0.000339	22
Annotations derived over miRTarBase (Gene Ontology)	nucleocytoplasmic transport GO0006913	enriched	0.0016868	enriched	0.000342	34
Annotations derived over miRTarBase (Gene Ontology)	bone resorption GO0045453	enriched	0.0820846	enriched	0.000347	18
Annotations derived over miRTarBase (Gene Ontology)	sarcolemma GO0042383	enriched	0.0017476	enriched	0.000349	53
Annotations derived over miRTarBase (Gene Ontology)	cell proliferation GO0008283	enriched	0.0098611	enriched	0.000351	119
Annotations derived over miRTarBase (Gene Ontology)	amyloid-beta clearance GO0097242	enriched	0.0857841	enriched	0.000352	15
Annotations derived over miRTarBase (Gene Ontology)	positive regulation of release of sequestered calcium ion into cytosol GO0051281	enriched	0.0850319	enriched	0.000354	27
Annotations derived over miRTarBase (Gene Ontology)	cellular response to starvation GO0009267	enriched	0.041029	enriched	0.000362	44
Annotations derived over miRTarBase (Gene Ontology)	phosphoprotein binding GO0051219	enriched	0.0022111	enriched	0.000366	46
Annotations derived over miRTarBase (Gene Ontology)	positive regulation of transcription by RNA polymerase II GO0045944	enriched	0.0290908	enriched	0.000371	210
Annotations derived over miRTarBase (Gene Ontology)	protein deacetylase activity GO0033558	enriched	9.2e-05	enriched	0.000376	20
Annotations derived over miRTarBase (Gene Ontology)	protein deacetylation GO0006476	enriched	9.2e-05	enriched	0.000376	20
Annotations derived over miRTarBase (Gene Ontology)	regulation of fibroblast migration GO0010762	enriched	0.0079428	enriched	0.000376	16
Annotations derived over miRTarBase (Gene Ontology)	somatic stem cell division GO0048103	enriched	0.000469	enriched	0.000385	35
Annotations derived over miRTarBase (Gene Ontology)	peroxisome GO0005777	enriched	0.0443183	enriched	0.000385	50
Annotations derived over miRTarBase (Gene Ontology)	nuclear membrane GO0031965	enriched	0.0277174	enriched	0.000388	76
Annotations derived over miRTarBase (Gene Ontology)	stress fiber GO0001725	enriched	0.031216	enriched	0.000388	42
Annotations derived over miRTarBase (Gene Ontology)	regulation of canonical Wnt signaling pathway GO0060828	enriched	0.0102655	enriched	0.00039	33
Annotations derived over miRTarBase (Gene Ontology)	PML body GO0016605	enriched	0.111568	enriched	0.000396	51
Annotations derived over miRTarBase (Gene Ontology)	glial cell migration GO0008347	enriched	0.0134091	enriched	0.000398	27
Annotations derived over miRTarBase (Gene Ontology)	T cell differentiation GO0030217	enriched	0.00012	enriched	0.000423	63
Annotations derived over miRTarBase (Gene Ontology)	DNA-binding transcription factor activity GO0003700	enriched	0.0135998	enriched	0.000424	183
Annotations derived over miRTarBase (Gene Ontology)	transcription regulatory region sequence-specific DNA binding GO0000976	enriched	0.0161299	enriched	0.000427	78
Annotations derived over miRTarBase (Gene Ontology)	DNA-binding transcription factor activity, RNA polymerase II-specific GO0000981	enriched	0.0158023	enriched	0.000433	144
Annotations derived over miRTarBase (Gene Ontology)	vesicle membrane GO0012506	enriched	0.0514034	enriched	0.000437	38
Annotations derived over miRTarBase (Gene Ontology)	cell cycle arrest GO0007050	enriched	0.0149127	enriched	0.000439	67
Annotations derived over miRTarBase (Gene Ontology)	muscle organ development GO0007517	enriched	0.0750311	enriched	0.000441	26
Annotations derived over miRTarBase (Gene Ontology)	regulation of protein localization to plasma membrane GO1903076	enriched	0.0076301	enriched	0.000451	33
Annotations derived over miRTarBase (Gene Ontology)	receptor tyrosine kinase binding GO0030971	enriched	0.0591735	enriched	0.000455	47
Annotations derived over miRTarBase (Gene Ontology)	entrainment of circadian clock by photoperiod GO0043153	enriched	0.088743	enriched	0.000471	21
Annotations derived over miRTarBase (Gene Ontology)	trigeminal ganglion development GO0061551	enriched	0.0052884	enriched	0.000484	22
Annotations derived over miRTarBase (Gene Ontology)	positive regulation of sprouting angiogenesis GO1903672	enriched	0.113397	enriched	0.0005	40
Annotations derived over miRTarBase (Gene Ontology)	basement membrane GO0005604	enriched	0.194754	enriched	0.000503	77
Annotations derived over miRTarBase (Gene Ontology)	SREBP-SCAP-Insig complex GO0032937	enriched	0.0072774	enriched	0.000504	10
Annotations derived over miRTarBase (Gene Ontology)	anatomical structure development GO0048856	enriched	0.0086684	enriched	0.000515	43
Annotations derived over miRTarBase (Gene Ontology)	negative regulation of insulin secretion GO0046676	enriched	0.0013197	enriched	0.000518	31
Annotations derived over miRTarBase (Gene Ontology)	extrinsic component of cytoplasmic side of plasma membrane GO0031234	enriched	0.0029608	enriched	0.000521	48
Annotations derived over miRTarBase (Gene Ontology)	cytokine activity GO0005125	enriched	0.10036	enriched	0.000525	66
Annotations derived over miRTarBase (Gene Ontology)	chromatin binding GO0003682	enriched	0.000543	enriched	0.000527	166
Annotations derived over miRTarBase (Gene Ontology)	lipid storage GO0019915	enriched	0.0119733	enriched	0.000527	24
Annotations derived over miRTarBase (Gene Ontology)	neuronal cell body GO0043025	enriched	0.0142194	enriched	0.000536	177
Annotations derived over miRTarBase (Gene Ontology)	SNAP receptor activity GO0005484	enriched	0.104064	enriched	0.000542	13
Annotations derived over miRTarBase (Gene Ontology)	G-protein alpha-subunit binding GO0001965	enriched	0.0415859	enriched	0.000546	33
Annotations derived over miRTarBase (Gene Ontology)	histone deubiquitination GO0016578	enriched	0.230436	enriched	0.000548	13
Annotations derived over miRTarBase (Gene Ontology)	cellular response to ionizing radiation GO0071479	enriched	0.0258818	enriched	0.000556	32
Annotations derived over miRTarBase (Gene Ontology)	neuronal stem cell population maintenance GO0097150	enriched	0.0037566	enriched	0.000557	36
Annotations derived over miRTarBase (Gene Ontology)	growth factor activity GO0008083	enriched	0.0056578	enriched	0.000568	61
Annotations derived over miRTarBase (Gene Ontology)	positive regulation of peptidyl-tyrosine phosphorylation GO0050731	enriched	0.0356189	enriched	0.000584	79
Annotations derived over miRTarBase (Gene Ontology)	potassium ion homeostasis GO0055075	enriched	0.0835517	enriched	0.000595	18
Annotations derived over miRTarBase (Gene Ontology)	placenta development GO0001890	enriched	0.0013001	enriched	0.0006	35
Annotations derived over miRTarBase (Gene Ontology)	negative regulation of endothelial cell apoptotic process GO2000352	enriched	0.0325119	enriched	0.0006	33
Annotations derived over miRTarBase (Gene Ontology)	positive regulation of mRNA catabolic process GO0061014	enriched	0.0049782	enriched	0.000602	12
Annotations derived over miRTarBase (Gene Ontology)	regulation of transcription, DNA-templated GO0006355	enriched	0.0072771	enriched	0.000612	163
Annotations derived over miRTarBase (Gene Ontology)	transcription, DNA-templated GO0006351	enriched	0.0032578	enriched	0.00063	74
Annotations derived over miRTarBase (Gene Ontology)	protein phosphatase binding GO0019903	enriched	0.0136319	enriched	0.000635	62
Annotations derived over miRTarBase (Gene Ontology)	mitochondrion GO0005739	enriched	0.0100046	enriched	0.000636	191
Annotations derived over miRTarBase (Gene Ontology)	filopodium assembly GO0046847	enriched	0.0799832	enriched	0.000647	22
Annotations derived over miRTarBase (Gene Ontology)	negative regulation of osteoclast differentiation GO0045671	enriched	0.0786048	enriched	0.000651	28
Annotations derived over miRTarBase (Gene Ontology)	activation of JNKK activity GO0007256	enriched	0.217402	enriched	0.000655	26
Annotations derived over miRTarBase (Gene Ontology)	protein binding GO0005515	enriched	0.151049	enriched	0.000657	252
Annotations derived over miRTarBase (Gene Ontology)	regulation of postsynapse organization GO0099175	enriched	0.000724	enriched	0.000659	33
Annotations derived over miRTarBase (Gene Ontology)	negative regulation of myotube differentiation GO0010832	enriched	5.85e-07	enriched	0.000661	17
Annotations derived over miRTarBase (Gene Ontology)	generation of neurons GO0048699	enriched	0.007611	enriched	0.000686	20
Annotations derived over miRTarBase (Gene Ontology)	RNA splicing GO0008380	enriched	0.167812	enriched	0.000693	11
Annotations derived over miRTarBase (Gene Ontology)	camera-type eye morphogenesis GO0048593	enriched	0.0107034	enriched	0.000705	44
Annotations derived over miRTarBase (Gene Ontology)	positive regulation of smooth muscle cell migration GO0014911	enriched	0.000749	enriched	0.000706	59
Annotations derived over miRTarBase (Gene Ontology)	potassium ion import across plasma membrane GO1990573	enriched	0.0152388	enriched	0.000719	30
Annotations derived over miRTarBase (Gene Ontology)	regulation of transcription by RNA polymerase II GO0006357	enriched	0.016031	enriched	0.000741	150
Annotations derived over miRTarBase (Gene Ontology)	proximal promoter sequence-specific DNA binding GO0000987	enriched	0.0024978	enriched	0.000744	79
Annotations derived over miRTarBase (Gene Ontology)	cytokine-mediated signaling pathway GO0019221	enriched	0.527856	enriched	0.000755	90
Annotations derived over miRTarBase (Gene Ontology)	growth cone GO0030426	enriched	0.000998	enriched	0.000774	109
Annotations derived over miRTarBase (Gene Ontology)	neural crest cell migration involved in autonomic nervous system development GO1901166	enriched	0.0534074	enriched	0.000774	17
Annotations derived over miRTarBase (Gene Ontology)	acrosomal vesicle GO0001669	enriched	0.0131543	enriched	0.000775	43
Annotations derived over miRTarBase (Gene Ontology)	cardiac left ventricle morphogenesis GO0003214	enriched	0.0670472	enriched	0.000783	18
Annotations derived over miRTarBase (Gene Ontology)	vesicle fusion GO0006906	enriched	0.0926107	enriched	0.00079	19
Annotations derived over miRTarBase (Gene Ontology)	extracellular space GO0005615	enriched	0.156953	enriched	0.00079	187
Annotations derived over miRTarBase (Gene Ontology)	protein N-terminus binding GO0047485	enriched	0.122399	enriched	0.000798	79
Annotations derived over miRTarBase (Gene Ontology)	developmental pigmentation GO0048066	enriched	0.0087184	enriched	0.000805	48
Annotations derived over miRTarBase (Gene Ontology)	hematopoietic progenitor cell differentiation GO0002244	enriched	4.89e-05	enriched	0.000807	55
Annotations derived over miRTarBase (Gene Ontology)	positive regulation of Wnt signaling pathway GO0030177	enriched	0.0783427	enriched	0.000825	48
Annotations derived over miRTarBase (Gene Ontology)	myofibril assembly GO0030239	enriched	0.130145	enriched	0.000834	25
Annotations derived over miRTarBase (Gene Ontology)	cellular response to follicle-stimulating hormone stimulus GO0071372	enriched	0.0089579	enriched	0.000837	12
Annotations derived over miRTarBase (Gene Ontology)	muscle contraction GO0006936	enriched	0.0295633	enriched	0.00087	24
Annotations derived over miRTarBase (Gene Ontology)	protein localization to cell surface GO0034394	enriched	0.0375197	enriched	0.000877	34
Annotations derived over miRTarBase (Gene Ontology)	intracellular GO0005622	enriched	0.007553	enriched	0.000878	81
Annotations derived over miRTarBase (Gene Ontology)	positive regulation of Ras protein signal transduction GO0046579	enriched	0.000975	enriched	0.000884	32
Annotations derived over miRTarBase (Gene Ontology)	protein phosphorylation GO0006468	enriched	0.0010302	enriched	0.000884	152
Annotations derived over miRTarBase (Gene Ontology)	positive regulation of protein kinase B signaling GO0051897	enriched	0.0548225	enriched	0.000887	100
Annotations derived over miRTarBase (Gene Ontology)	synaptic vesicle clustering GO0097091	enriched	0.0956822	enriched	0.00089	10
Annotations derived over miRTarBase (Gene Ontology)	insulin-like growth factor receptor signaling pathway GO0048009	enriched	0.175988	enriched	0.000891	31
Annotations derived over miRTarBase (Gene Ontology)	cardiac muscle cell proliferation GO0060038	enriched	0.0079023	enriched	0.000903	30
Annotations derived over miRTarBase (Gene Ontology)	skeletal muscle cell differentiation GO0035914	enriched	0.0268683	enriched	0.000929	65
Annotations derived over miRTarBase (Gene Ontology)	nuclear matrix GO0016363	enriched	0.0151859	enriched	0.00096	59
Annotations derived over miRTarBase (Gene Ontology)	histone deacetylase binding GO0042826	enriched	5.74e-05	enriched	0.000979	96
Annotations derived over miRTarBase (Gene Ontology)	intracellular membrane-bounded organelle GO0043231	enriched	0.0035932	enriched	0.000984	168
Annotations derived over miRTarBase (Gene Ontology)	regulation of protein binding GO0043393	enriched	0.0033964	enriched	0.000996	35
Annotations derived over miRTarBase (Gene Ontology)	positive regulation of insulin secretion GO0032024	enriched	0.0021099	enriched	0.000998	33
Annotations derived over miRTarBase (Gene Ontology)	RNA polymerase II distal enhancer sequence-specific DNA binding GO0000980	enriched	0.0285635	enriched	0.0010117	88
Annotations derived over miRTarBase (Gene Ontology)	transcription coactivator activity GO0003713	enriched	0.000166	enriched	0.0010175	98
Annotations derived over miRTarBase (Gene Ontology)	regulation of GTPase activity GO0043087	enriched	0.0133017	enriched	0.0010285	67
Annotations derived over miRTarBase (Gene Ontology)	anagen GO0042640	enriched	0.0254633	enriched	0.0010341	18
Annotations derived over miRTarBase (Gene Ontology)	negative regulation of gene expression GO0010629	enriched	0.027682	enriched	0.0010375	140
Annotations derived over miRTarBase (Gene Ontology)	late endosome GO0005770	enriched	0.0208616	enriched	0.0010469	67
Annotations derived over miRTarBase (Gene Ontology)	integral component of mitochondrial inner membrane GO0031305	enriched	0.0013335	enriched	0.0010478	11
Annotations derived over miRTarBase (Gene Ontology)	prostate gland epithelium morphogenesis GO0060740	enriched	0.0162084	enriched	0.0010741	22
Annotations derived over miRTarBase (Gene Ontology)	positive regulation of phosphoprotein phosphatase activity GO0032516	enriched	0.355521	enriched	0.0010883	17
Annotations derived over miRTarBase (Gene Ontology)	cerebellum morphogenesis GO0021587	depleted	0.553741	enriched	0.0010948	10
Annotations derived over miRTarBase (Gene Ontology)	neutral amino acid transport GO0015804	enriched	0.024746	enriched	0.0011017	14
Annotations derived over miRTarBase (Gene Ontology)	regulation of neuronal synaptic plasticity GO0048168	enriched	0.152461	enriched	0.0011142	38
Annotations derived over miRTarBase (Gene Ontology)	cell-cell junction GO0005911	enriched	0.0874656	enriched	0.0011156	99
Annotations derived over miRTarBase (Gene Ontology)	commissural neuron axon guidance GO0071679	enriched	0.0733615	enriched	0.0011233	38
Annotations derived over miRTarBase (Gene Ontology)	chromatin DNA binding GO0031490	enriched	0.0014646	enriched	0.0011437	69
Annotations derived over miRTarBase (Gene Ontology)	regulation of transcription from RNA polymerase II promoter in response to oxidative stress GO0043619	enriched	0.0133962	enriched	0.0011501	26
Annotations derived over miRTarBase (Gene Ontology)	blood vessel morphogenesis GO0048514	enriched	0.0191295	enriched	0.0011502	46
Annotations derived over miRTarBase (Gene Ontology)	microfibril GO0001527	enriched	0.0082577	enriched	0.0011508	10
Annotations derived over miRTarBase (Gene Ontology)	erythrocyte differentiation GO0030218	enriched	7.22e-06	enriched	0.0011571	59
Annotations derived over miRTarBase (Gene Ontology)	protein kinase binding GO0019901	enriched	0.0174581	enriched	0.0011715	156
Annotations derived over miRTarBase (Gene Ontology)	positive regulation of MAP kinase activity GO0043406	enriched	0.170035	enriched	0.0012064	75
Annotations derived over miRTarBase (Gene Ontology)	mitochondrial calcium ion homeostasis GO0051560	enriched	0.0654663	enriched	0.0012313	11
Annotations derived over miRTarBase (Gene Ontology)	DNA-binding transcription repressor activity, RNA polymerase II-specific GO0001227	enriched	0.0013457	enriched	0.0012488	111
Annotations derived over miRTarBase (Gene Ontology)	transcription corepressor activity GO0003714	enriched	0.0206522	enriched	0.0012488	111
Annotations derived over miRTarBase (Gene Ontology)	RNA polymerase II regulatory region sequence-specific DNA binding GO0000977	enriched	0.000281	enriched	0.0012493	133
Annotations derived over miRTarBase (Gene Ontology)	negative regulation of extrinsic apoptotic signaling pathway via death domain receptors GO1902042	enriched	0.0193986	enriched	0.0012523	35
Annotations derived over miRTarBase (Gene Ontology)	lamin binding GO0005521	enriched	0.0462692	enriched	0.0012553	10
Annotations derived over miRTarBase (Gene Ontology)	positive regulation of pri-miRNA transcription by RNA polymerase II GO1902895	enriched	0.0300369	enriched	0.0012559	62
Annotations derived over miRTarBase (Gene Ontology)	aorta morphogenesis GO0035909	enriched	0.184822	enriched	0.0012749	20
Annotations derived over miRTarBase (Gene Ontology)	cytosol GO0005829	enriched	0.252533	enriched	0.0012816	235
Annotations derived over miRTarBase (Gene Ontology)	insulin receptor signaling pathway GO0008286	enriched	0.0122881	enriched	0.0012841	57
Annotations derived over miRTarBase (Gene Ontology)	heart development GO0007507	enriched	0.0045141	enriched	0.001286	140
Annotations derived over miRTarBase (Gene Ontology)	Rho GTPase binding GO0017048	enriched	0.0397988	enriched	0.0012948	26
Annotations derived over miRTarBase (Gene Ontology)	positive regulation of cysteine-type endopeptidase activity involved in apoptotic process GO0043280	enriched	0.0233719	enriched	0.0012993	61
Annotations derived over miRTarBase (Gene Ontology)	tongue development GO0043586	enriched	0.0030781	enriched	0.001307	33
Annotations derived over miRTarBase (Gene Ontology)	regulation of blood pressure GO0008217	enriched	0.0019957	enriched	0.001312	43
Annotations derived over miRTarBase (Gene Ontology)	skeletal muscle fiber development GO0048741	enriched	0.0219101	enriched	0.001313	29
Annotations derived over miRTarBase (Gene Ontology)	wound healing GO0042060	enriched	0.0279387	enriched	0.0013139	65
Annotations derived over miRTarBase (Gene Ontology)	actin filament bundle assembly GO0051017	enriched	0.0421904	enriched	0.0013278	42
Annotations derived over miRTarBase (Gene Ontology)	protein localization to phagophore assembly site GO0034497	enriched	0.00091	enriched	0.0013301	13
Annotations derived over miRTarBase (Gene Ontology)	axon terminus GO0043679	enriched	0.0141908	enriched	0.0013329	44
Annotations derived over miRTarBase (Gene Ontology)	negative regulation of smooth muscle cell proliferation GO0048662	enriched	0.0105054	enriched	0.0013519	42
Annotations derived over miRTarBase (Gene Ontology)	cargo receptor activity GO0038024	enriched	0.010227	enriched	0.0013535	14
Annotations derived over miRTarBase (Gene Ontology)	mRNA splice site selection GO0006376	enriched	0.101565	enriched	0.0013757	27
Annotations derived over miRTarBase (Gene Ontology)	positive regulation of melanin biosynthetic process GO0048023	enriched	0.0793832	enriched	0.0013849	23
Annotations derived over miRTarBase (Gene Ontology)	cellular response to lithium ion GO0071285	enriched	0.0410709	enriched	0.0013924	36
Annotations derived over miRTarBase (Gene Ontology)	regulation of insulin secretion GO0050796	enriched	0.0152517	enriched	0.0013988	34
Annotations derived over miRTarBase (Gene Ontology)	regulation of respiratory gaseous exchange by neurological system process GO0002087	enriched	0.0572016	enriched	0.0014129	18
Annotations derived over miRTarBase (Gene Ontology)	cortical endoplasmic reticulum GO0032541	enriched	0.114829	enriched	0.0014129	18
Annotations derived over miRTarBase (Gene Ontology)	synaptic vesicle priming GO0016082	enriched	0.19423	enriched	0.0014158	15
Annotations derived over miRTarBase (Gene Ontology)	response to cytokine GO0034097	enriched	0.0666277	enriched	0.0014244	83
Annotations derived over miRTarBase (Gene Ontology)	ossification GO0001503	enriched	0.102493	enriched	0.001434	59
Annotations derived over miRTarBase (Gene Ontology)	righting reflex GO0060013	enriched	0.234976	enriched	0.001447	10
Annotations derived over miRTarBase (Gene Ontology)	extracellularly glutamate-gated ion channel activity GO0005234	enriched	0.34599	enriched	0.001447	10
Annotations derived over miRTarBase (Gene Ontology)	heart looping GO0001947	enriched	0.0561573	enriched	0.0014728	72
Annotations derived over miRTarBase (Gene Ontology)	positive regulation of cell growth involved in cardiac muscle cell development GO0061051	enriched	0.0017427	enriched	0.001485	32
Annotations derived over miRTarBase (Gene Ontology)	phosphatase activity GO0016791	enriched	0.0589066	enriched	0.001485	32
Annotations derived over miRTarBase (Gene Ontology)	response to X-ray GO0010165	enriched	0.11705	enriched	0.0014856	21
Annotations derived over miRTarBase (Gene Ontology)	neuroepithelial cell differentiation GO0060563	depleted	0.48531	enriched	0.0014893	22
Annotations derived over miRTarBase (Gene Ontology)	positive regulation of GTPase activity GO0043547	enriched	0.000876	enriched	0.001492	68
Annotations derived over miRTarBase (Gene Ontology)	cell-cell adherens junction GO0005913	enriched	0.0070218	enriched	0.0014981	64
Annotations derived over miRTarBase (Gene Ontology)	retina development in camera-type eye GO0060041	enriched	0.0377833	enriched	0.0015046	48
Annotations derived over miRTarBase (Gene Ontology)	myelin sheath GO0043209	enriched	0.0070391	enriched	0.0015067	72
Annotations derived over miRTarBase (Gene Ontology)	enzyme activator activity GO0008047	enriched	0.476174	enriched	0.0015175	42
Annotations derived over miRTarBase (Gene Ontology)	regulation of gene expression by genetic imprinting GO0006349	enriched	0.0220135	enriched	0.0015231	27
Annotations derived over miRTarBase (Gene Ontology)	negative regulation of phosphoprotein phosphatase activity GO0032515	enriched	0.0632461	enriched	0.0015498	17
Annotations derived over miRTarBase (Gene Ontology)	nuclear hormone receptor binding GO0035257	enriched	0.0753158	enriched	0.001554	51
Annotations derived over miRTarBase (Gene Ontology)	positive regulation of cardiac muscle hypertrophy GO0010613	enriched	0.041029	enriched	0.0015552	44
Annotations derived over miRTarBase (Gene Ontology)	endoplasmic reticulum GO0005783	enriched	0.0716877	enriched	0.0015626	174
Annotations derived over miRTarBase (Gene Ontology)	positive regulation of peptidyl-serine phosphorylation of STAT protein GO0033141	enriched	0.0199249	enriched	0.0015651	24
Annotations derived over miRTarBase (Gene Ontology)	cation transport GO0006812	enriched	0.0202595	enriched	0.0015651	24
Annotations derived over miRTarBase (Gene Ontology)	embryonic digit morphogenesis GO0042733	enriched	0.0387033	enriched	0.0015658	59
Annotations derived over miRTarBase (Gene Ontology)	semaphorin-plexin signaling pathway GO0071526	enriched	0.000258	enriched	0.001587	29
Annotations derived over miRTarBase (Gene Ontology)	positive regulation of macroautophagy GO0016239	enriched	0.0073561	enriched	0.0015937	46
Annotations derived over miRTarBase (Gene Ontology)	insulin binding GO0043559	enriched	0.0633275	enriched	0.0015991	16
Annotations derived over miRTarBase (Gene Ontology)	negative regulation of cAMP-mediated signaling GO0043951	enriched	0.104513	enriched	0.0016217	17
Annotations derived over miRTarBase (Gene Ontology)	protein targeting GO0006605	enriched	0.0252825	enriched	0.0016234	53
Annotations derived over miRTarBase (Gene Ontology)	protein polyubiquitination GO0000209	enriched	0.415065	enriched	0.001643	89
Annotations derived over miRTarBase (Gene Ontology)	negative regulation of calcium ion-dependent exocytosis GO0045955	enriched	0.108955	enriched	0.0016615	12
Annotations derived over miRTarBase (Gene Ontology)	neuron fate commitment GO0048663	enriched	0.0551348	enriched	0.001662	58
Annotations derived over miRTarBase (Gene Ontology)	fibrillar center GO0001650	enriched	0.0059991	enriched	0.0016634	74
Annotations derived over miRTarBase (Gene Ontology)	fascia adherens GO0005916	enriched	0.0022499	enriched	0.0016767	19
Annotations derived over miRTarBase (Gene Ontology)	cardiac myofibril assembly GO0055003	enriched	0.0660969	enriched	0.0016823	14
Annotations derived over miRTarBase (Gene Ontology)	dendritic cell differentiation GO0097028	enriched	0.194565	enriched	0.0016878	11
Annotations derived over miRTarBase (Gene Ontology)	positive regulation of phosphorylation GO0042327	enriched	0.0950876	enriched	0.0017048	37
Annotations derived over miRTarBase (Gene Ontology)	cellular response to amino acid stimulus GO0071230	enriched	0.0119352	enriched	0.0017148	64
Annotations derived over miRTarBase (Gene Ontology)	excitatory postsynaptic potential GO0060079	enriched	0.120159	enriched	0.0017195	38
Annotations derived over miRTarBase (Gene Ontology)	cellular protein-containing complex assembly GO0034622	enriched	0.0827611	enriched	0.0017234	24
Annotations derived over miRTarBase (Gene Ontology)	facial nerve structural organization GO0021612	enriched	0.114829	enriched	0.0017449	18
Annotations derived over miRTarBase (Gene Ontology)	positive regulation of protein secretion GO0050714	enriched	0.0851675	enriched	0.0018006	51
Annotations derived over miRTarBase (Gene Ontology)	intrinsic apoptotic signaling pathway in response to endoplasmic reticulum stress GO0070059	enriched	0.0154144	enriched	0.001802	40
Annotations derived over miRTarBase (Gene Ontology)	protein targeting to membrane GO0006612	enriched	0.02396	enriched	0.0018032	39
Annotations derived over miRTarBase (Gene Ontology)	regulation of receptor recycling GO0001919	enriched	0.0418833	enriched	0.0018235	11
Annotations derived over miRTarBase (Gene Ontology)	positive regulation of microtubule nucleation GO0090063	enriched	0.310987	enriched	0.0018235	11
Annotations derived over miRTarBase (Gene Ontology)	cellular response to hypoxia GO0071456	enriched	0.0126251	enriched	0.00183	98
Annotations derived over miRTarBase (Gene Ontology)	osteoblast differentiation GO0001649	enriched	0.0563959	enriched	0.0018311	73
Annotations derived over miRTarBase (Gene Ontology)	negative regulation of insulin receptor signaling pathway GO0046627	enriched	0.0063035	enriched	0.0018441	49
Annotations derived over miRTarBase (Gene Ontology)	response to cocaine GO0042220	enriched	0.130913	enriched	0.0018486	26
Annotations derived over miRTarBase (Gene Ontology)	vasculogenesis GO0001570	enriched	0.234062	enriched	0.001849	75
Annotations derived over miRTarBase (Gene Ontology)	venous blood vessel morphogenesis GO0048845	enriched	0.0771306	enriched	0.0018611	13
Annotations derived over miRTarBase (Gene Ontology)	lung development GO0030324	enriched	0.0491125	enriched	0.0018733	101
Annotations derived over miRTarBase (Gene Ontology)	positive regulation of TOR signaling GO0032008	enriched	0.058794	enriched	0.0019017	34
Annotations derived over miRTarBase (Gene Ontology)	nuclear transcription factor complex GO0044798	enriched	0.0119237	enriched	0.0019032	56
Annotations derived over miRTarBase (Gene Ontology)	G protein-coupled receptor signaling pathway GO0007186	enriched	0.0014421	enriched	0.0019171	100
Annotations derived over miRTarBase (Gene Ontology)	positive regulation of wound healing GO0090303	enriched	0.230436	enriched	0.0019174	13
Annotations derived over miRTarBase (Gene Ontology)	insulin-like growth factor receptor binding GO0005159	enriched	0.0238372	enriched	0.0019504	30
Annotations derived over miRTarBase (Gene Ontology)	cortical cytoskeleton GO0030863	enriched	0.0644608	enriched	0.0019504	30
Annotations derived over miRTarBase (Gene Ontology)	negative regulation of growth GO0045926	enriched	0.0232489	enriched	0.0019798	28
Annotations derived over miRTarBase (Gene Ontology)	positive regulation of protein localization to nucleus GO1900182	enriched	0.0955847	enriched	0.0019798	28
Annotations derived over miRTarBase (Gene Ontology)	integral component of plasma membrane GO0005887	enriched	0.0545578	enriched	0.0019842	181
Annotations derived over miRTarBase (Gene Ontology)	sympathetic nervous system development GO0048485	enriched	0.045294	enriched	0.0019937	23
Annotations derived over miRTarBase (Gene Ontology)	vesicle GO0031982	enriched	0.0275359	enriched	0.0020006	82
Annotations derived over miRTarBase (Gene Ontology)	chromatin GO0000785	enriched	6.04e-05	enriched	0.0020066	77
Annotations derived over miRTarBase (Gene Ontology)	positive regulation of transcription from RNA polymerase II promoter in response to endoplasmic reticulum stress GO1990440	depleted	0.386017	enriched	0.0020066	12
Annotations derived over miRTarBase (Gene Ontology)	pri-miRNA transcription by RNA polymerase II GO0061614	enriched	0.0030467	enriched	0.0020231	29
Annotations derived over miRTarBase (Gene Ontology)	embryonic forelimb morphogenesis GO0035115	enriched	0.227727	enriched	0.002075	43
Annotations derived over miRTarBase (Gene Ontology)	neutrophil chemotaxis GO0030593	enriched	0.0912352	enriched	0.0020759	50
Annotations derived over miRTarBase (Gene Ontology)	extracellular matrix GO0031012	depleted	0.383123	enriched	0.0020787	98
Annotations derived over miRTarBase (Gene Ontology)	negative regulation of DNA binding GO0043392	enriched	0.0100015	enriched	0.0020793	53
Annotations derived over miRTarBase (Gene Ontology)	definitive hemopoiesis GO0060216	enriched	0.0538814	enriched	0.0020816	34
Annotations derived over miRTarBase (Gene Ontology)	TORC2 signaling GO0038203	enriched	0.136481	enriched	0.0020833	17
Annotations derived over miRTarBase (Gene Ontology)	positive regulation of blood vessel endothelial cell migration GO0043536	enriched	0.0378647	enriched	0.0020972	73
Annotations derived over miRTarBase (Gene Ontology)	cardiac muscle contraction GO0060048	enriched	0.0115778	enriched	0.0021138	46
Annotations derived over miRTarBase (Gene Ontology)	calmodulin-dependent protein kinase activity GO0004683	enriched	0.0289738	enriched	0.0021395	25
Annotations derived over miRTarBase (Gene Ontology)	transcription factor binding GO0008134	enriched	0.113755	enriched	0.0021532	164
Annotations derived over miRTarBase (Gene Ontology)	regulation of circadian rhythm GO0042752	enriched	0.0676942	enriched	0.0021607	76
Annotations derived over miRTarBase (Gene Ontology)	regulation of synaptic transmission, glutamatergic GO0051966	enriched	0.0547326	enriched	0.0021658	34
Annotations derived over miRTarBase (Gene Ontology)	cardiac muscle cell differentiation GO0055007	enriched	0.199617	enriched	0.0021863	31
Annotations derived over miRTarBase (Gene Ontology)	collagen metabolic process GO0032963	enriched	0.133861	enriched	0.0021871	35
Annotations derived over miRTarBase (Gene Ontology)	branching morphogenesis of an epithelial tube GO0048754	enriched	0.0096686	enriched	0.0022145	49
Annotations derived over miRTarBase (Gene Ontology)	dorsalventral pattern formation GO0009953	enriched	0.0376419	enriched	0.0022214	42
Annotations derived over miRTarBase (Gene Ontology)	positive regulation of chromatin silencing GO0031937	enriched	0.0171836	enriched	0.0022235	13
Annotations derived over miRTarBase (Gene Ontology)	muscle cell cellular homeostasis GO0046716	enriched	0.114504	enriched	0.0022349	42
Annotations derived over miRTarBase (Gene Ontology)	regulation of alternative mRNA splicing, via spliceosome GO0000381	enriched	0.0766698	enriched	0.0022454	39
Annotations derived over miRTarBase (Gene Ontology)	regulation of protein kinase B signaling GO0051896	enriched	0.111648	enriched	0.0022653	14
Annotations derived over miRTarBase (Gene Ontology)	cell periphery GO0071944	enriched	0.0114051	enriched	0.0022679	44
Annotations derived over miRTarBase (Gene Ontology)	SWISNF complex GO0016514	enriched	0.177516	enriched	0.0022711	22
Annotations derived over miRTarBase (Gene Ontology)	protein kinase regulator activity GO0019887	enriched	0.055959	enriched	0.0022915	15
Annotations derived over miRTarBase (Gene Ontology)	integral component of organelle membrane GO0031301	enriched	0.0424385	enriched	0.0023301	16
Annotations derived over miRTarBase (Gene Ontology)	guanyl-nucleotide exchange factor activity GO0005085	enriched	0.0078	enriched	0.0023319	37
Annotations derived over miRTarBase (Gene Ontology)	negative regulation of Wnt signaling pathway GO0030178	enriched	0.003511	enriched	0.0023535	44
Annotations derived over miRTarBase (Gene Ontology)	cell maturation GO0048469	enriched	0.0330483	enriched	0.0023535	44
Annotations derived over miRTarBase (Gene Ontology)	enzyme inhibitor activity GO0004857	enriched	0.0044024	enriched	0.00236	18
Annotations derived over miRTarBase (Gene Ontology)	Rac protein signal transduction GO0016601	enriched	0.0063086	enriched	0.0023732	19
Annotations derived over miRTarBase (Gene Ontology)	positive regulation of vascular endothelial growth factor receptor signaling pathway GO0030949	enriched	0.143842	enriched	0.0023792	37
Annotations derived over miRTarBase (Gene Ontology)	positive regulation of protein ubiquitination GO0031398	enriched	0.001194	enriched	0.0024115	58
Annotations derived over miRTarBase (Gene Ontology)	visual perception GO0007601	enriched	0.0557084	enriched	0.0024371	45
Annotations derived over miRTarBase (Gene Ontology)	regulation of extracellular matrix organization GO1903053	enriched	0.0755339	enriched	0.0024423	20
Annotations derived over miRTarBase (Gene Ontology)	aminopeptidase activity GO0004177	enriched	0.434201	enriched	0.0024703	11
Annotations derived over miRTarBase (Gene Ontology)	monocyte differentiation GO0030224	enriched	0.0495549	enriched	0.0024721	31
Annotations derived over miRTarBase (Gene Ontology)	extracellular exosome GO0070062	enriched	0.0161911	enriched	0.0024756	49
Annotations derived over miRTarBase (Gene Ontology)	negative regulation of glucocorticoid receptor signaling pathway GO2000323	depleted	0.133187	enriched	0.0024778	14
Annotations derived over miRTarBase (Gene Ontology)	neuron development GO0048666	enriched	0.0160139	enriched	0.0024806	61
Annotations derived over miRTarBase (Gene Ontology)	erythrocyte development GO0048821	enriched	0.134371	enriched	0.0025014	28
Annotations derived over miRTarBase (Gene Ontology)	heart morphogenesis GO0003007	enriched	0.00037	enriched	0.0025024	67
Annotations derived over miRTarBase (Gene Ontology)	npBAF complex GO0071564	enriched	0.255892	enriched	0.00251	19
Annotations derived over miRTarBase (Gene Ontology)	macrophage differentiation GO0030225	enriched	0.000223	enriched	0.0025358	57
Annotations derived over miRTarBase (Gene Ontology)	positive regulation of gene expression GO0010628	enriched	0.0301824	enriched	0.0025364	172
Annotations derived over miRTarBase (Gene Ontology)	trophectodermal cell differentiation GO0001829	enriched	0.051446	enriched	0.0025514	19
Annotations derived over miRTarBase (Gene Ontology)	double-stranded DNA binding GO0003690	enriched	0.057493	enriched	0.0025547	101
Annotations derived over miRTarBase (Gene Ontology)	DNA catabolic process GO0006308	enriched	0.000402	enriched	0.0025752	15
Annotations derived over miRTarBase (Gene Ontology)	middle ear morphogenesis GO0042474	enriched	0.03172	enriched	0.0026054	27
Annotations derived over miRTarBase (Gene Ontology)	roof of mouth development GO0060021	enriched	0.0359306	enriched	0.0026087	74
Annotations derived over miRTarBase (Gene Ontology)	positive regulation of protein phosphorylation GO0001934	enriched	0.0628235	enriched	0.002613	116
Annotations derived over miRTarBase (Gene Ontology)	N-acetyltransferase activity GO0008080	enriched	0.126463	enriched	0.0026157	15
Annotations derived over miRTarBase (Gene Ontology)	ephrin receptor binding GO0046875	enriched	0.0770044	enriched	0.0026465	34
Annotations derived over miRTarBase (Gene Ontology)	inward rectifier potassium channel activity GO0005242	enriched	0.0508673	enriched	0.0026484	21
Annotations derived over miRTarBase (Gene Ontology)	interleukin-17 receptor activity GO0030368	enriched	0.0171836	enriched	0.0026523	13
Annotations derived over miRTarBase (Gene Ontology)	nuclear speck GO0016607	enriched	0.000112	enriched	0.0026846	131
Annotations derived over miRTarBase (Gene Ontology)	NMDA selective glutamate receptor signaling pathway GO0098989	enriched	0.0417855	enriched	0.0027019	18
Annotations derived over miRTarBase (Gene Ontology)	skeletal muscle contraction GO0003009	enriched	0.0423915	enriched	0.002726	18
Annotations derived over miRTarBase (Gene Ontology)	positive regulation of Notch signaling pathway GO0045747	enriched	0.005894	enriched	0.002734	55
Annotations derived over miRTarBase (Gene Ontology)	protein serinethreonine kinase activity GO0004674	enriched	0.0101522	enriched	0.0027893	133
Annotations derived over miRTarBase (Gene Ontology)	DNA-binding transcription activator activity, RNA polymerase II-specific GO0001228	enriched	0.188077	enriched	0.0027988	173
Annotations derived over miRTarBase (Gene Ontology)	protein binding involved in protein folding GO0044183	enriched	0.036759	enriched	0.0028267	14
Annotations derived over miRTarBase (Gene Ontology)	cholesterol homeostasis GO0042632	enriched	0.062121	enriched	0.0028273	45
Annotations derived over miRTarBase (Gene Ontology)	brush border GO0005903	enriched	0.0556233	enriched	0.0028293	38
Annotations derived over miRTarBase (Gene Ontology)	negative regulation of histone H3-K9 trimethylation GO1900113	enriched	0.0041123	enriched	0.0028654	11
Annotations derived over miRTarBase (Gene Ontology)	negative regulation of cholangiocyte apoptotic process GO1904193	enriched	0.0903919	enriched	0.0028815	15
Annotations derived over miRTarBase (Gene Ontology)	heterochromatin GO0000792	enriched	0.0155525	enriched	0.0028873	48
Annotations derived over miRTarBase (Gene Ontology)	feeding behavior GO0007631	enriched	0.175839	enriched	0.0028967	21
Annotations derived over miRTarBase (Gene Ontology)	beta-catenin binding GO0008013	enriched	0.0275223	enriched	0.0029199	78
Annotations derived over miRTarBase (Gene Ontology)	embryonic limb morphogenesis GO0030326	enriched	0.0654409	enriched	0.002922	57
Annotations derived over miRTarBase (Gene Ontology)	cell-matrix adhesion GO0007160	enriched	0.0900049	enriched	0.0029249	54
Annotations derived over miRTarBase (Gene Ontology)	positive regulation of extrinsic apoptotic signaling pathway in absence of ligand GO2001241	enriched	0.242511	enriched	0.0029272	23
Annotations derived over miRTarBase (Gene Ontology)	positive regulation of cardiac muscle cell proliferation GO0060045	enriched	0.0325813	enriched	0.0029502	52
Annotations derived over miRTarBase (Gene Ontology)	regulation of cardiac muscle cell contraction GO0086004	enriched	0.0463842	enriched	0.0029735	15
Annotations derived over miRTarBase (Gene Ontology)	perinuclear region of cytoplasm GO0048471	enriched	0.0457286	enriched	0.0029918	163
Annotations derived over miRTarBase (Gene Ontology)	multicellular organism development GO0007275	enriched	0.123194	enriched	0.0030235	49
Annotations derived over miRTarBase (Gene Ontology)	positive regulation of Wnt signaling pathway, planar cell polarity pathway GO2000096	enriched	0.597724	enriched	0.0030454	12
Annotations derived over miRTarBase (Gene Ontology)	regulation of long-term neuronal synaptic plasticity GO0048169	enriched	0.02261	enriched	0.0030882	36
Annotations derived over miRTarBase (Gene Ontology)	gastrulation with mouth forming second GO0001702	enriched	0.147266	enriched	0.003095	35
Annotations derived over miRTarBase (Gene Ontology)	establishment or maintenance of apicalbasal cell polarity GO0035088	enriched	0.169002	enriched	0.0031075	13
Annotations derived over miRTarBase (Gene Ontology)	nuclear heterochromatin GO0005720	enriched	0.0017032	enriched	0.003148	31
Annotations derived over miRTarBase (Gene Ontology)	signaling receptor binding GO0005102	enriched	0.0819845	enriched	0.0031523	136
Annotations derived over miRTarBase (Gene Ontology)	positive regulation of DNA-templated transcription, elongation GO0032786	enriched	0.0418172	enriched	0.0031579	19
Annotations derived over miRTarBase (Gene Ontology)	transforming growth factor beta receptor signaling pathway GO0007179	enriched	0.0032241	enriched	0.0031635	70
Annotations derived over miRTarBase (Gene Ontology)	activation of protein kinase activity GO0032147	enriched	0.0155921	enriched	0.0031636	64
Annotations derived over miRTarBase (Gene Ontology)	epithelial cell proliferation GO0050673	enriched	0.0161101	enriched	0.0031681	13
Annotations derived over miRTarBase (Gene Ontology)	positive regulation of I-kappaB kinaseNF-kappaB signaling GO0043123	enriched	0.0194417	enriched	0.0031698	82
Annotations derived over miRTarBase (Gene Ontology)	dendrite GO0030425	enriched	0.0338054	enriched	0.003183	164
Annotations derived over miRTarBase (Gene Ontology)	magnesium ion homeostasis GO0010960	enriched	0.0190082	enriched	0.0032322	26
Annotations derived over miRTarBase (Gene Ontology)	Bcl-2 family protein complex GO0097136	enriched	0.0692051	enriched	0.0032322	26
Annotations derived over miRTarBase (Gene Ontology)	nitric oxide mediated signal transduction GO0007263	enriched	0.078398	enriched	0.0032671	13
Annotations derived over miRTarBase (Gene Ontology)	insulin-like growth factor binding GO0005520	enriched	0.0911641	enriched	0.0032671	13
Annotations derived over miRTarBase (Gene Ontology)	intercalated disc GO0014704	enriched	0.123194	enriched	0.0033162	49
Annotations derived over miRTarBase (Gene Ontology)	regulation of somitogenesis GO0014807	enriched	0.0172065	enriched	0.0033164	11
Annotations derived over miRTarBase (Gene Ontology)	myotube differentiation GO0014902	enriched	0.131771	enriched	0.0033601	38
Annotations derived over miRTarBase (Gene Ontology)	regulation of exit from mitosis GO0007096	enriched	0.19423	enriched	0.0033669	15
Annotations derived over miRTarBase (Gene Ontology)	branching involved in blood vessel morphogenesis GO0001569	enriched	0.000658	enriched	0.0033868	57
Annotations derived over miRTarBase (Gene Ontology)	nuclear receptor activity GO0004879	enriched	0.0032682	enriched	0.0033876	44
Annotations derived over miRTarBase (Gene Ontology)	positive regulation of gluconeogenesis GO0045722	enriched	0.0126421	enriched	0.0033974	30
Annotations derived over miRTarBase (Gene Ontology)	positive regulation of intracellular protein transport GO0090316	enriched	0.0463153	enriched	0.0034099	22
Annotations derived over miRTarBase (Gene Ontology)	ATPase binding GO0051117	enriched	0.0133031	enriched	0.0034117	63
Annotations derived over miRTarBase (Gene Ontology)	RNA polymerase II proximal promoter sequence-specific DNA binding GO0000978	enriched	0.0243028	enriched	0.0034245	177
Annotations derived over miRTarBase (Gene Ontology)	protein kinase activity GO0004672	enriched	0.0057705	enriched	0.0034293	110
Annotations derived over miRTarBase (Gene Ontology)	dendrite morphogenesis GO0048813	enriched	0.000208	enriched	0.0034685	56
Annotations derived over miRTarBase (Gene Ontology)	negative regulation of programmed cell death GO0043069	enriched	0.13422	enriched	0.0034786	26
Annotations derived over miRTarBase (Gene Ontology)	coronary artery morphogenesis GO0060982	enriched	0.080071	enriched	0.0034812	33
Annotations derived over miRTarBase (Gene Ontology)	MAP kinase tyrosineserinethreonine phosphatase activity GO0017017	enriched	0.0596001	enriched	0.0034887	10
Annotations derived over miRTarBase (Gene Ontology)	negative regulation of cell-substrate adhesion GO0010812	enriched	0.0377821	enriched	0.0035239	21
Annotations derived over miRTarBase (Gene Ontology)	nuclear envelope organization GO0006998	enriched	0.0073046	enriched	0.0035472	28
Annotations derived over miRTarBase (Gene Ontology)	ventricular trabecula myocardium morphogenesis GO0003222	enriched	0.0267713	enriched	0.0035581	26
Annotations derived over miRTarBase (Gene Ontology)	transcriptional repressor complex GO0017053	enriched	0.000335	enriched	0.0035619	67
Annotations derived over miRTarBase (Gene Ontology)	regulation of skeletal muscle fiber development GO0048742	enriched	1.21e-05	enriched	0.0035648	11
Annotations derived over miRTarBase (Gene Ontology)	positive regulation of viral transcription GO0050434	enriched	0.0987404	enriched	0.0035648	11
Annotations derived over miRTarBase (Gene Ontology)	nuclear-transcribed mRNA catabolic process GO0000956	enriched	0.0026537	enriched	0.0035821	17
Annotations derived over miRTarBase (Gene Ontology)	plasma membrane GO0005886	enriched	0.0670901	enriched	0.0036075	231
Annotations derived over miRTarBase (Gene Ontology)	positive regulation of timing of catagen GO0051795	enriched	0.0100462	enriched	0.0036907	10
Annotations derived over miRTarBase (Gene Ontology)	negative regulation of Fc-gamma receptor signaling pathway involved in phagocytosis GO1905450	enriched	0.0740329	enriched	0.0037013	13
Annotations derived over miRTarBase (Gene Ontology)	AMPA glutamate receptor complex GO0032281	enriched	0.0198656	enriched	0.0037094	19
Annotations derived over miRTarBase (Gene Ontology)	negative regulation of smooth muscle cell migration GO0014912	enriched	0.046994	enriched	0.0037207	23
Annotations derived over miRTarBase (Gene Ontology)	negative regulation of fibroblast proliferation GO0048147	enriched	0.0044794	enriched	0.0037325	40
Annotations derived over miRTarBase (Gene Ontology)	sequence-specific DNA binding GO0043565	enriched	0.162305	enriched	0.0037937	177
Annotations derived over miRTarBase (Gene Ontology)	gluconeogenesis GO0006094	enriched	0.103131	enriched	0.0038298	11
Annotations derived over miRTarBase (Gene Ontology)	positive regulation of neutrophil chemotaxis GO0090023	enriched	0.0366639	enriched	0.0038372	23
Annotations derived over miRTarBase (Gene Ontology)	positive regulation of lamellipodium assembly GO0010592	enriched	0.0011798	enriched	0.0038519	32
Annotations derived over miRTarBase (Gene Ontology)	1-phosphatidylinositol-3-kinase regulator activity GO0046935	depleted	0.393364	enriched	0.0038591	18
Annotations derived over miRTarBase (Gene Ontology)	core promoter binding GO0001047	enriched	0.0314937	enriched	0.0038692	17
Annotations derived over miRTarBase (Gene Ontology)	protein tyrosine kinase activator activity GO0030296	enriched	0.042517	enriched	0.0038692	17
Annotations derived over miRTarBase (Gene Ontology)	somatodendritic compartment GO0036477	enriched	0.151366	enriched	0.0038692	17
Annotations derived over miRTarBase (Gene Ontology)	neuron maturation GO0042551	enriched	0.190224	enriched	0.003907	25
Annotations derived over miRTarBase (Gene Ontology)	positive regulation of histone H3-K4 methylation GO0051571	enriched	0.000543	enriched	0.0039112	35
Annotations derived over miRTarBase (Gene Ontology)	sympathetic ganglion development GO0061549	enriched	0.0799832	enriched	0.0039552	22
Annotations derived over miRTarBase (Gene Ontology)	leukemia inhibitory factor signaling pathway GO0048861	enriched	0.0119093	enriched	0.0039703	15
Annotations derived over miRTarBase (Gene Ontology)	oncostatin-M receptor activity GO0004924	enriched	0.0521499	enriched	0.0039703	15
Annotations derived over miRTarBase (Gene Ontology)	oncostatin-M-mediated signaling pathway GO0038165	enriched	0.0521499	enriched	0.0039703	15
Annotations derived over miRTarBase (Gene Ontology)	ear development GO0043583	enriched	0.0871631	enriched	0.0039876	31
Annotations derived over miRTarBase (Gene Ontology)	positive regulation of ubiquitin-protein transferase activity GO0051443	enriched	0.199617	enriched	0.0039876	31
Annotations derived over miRTarBase (Gene Ontology)	oligodendrocyte development GO0014003	enriched	0.11348	enriched	0.0040165	28
Annotations derived over miRTarBase (Gene Ontology)	regulation of autophagy GO0010506	enriched	0.0265605	enriched	0.0040312	47
Annotations derived over miRTarBase (Gene Ontology)	positive regulation of neurogenesis GO0050769	enriched	0.151143	enriched	0.0040616	34
Annotations derived over miRTarBase (Gene Ontology)	3-5 DNA helicase activity GO0043138	enriched	0.0050746	enriched	0.0041123	11
Annotations derived over miRTarBase (Gene Ontology)	HOPS complex GO0030897	enriched	0.0062319	enriched	0.0041123	11
Annotations derived over miRTarBase (Gene Ontology)	regulation of protein kinase activity GO0045859	enriched	0.149513	enriched	0.0041123	11
Annotations derived over miRTarBase (Gene Ontology)	negative regulation of neuron death GO1901215	enriched	0.0471514	enriched	0.0041323	76
Annotations derived over miRTarBase (Gene Ontology)	face morphogenesis GO0060325	enriched	0.0592359	enriched	0.0041398	42
Annotations derived over miRTarBase (Gene Ontology)	positive regulation of cell proliferation GO0008284	enriched	0.130803	enriched	0.0041661	171
Annotations derived over miRTarBase (Gene Ontology)	negative regulation of cell adhesion GO0007162	enriched	0.118765	enriched	0.0041734	55
Annotations derived over miRTarBase (Gene Ontology)	startle response GO0001964	depleted	0.582755	enriched	0.0041777	20
Annotations derived over miRTarBase (Gene Ontology)	regulation of cardiac muscle contraction by calcium ion signaling GO0010882	enriched	0.0186671	enriched	0.0041783	27
Annotations derived over miRTarBase (Gene Ontology)	nucleoplasm GO0005654	enriched	0.127268	enriched	0.0041946	236
Annotations derived over miRTarBase (Gene Ontology)	ATPase activity, coupled to transmembrane movement of substances GO0042626	enriched	0.0120618	enriched	0.0042809	29
Annotations derived over miRTarBase (Gene Ontology)	cellular response to chemokine GO1990869	enriched	0.0238308	enriched	0.004305	34
Annotations derived over miRTarBase (Gene Ontology)	endomembrane system GO0012505	enriched	0.123783	enriched	0.004305	34
Annotations derived over miRTarBase (Gene Ontology)	midbrain development GO0030901	enriched	0.141455	enriched	0.0043474	50
Annotations derived over miRTarBase (Gene Ontology)	negative regulation of cell differentiation GO0045596	enriched	0.0185858	enriched	0.0043673	57
Annotations derived over miRTarBase (Gene Ontology)	positive regulation of transcription from RNA polymerase II promoter in response to hypoxia GO0061419	enriched	0.0183564	enriched	0.0043766	25
Annotations derived over miRTarBase (Gene Ontology)	heat shock protein binding GO0031072	enriched	0.0291272	enriched	0.0043779	56
Annotations derived over miRTarBase (Gene Ontology)	protein phosphatase inhibitor activity GO0004864	enriched	0.0776918	enriched	0.0043813	12
Annotations derived over miRTarBase (Gene Ontology)	endocytic recycling GO0032456	enriched	0.11004	enriched	0.0043996	29
Annotations derived over miRTarBase (Gene Ontology)	asymmetric synapse GO0032279	enriched	0.248818	enriched	0.0044217	32
Annotations derived over miRTarBase (Gene Ontology)	learning GO0007612	enriched	0.0647928	enriched	0.0044269	62
Annotations derived over miRTarBase (Gene Ontology)	outflow tract morphogenesis GO0003151	enriched	0.0147244	enriched	0.0044291	75
Annotations derived over miRTarBase (Gene Ontology)	sequence-specific double-stranded DNA binding GO1990837	enriched	0.0046752	enriched	0.0044325	34
Annotations derived over miRTarBase (Gene Ontology)	peptidyl-lysine deacetylation GO0034983	enriched	1.31e-05	enriched	0.0044679	15
Annotations derived over miRTarBase (Gene Ontology)	regulation of growth GO0040008	enriched	0.0353456	enriched	0.0045064	40
Annotations derived over miRTarBase (Gene Ontology)	positive regulation of neuron differentiation GO0045666	enriched	0.0736304	enriched	0.0045075	92
Annotations derived over miRTarBase (Gene Ontology)	positive regulation of natural killer cell activation GO0032816	enriched	0.0285647	enriched	0.0045097	12
Annotations derived over miRTarBase (Gene Ontology)	immune response GO0006955	enriched	0.0907079	enriched	0.004514	81
Annotations derived over miRTarBase (Gene Ontology)	amyloid-beta binding GO0001540	enriched	0.178081	enriched	0.0045216	52
Annotations derived over miRTarBase (Gene Ontology)	negative regulation of DNA-binding transcription factor activity GO0043433	enriched	0.030618	enriched	0.0045356	59
Annotations derived over miRTarBase (Gene Ontology)	neural tube development GO0021915	enriched	0.468133	enriched	0.0045699	54
Annotations derived over miRTarBase (Gene Ontology)	vesicle organization GO0016050	enriched	0.121029	enriched	0.0045715	16
Annotations derived over miRTarBase (Gene Ontology)	negative regulation of phosphorylation GO0042326	enriched	0.008806	enriched	0.0045863	34
Annotations derived over miRTarBase (Gene Ontology)	insulin receptor binding GO0005158	enriched	0.023089	enriched	0.0046141	41
Annotations derived over miRTarBase (Gene Ontology)	positive regulation of vascular endothelial cell proliferation GO1905564	enriched	0.0890306	enriched	0.0046141	41
Annotations derived over miRTarBase (Gene Ontology)	negative regulation of catalytic activity GO0043086	enriched	0.0537915	enriched	0.0046251	26
Annotations derived over miRTarBase (Gene Ontology)	negative regulation of cell growth GO0030308	enriched	0.145659	enriched	0.0046265	96
Annotations derived over miRTarBase (Gene Ontology)	negative regulation of cardiac muscle hypertrophy GO0010614	enriched	0.000571	enriched	0.0046292	25
Annotations derived over miRTarBase (Gene Ontology)	apical plasma membrane GO0016324	enriched	0.132317	enriched	0.0046452	127
Annotations derived over miRTarBase (Gene Ontology)	positive regulation of autophagy GO0010508	enriched	0.0151859	enriched	0.004649	59
Annotations derived over miRTarBase (Gene Ontology)	axoneme assembly GO0035082	enriched	0.0296907	enriched	0.0046842	23
Annotations derived over miRTarBase (Gene Ontology)	insulin-like growth factor ternary complex GO0042567	enriched	0.0645357	enriched	0.0046874	14
Annotations derived over miRTarBase (Gene Ontology)	mitochondrial fusion GO0008053	enriched	0.0481162	enriched	0.0047287	13
Annotations derived over miRTarBase (Gene Ontology)	ovulation from ovarian follicle GO0001542	enriched	0.006639	enriched	0.0047488	20
Annotations derived over miRTarBase (Gene Ontology)	heart trabecula morphogenesis GO0061384	enriched	0.0172759	enriched	0.0047915	13
Annotations derived over miRTarBase (Gene Ontology)	regulation of potassium ion transmembrane transport GO1901379	enriched	0.133419	enriched	0.0047915	13
Annotations derived over miRTarBase (Gene Ontology)	regulation of phosphatidylinositol 3-kinase activity GO0043551	enriched	0.233506	enriched	0.0047915	13
Annotations derived over miRTarBase (Gene Ontology)	cytoplasmic sequestering of protein GO0051220	depleted	0.600501	enriched	0.0047915	13
Annotations derived over miRTarBase (Gene Ontology)	cytokine binding GO0019955	depleted	0.0415859	enriched	0.0048002	33
Annotations derived over miRTarBase (Gene Ontology)	eukaryotic translation initiation factor 4F complex GO0016281	enriched	0.158911	enriched	0.0048075	20
Annotations derived over miRTarBase (Gene Ontology)	mitotic cell cycle arrest GO0071850	enriched	0.322473	enriched	0.0048075	20
Annotations derived over miRTarBase (Gene Ontology)	positive regulation of endoplasmic reticulum unfolded protein response GO1900103	enriched	0.227545	enriched	0.0048494	12
Annotations derived over miRTarBase (Gene Ontology)	positive regulation of innate immune response GO0045089	enriched	0.0254192	enriched	0.0048837	17
Annotations derived over miRTarBase (Gene Ontology)	dopamine biosynthetic process GO0042416	enriched	0.0254367	enriched	0.0049198	12
Annotations derived over miRTarBase (Gene Ontology)	cell fate commitment GO0045165	enriched	0.139558	enriched	0.0049543	66
Annotations derived over miRTarBase (Gene Ontology)	plasma membrane repair GO0001778	enriched	0.370361	enriched	0.004966	16
Annotations derived over miRTarBase (Gene Ontology)	forebrain radial glial cell differentiation GO0021861	enriched	0.133682	enriched	0.0049781	10
Annotations derived over miRTarBase (Gene Ontology)	peptidyl-serine phosphorylation GO0018105	enriched	0.0165091	enriched	0.0049862	110
Annotations derived over miRTarBase (Gene Ontology)	phosphatidylinositol phosphorylation GO0046854	enriched	0.0432585	enriched	0.0049885	44
Annotations derived over miRTarBase (Gene Ontology)	hindbrain development GO0030902	enriched	0.0766197	enriched	0.0049961	40
Annotations derived over miRTarBase (Gene Ontology)	positive regulation of neuron projection development GO0010976	enriched	0.0325416	enriched	0.0049962	91
Annotations derived over miRTarBase (Gene Ontology)	positive regulation of insulin receptor signaling pathway GO0046628	enriched	0.0164968	enriched	0.0049997	37
Annotations derived over miRTarBase (Gene Ontology)	positive regulation of protein sumoylation GO0033235	enriched	0.0070629	enriched	0.0050104	24
Annotations derived over miRTarBase (Gene Ontology)	volume-sensitive chloride channel activity GO0072320	enriched	0.183636	enriched	0.0050136	14
Annotations derived over miRTarBase (Gene Ontology)	positive regulation of receptor recycling GO0001921	enriched	0.0044416	enriched	0.0050224	20
Annotations derived over miRTarBase (Gene Ontology)	polyubiquitin modification-dependent protein binding GO0031593	enriched	0.0936645	enriched	0.0050224	20
Annotations derived over miRTarBase (Gene Ontology)	positive regulation of cell death GO0010942	enriched	0.0332565	enriched	0.0050454	55
Annotations derived over miRTarBase (Gene Ontology)	negative regulation of calcium ion import GO0090281	enriched	0.501745	enriched	0.0050645	12
Annotations derived over miRTarBase (Gene Ontology)	hematopoietic stem cell proliferation GO0071425	enriched	0.10767	enriched	0.0050746	11
Annotations derived over miRTarBase (Gene Ontology)	positive regulation of voltage-gated potassium channel activity GO1903818	enriched	0.149513	enriched	0.0050746	11
Annotations derived over miRTarBase (Gene Ontology)	desmosome GO0030057	enriched	0.240166	enriched	0.0050746	11
Annotations derived over miRTarBase (Gene Ontology)	spectrin-associated cytoskeleton GO0014731	enriched	0.380915	enriched	0.0050746	11
Annotations derived over miRTarBase (Gene Ontology)	astral microtubule organization GO0030953	depleted	0.28266	enriched	0.0050765	17
Annotations derived over miRTarBase (Gene Ontology)	cellular response to leukemia inhibitory factor GO1990830	enriched	0.0279938	enriched	0.0050838	104
Annotations derived over miRTarBase (Gene Ontology)	GTPase activator activity GO0005096	enriched	0.155307	enriched	0.005123	85
Annotations derived over miRTarBase (Gene Ontology)	keratinocyte differentiation GO0030216	enriched	0.0270044	enriched	0.0051723	36
Annotations derived over miRTarBase (Gene Ontology)	regulation of epithelial cell proliferation GO0050678	enriched	0.000954	enriched	0.0051938	33
Annotations derived over miRTarBase (Gene Ontology)	positive regulation of insulin secretion involved in cellular response to glucose stimulus GO0035774	enriched	0.0042602	enriched	0.0051938	33
Annotations derived over miRTarBase (Gene Ontology)	potassium ion transport GO0006813	enriched	0.0533784	enriched	0.0052791	43
Annotations derived over miRTarBase (Gene Ontology)	positive regulation of myoblast differentiation GO0045663	enriched	0.135593	enriched	0.0052791	43
Annotations derived over miRTarBase (Gene Ontology)	platelet alpha granule GO0031091	enriched	0.0060963	enriched	0.0052884	22
Annotations derived over miRTarBase (Gene Ontology)	cellular response to angiotensin GO1904385	enriched	0.0587275	enriched	0.0052997	24
Annotations derived over miRTarBase (Gene Ontology)	peptidyl-tyrosine dephosphorylation GO0035335	enriched	0.0409591	enriched	0.0053216	27
Annotations derived over miRTarBase (Gene Ontology)	nephric duct morphogenesis GO0072178	enriched	0.0271025	enriched	0.0053302	14
Annotations derived over miRTarBase (Gene Ontology)	cell development GO0048468	enriched	0.1184	enriched	0.0053339	49
Annotations derived over miRTarBase (Gene Ontology)	thalamus development GO0021794	depleted	0.0794784	enriched	0.005374	25
Annotations derived over miRTarBase (Gene Ontology)	smooth muscle contraction GO0006939	enriched	0.294545	enriched	0.0053789	18
Annotations derived over miRTarBase (Gene Ontology)	plasma membrane raft GO0044853	depleted	0.205193	enriched	0.0053951	30
Annotations derived over miRTarBase (Gene Ontology)	embryo development GO0009790	enriched	0.0117892	enriched	0.0053958	61
Annotations derived over miRTarBase (Gene Ontology)	regulation of actin filament polymerization GO0030833	enriched	0.160726	enriched	0.0054115	25
Annotations derived over miRTarBase (Gene Ontology)	negative regulation of release of sequestered calcium ion into cytosol GO0051280	enriched	0.139727	enriched	0.0054757	15
Annotations derived over miRTarBase (Gene Ontology)	activation of protein kinase B activity GO0032148	enriched	0.045687	enriched	0.0054785	32
Annotations derived over miRTarBase (Gene Ontology)	RNA polymerase II activating transcription factor binding GO0001102	enriched	0.0584677	enriched	0.0054906	61
Annotations derived over miRTarBase (Gene Ontology)	protein self-association GO0043621	enriched	0.0629448	enriched	0.0055086	46
Annotations derived over miRTarBase (Gene Ontology)	melanosome organization GO0032438	enriched	0.0047718	enriched	0.0055103	12
Annotations derived over miRTarBase (Gene Ontology)	regulation of transforming growth factor beta2 production GO0032909	enriched	0.0463153	enriched	0.0055467	22
Annotations derived over miRTarBase (Gene Ontology)	negative regulation of cell proliferation GO0008285	enriched	0.300281	enriched	0.0055549	157
Annotations derived over miRTarBase (Gene Ontology)	enzyme binding GO0019899	enriched	0.0155992	enriched	0.0055683	147
Annotations derived over miRTarBase (Gene Ontology)	response to morphine GO0043278	enriched	0.0713608	enriched	0.0055692	28
Annotations derived over miRTarBase (Gene Ontology)	signal transduction GO0007165	enriched	0.0288208	enriched	0.0055925	114
Annotations derived over miRTarBase (Gene Ontology)	positive regulation of oligodendrocyte differentiation GO0048714	enriched	0.0365675	enriched	0.0055942	36
Annotations derived over miRTarBase (Gene Ontology)	motile cilium GO0031514	enriched	0.0993745	enriched	0.0055974	38
Annotations derived over miRTarBase (Gene Ontology)	adherens junction GO0005912	enriched	0.0069948	enriched	0.0056757	73
Annotations derived over miRTarBase (Gene Ontology)	mRNA binding GO0003729	enriched	0.0941069	enriched	0.0056825	84
Annotations derived over miRTarBase (Gene Ontology)	photoreceptor cell maintenance GO0045494	enriched	0.0121829	enriched	0.0056832	27
Annotations derived over miRTarBase (Gene Ontology)	lymphocyte homeostasis GO0002260	enriched	0.0209593	enriched	0.0056832	27
Annotations derived over miRTarBase (Gene Ontology)	fatty acid beta-oxidation GO0006635	depleted	0.525437	enriched	0.0056972	17
Annotations derived over miRTarBase (Gene Ontology)	collagen-containing extracellular matrix GO0062023	enriched	0.0432335	enriched	0.0057139	97
Annotations derived over miRTarBase (Gene Ontology)	cell projection assembly GO0030031	enriched	0.0411486	enriched	0.0057817	21
Annotations derived over miRTarBase (Gene Ontology)	regulation of actin cytoskeleton reorganization GO2000249	enriched	0.0509786	enriched	0.0057817	21
Annotations derived over miRTarBase (Gene Ontology)	peptidyl-tyrosine phosphorylation GO0018108	enriched	0.0295219	enriched	0.0057984	42
Annotations derived over miRTarBase (Gene Ontology)	platelet activation GO0030168	enriched	0.0014103	enriched	0.005814	32
Annotations derived over miRTarBase (Gene Ontology)	negative regulation of peptidyl-serine phosphorylation GO0033137	enriched	0.0679718	enriched	0.0058213	36
Annotations derived over miRTarBase (Gene Ontology)	establishment of Sertoli cell barrier GO0097368	enriched	0.391386	enriched	0.0058225	11
Annotations derived over miRTarBase (Gene Ontology)	P-body GO0000932	enriched	0.0073883	enriched	0.0058453	78
Annotations derived over miRTarBase (Gene Ontology)	regulation of stress fiber assembly GO0051492	enriched	0.0784973	enriched	0.0058846	12
Annotations derived over miRTarBase (Gene Ontology)	gamma-aminobutyric acidsodium symporter activity GO0005332	enriched	0.189087	enriched	0.0058846	12
Annotations derived over miRTarBase (Gene Ontology)	toxin transmembrane transporter activity GO0019534	depleted	0.221013	enriched	0.0058914	10
Annotations derived over miRTarBase (Gene Ontology)	cardiac septum development GO0003279	enriched	0.0227484	enriched	0.0059119	27
Annotations derived over miRTarBase (Gene Ontology)	centrosome GO0005813	enriched	0.0019084	enriched	0.0059312	131
Annotations derived over miRTarBase (Gene Ontology)	oligodendrocyte differentiation GO0048709	enriched	0.132359	enriched	0.0059443	23
Annotations derived over miRTarBase (Gene Ontology)	response to radiation GO0009314	enriched	0.013266	enriched	0.005965	39
Annotations derived over miRTarBase (Gene Ontology)	hippocampus development GO0021766	enriched	0.0780913	enriched	0.0059699	75
Annotations derived over miRTarBase (Gene Ontology)	activation of MAPK activity GO0000187	enriched	0.0211599	enriched	0.0060001	71
Annotations derived over miRTarBase (Gene Ontology)	lysosome GO0005764	enriched	0.301993	enriched	0.0060012	107
Annotations derived over miRTarBase (Gene Ontology)	rRNA binding GO0019843	enriched	0.318304	enriched	0.0060093	12
Annotations derived over miRTarBase (Gene Ontology)	endosome membrane GO0010008	enriched	0.0497071	enriched	0.0060687	33
Annotations derived over miRTarBase (Gene Ontology)	extracellular region GO0005576	enriched	0.121425	enriched	0.0060811	114
Annotations derived over miRTarBase (Gene Ontology)	phosphotyrosine residue binding GO0001784	enriched	0.0048121	enriched	0.0060835	48
Annotations derived over miRTarBase (Gene Ontology)	hormone-mediated signaling pathway GO0009755	enriched	0.0642321	enriched	0.0060892	27
Annotations derived over miRTarBase (Gene Ontology)	positive regulation of ATPase activity GO0032781	enriched	0.0183337	enriched	0.0061164	19
Annotations derived over miRTarBase (Gene Ontology)	fear response GO0042596	enriched	0.0596662	enriched	0.0061447	13
Annotations derived over miRTarBase (Gene Ontology)	actin cytoskeleton GO0015629	enriched	0.0231651	enriched	0.0061567	89
Annotations derived over miRTarBase (Gene Ontology)	negative regulation of neurogenesis GO0050768	enriched	0.0035728	enriched	0.0061747	30
Annotations derived over miRTarBase (Gene Ontology)	acrosome reaction GO0007340	enriched	0.0089883	enriched	0.0061864	15
Annotations derived over miRTarBase (Gene Ontology)	protein localization to plasma membrane GO0072659	enriched	0.0183417	enriched	0.0061889	62
Annotations derived over miRTarBase (Gene Ontology)	cellular response to interleukin-1 GO0071347	enriched	0.0105807	enriched	0.0062195	50
Annotations derived over miRTarBase (Gene Ontology)	apoptotic signaling pathway GO0097190	enriched	0.116592	enriched	0.006261	67
Annotations derived over miRTarBase (Gene Ontology)	positive regulation of keratinocyte migration GO0051549	enriched	0.0146126	enriched	0.0062663	27
Annotations derived over miRTarBase (Gene Ontology)	spermatogenesis GO0007283	enriched	0.0014237	enriched	0.0062897	101
Annotations derived over miRTarBase (Gene Ontology)	trans-synaptic signaling by endocannabinoid, modulating synaptic transmission GO0099553	depleted	0.117075	enriched	0.0063014	14
Annotations derived over miRTarBase (Gene Ontology)	regulation of cytokine production GO0001817	enriched	0.194998	enriched	0.0063014	14
Annotations derived over miRTarBase (Gene Ontology)	epidermal growth factor receptor binding GO0005154	depleted	0.511278	enriched	0.0063014	14
Annotations derived over miRTarBase (Gene Ontology)	transcription elongation factor complex GO0008023	enriched	0.0047013	enriched	0.0063044	38
Annotations derived over miRTarBase (Gene Ontology)	XY body GO0001741	enriched	0.0095851	enriched	0.0063544	13
Annotations derived over miRTarBase (Gene Ontology)	protein heterotetramerization GO0051290	enriched	0.0487399	enriched	0.0063782	23
Annotations derived over miRTarBase (Gene Ontology)	forebrain development GO0030900	enriched	0.0235029	enriched	0.0063922	74
Annotations derived over miRTarBase (Gene Ontology)	axon GO0030424	enriched	0.0027621	enriched	0.0063935	153
Annotations derived over miRTarBase (Gene Ontology)	embryonic morphogenesis GO0048598	enriched	0.141086	enriched	0.0064016	38
Annotations derived over miRTarBase (Gene Ontology)	apoptotic mitochondrial changes GO0008637	enriched	0.0227645	enriched	0.0064058	43
Annotations derived over miRTarBase (Gene Ontology)	gene expression GO0010467	enriched	0.0432078	enriched	0.0064058	43
Annotations derived over miRTarBase (Gene Ontology)	liver development GO0001889	enriched	0.0055782	enriched	0.0064187	79
Annotations derived over miRTarBase (Gene Ontology)	nuclear euchromatin GO0005719	enriched	0.0258264	enriched	0.0064673	61
Annotations derived over miRTarBase (Gene Ontology)	EGO complex GO0034448	enriched	0.129566	enriched	0.0064763	13
Annotations derived over miRTarBase (Gene Ontology)	Gtr1-Gtr2 GTPase complex GO1990131	enriched	0.129566	enriched	0.0064763	13
Annotations derived over miRTarBase (Gene Ontology)	response to interleukin-1 GO0070555	enriched	0.0152549	enriched	0.0064909	46
Annotations derived over miRTarBase (Gene Ontology)	Mitochondria-associated ER Membrane GO0044233	enriched	0.0734941	enriched	0.0064944	14
Annotations derived over miRTarBase (Gene Ontology)	phagocytic vesicle GO0045335	enriched	0.005084	enriched	0.0065249	54
Annotations derived over miRTarBase (Gene Ontology)	chaperone cofactor-dependent protein refolding GO0051085	enriched	0.0089406	enriched	0.006531	13
Annotations derived over miRTarBase (Gene Ontology)	exocytosis GO0006887	enriched	0.0309252	enriched	0.0065389	53
Annotations derived over miRTarBase (Gene Ontology)	site of DNA damage GO0090734	enriched	0.0302275	enriched	0.0065774	20
Annotations derived over miRTarBase (Gene Ontology)	positive regulation of synaptic plasticity GO0031915	enriched	0.0755339	enriched	0.0065774	20
Annotations derived over miRTarBase (Gene Ontology)	cholesterol transport GO0030301	enriched	0.108401	enriched	0.0065774	20
Annotations derived over miRTarBase (Gene Ontology)	positive regulation of insulin-like growth factor receptor signaling pathway GO0043568	enriched	0.12024	enriched	0.0065774	20
Annotations derived over miRTarBase (Gene Ontology)	BLOC-1 complex GO0031083	enriched	0.134343	enriched	0.0065774	20
Annotations derived over miRTarBase (Gene Ontology)	activating transcription factor binding GO0033613	enriched	0.0275991	enriched	0.0065778	53
Annotations derived over miRTarBase (Gene Ontology)	phosphatase binding GO0019902	enriched	0.0806407	enriched	0.0065778	53
Annotations derived over miRTarBase (Gene Ontology)	chorio-allantoic fusion GO0060710	enriched	0.128529	enriched	0.0065999	14
Annotations derived over miRTarBase (Gene Ontology)	E-box binding GO0070888	enriched	0.0284037	enriched	0.006604	51
Annotations derived over miRTarBase (Gene Ontology)	cell morphogenesis involved in differentiation GO0000904	enriched	0.546398	enriched	0.0066323	15
Annotations derived over miRTarBase (Gene Ontology)	response to progesterone GO0032570	enriched	0.0173746	enriched	0.0066371	17
Annotations derived over miRTarBase (Gene Ontology)	HMG box domain binding GO0071837	enriched	0.440653	enriched	0.0066743	43
Annotations derived over miRTarBase (Gene Ontology)	semaphorin receptor activity GO0017154	enriched	0.0081651	enriched	0.0066865	28
Annotations derived over miRTarBase (Gene Ontology)	efflux transmembrane transporter activity GO0015562	enriched	0.0452086	enriched	0.0067212	12
Annotations derived over miRTarBase (Gene Ontology)	chondrocyte differentiation GO0002062	enriched	0.17327	enriched	0.0067511	59
Annotations derived over miRTarBase (Gene Ontology)	myoblast differentiation GO0045445	enriched	0.104142	enriched	0.006755	27
Annotations derived over miRTarBase (Gene Ontology)	negative regulation of vascular smooth muscle cell differentiation GO1905064	enriched	0.0500047	enriched	0.0067654	16
Annotations derived over miRTarBase (Gene Ontology)	granulocyte differentiation GO0030851	enriched	0.118066	enriched	0.0067654	16
Annotations derived over miRTarBase (Gene Ontology)	negative regulation of type B pancreatic cell apoptotic process GO2000675	enriched	0.154491	enriched	0.0067907	10
Annotations derived over miRTarBase (Gene Ontology)	vascular smooth muscle cell development GO0097084	enriched	0.229576	enriched	0.0067907	10
Annotations derived over miRTarBase (Gene Ontology)	single strand break repair GO0000012	enriched	0.0140718	enriched	0.006861	25
Annotations derived over miRTarBase (Gene Ontology)	protein localization to photoreceptor outer segment GO1903546	enriched	0.0440877	enriched	0.0068652	16
Annotations derived over miRTarBase (Gene Ontology)	pericardium morphogenesis GO0003344	enriched	0.0425491	enriched	0.0068667	18
Annotations derived over miRTarBase (Gene Ontology)	transmembrane transport GO0055085	enriched	0.0471195	enriched	0.0068816	24
Annotations derived over miRTarBase (Gene Ontology)	proteoglycan binding GO0043394	enriched	0.0061119	enriched	0.0068915	17
Annotations derived over miRTarBase (Gene Ontology)	negative regulation of cardiac muscle cell apoptotic process GO0010667	enriched	0.0095593	enriched	0.0069098	41
Annotations derived over miRTarBase (Gene Ontology)	hematopoietic stem cell homeostasis GO0061484	depleted	0.048941	enriched	0.0069418	21
Annotations derived over miRTarBase (Gene Ontology)	postsynaptic density GO0014069	enriched	0.0069537	enriched	0.0069537	125
Annotations derived over miRTarBase (Gene Ontology)	zinc ion binding GO0008270	enriched	0.0173299	enriched	0.0069584	119
Annotations derived over miRTarBase (Gene Ontology)	negative regulation of TOR signaling GO0032007	enriched	0.0941255	enriched	0.0069794	38
Annotations derived over miRTarBase (Gene Ontology)	positive chemotaxis GO0050918	enriched	0.0684786	enriched	0.0069883	29
Annotations derived over miRTarBase (Gene Ontology)	potassium channel regulator activity GO0015459	enriched	0.136619	enriched	0.0070072	37
Annotations derived over miRTarBase (Gene Ontology)	heparin binding GO0008201	enriched	0.479086	enriched	0.0070075	70
Annotations derived over miRTarBase (Gene Ontology)	response to ischemia GO0002931	enriched	0.0356211	enriched	0.0070078	45
Annotations derived over miRTarBase (Gene Ontology)	positive regulation of ERK1 and ERK2 cascade GO0070374	enriched	0.109493	enriched	0.0070087	109
Annotations derived over miRTarBase (Gene Ontology)	anteriorposterior pattern specification GO0009952	enriched	0.0050573	enriched	0.0070128	97
Annotations derived over miRTarBase (Gene Ontology)	mitochondrial respiratory chain complex IV assembly GO0033617	enriched	0.0024972	enriched	0.0070206	13
Annotations derived over miRTarBase (Gene Ontology)	regulation of smooth muscle cell apoptotic process GO0034391	enriched	0.0171836	enriched	0.0070206	13
Annotations derived over miRTarBase (Gene Ontology)	platelet-derived growth factor binding GO0048407	enriched	0.154934	enriched	0.0070206	13
Annotations derived over miRTarBase (Gene Ontology)	negative regulation of Rho protein signal transduction GO0035024	enriched	0.0746343	enriched	0.0070379	31
Annotations derived over miRTarBase (Gene Ontology)	negative regulation of smoothened signaling pathway GO0045879	enriched	0.165585	enriched	0.0070549	26
Annotations derived over miRTarBase (Gene Ontology)	T-helper 1 cell differentiation GO0045063	enriched	0.0072226	enriched	0.0070615	15
Annotations derived over miRTarBase (Gene Ontology)	collateral sprouting GO0048668	enriched	0.0870961	enriched	0.0071137	21
Annotations derived over miRTarBase (Gene Ontology)	cyclinCDK positive transcription elongation factor complex GO0008024	enriched	0.016602	enriched	0.0071274	16
Annotations derived over miRTarBase (Gene Ontology)	transcription elongation from RNA polymerase II promoter GO0006368	enriched	0.0424385	enriched	0.0071274	16
Annotations derived over miRTarBase (Gene Ontology)	positive regulation of RNA splicing GO0033120	depleted	0.174238	enriched	0.0071276	11
Annotations derived over miRTarBase (Gene Ontology)	positive regulation of male mating behavior GO1902437	enriched	6.37e-05	enriched	0.0071438	10
Annotations derived over miRTarBase (Gene Ontology)	regulation of striated muscle cell differentiation GO0051153	enriched	6.37e-05	enriched	0.0071438	10
Annotations derived over miRTarBase (Gene Ontology)	response to denervation involved in regulation of muscle adaptation GO0014894	enriched	0.0012553	enriched	0.0071438	10
Annotations derived over miRTarBase (Gene Ontology)	DNA synthesis involved in DNA repair GO0000731	enriched	0.0014623	enriched	0.0071438	10
Annotations derived over miRTarBase (Gene Ontology)	inner ear development GO0048839	enriched	0.15787	enriched	0.007205	88
Annotations derived over miRTarBase (Gene Ontology)	positive regulation of proteasomal ubiquitin-dependent protein catabolic process GO0032436	enriched	0.0193044	enriched	0.0072145	52
Annotations derived over miRTarBase (Gene Ontology)	bicellular tight junction GO0005923	enriched	0.0296866	enriched	0.0072145	52
Annotations derived over miRTarBase (Gene Ontology)	sarcomere organization GO0045214	enriched	0.000275	enriched	0.0072341	25
Annotations derived over miRTarBase (Gene Ontology)	response to transforming growth factor beta GO0071559	enriched	0.232357	enriched	0.0072341	25
Annotations derived over miRTarBase (Gene Ontology)	calcium-dependent phospholipid binding GO0005544	enriched	0.0345549	enriched	0.0072388	30
Annotations derived over miRTarBase (Gene Ontology)	morphogenesis of an epithelium GO0002009	enriched	0.0362216	enriched	0.0072388	30
Annotations derived over miRTarBase (Gene Ontology)	voltage-gated potassium channel complex GO0008076	enriched	0.0910001	enriched	0.0072388	30
Annotations derived over miRTarBase (Gene Ontology)	defense response to virus GO0051607	enriched	0.195717	enriched	0.007299	89
Annotations derived over miRTarBase (Gene Ontology)	intermediate filament cytoskeleton GO0045111	enriched	0.0029196	enriched	0.0073053	25
Annotations derived over miRTarBase (Gene Ontology)	Cul3-RING ubiquitin ligase complex GO0031463	enriched	0.160726	enriched	0.0073053	25
Annotations derived over miRTarBase (Gene Ontology)	ciliary neurotrophic factor receptor activity GO0004897	enriched	0.0366202	enriched	0.0073156	14
Annotations derived over miRTarBase (Gene Ontology)	ciliary neurotrophic factor receptor binding GO0005127	enriched	0.0366202	enriched	0.0073156	14
Annotations derived over miRTarBase (Gene Ontology)	ciliary neurotrophic factor-mediated signaling pathway GO0070120	enriched	0.0366202	enriched	0.0073156	14
Annotations derived over miRTarBase (Gene Ontology)	leukemia inhibitory factor receptor activity GO0004923	enriched	0.0366202	enriched	0.0073156	14
Annotations derived over miRTarBase (Gene Ontology)	negative regulation of amyloid-beta formation GO1902430	enriched	0.130962	enriched	0.0073518	34
Annotations derived over miRTarBase (Gene Ontology)	anterior head development GO0097065	enriched	0.0321259	enriched	0.0073816	15
Annotations derived over miRTarBase (Gene Ontology)	epidermis development GO0008544	enriched	0.0048656	enriched	0.0074268	38
Annotations derived over miRTarBase (Gene Ontology)	negative regulation of cell migration GO0030336	enriched	0.0118028	enriched	0.0074292	103
Annotations derived over miRTarBase (Gene Ontology)	glucose homeostasis GO0042593	enriched	0.130351	enriched	0.0074682	86
Annotations derived over miRTarBase (Gene Ontology)	negative regulation of immune response GO0050777	enriched	0.0855246	enriched	0.0074707	15
Annotations derived over miRTarBase (Gene Ontology)	transcription elongation from RNA polymerase I promoter GO0006362	enriched	0.0231149	enriched	0.0074767	24
Annotations derived over miRTarBase (Gene Ontology)	response to nitric oxide GO0071731	depleted	0.0922316	depleted	0.0074798	10
Annotations derived over miRTarBase (Gene Ontology)	sarcomere GO0030017	enriched	0.00043	enriched	0.0074877	37
Annotations derived over miRTarBase (Gene Ontology)	response to glucose GO0009749	enriched	0.0771431	enriched	0.0074909	36
Annotations derived over miRTarBase (Gene Ontology)	regulation of signaling receptor activity GO0010469	enriched	0.161704	enriched	0.0075122	16
Annotations derived over miRTarBase (Gene Ontology)	positive regulation of type I interferon production GO0032481	enriched	0.255892	enriched	0.0075336	19
Annotations derived over miRTarBase (Gene Ontology)	negative regulation of cardiac muscle cell differentiation GO2000726	enriched	5.65e-05	enriched	0.007535	14
Annotations derived over miRTarBase (Gene Ontology)	DNA catabolic process, endonucleolytic GO0000737	enriched	0.0010659	enriched	0.007535	14
Annotations derived over miRTarBase (Gene Ontology)	negative regulation of translational initiation GO0045947	enriched	0.324461	enriched	0.0075566	15
Annotations derived over miRTarBase (Gene Ontology)	hemoglobin metabolic process GO0020027	enriched	0.285368	enriched	0.0075875	16
Annotations derived over miRTarBase (Gene Ontology)	TOR signaling GO0031929	enriched	0.398429	enriched	0.0076086	21
Annotations derived over miRTarBase (Gene Ontology)	thyroid gland development GO0030878	enriched	0.0036258	enriched	0.0076301	33
Annotations derived over miRTarBase (Gene Ontology)	negative regulation of muscle cell apoptotic process GO0010656	enriched	0.0482709	enriched	0.0076301	33
Annotations derived over miRTarBase (Gene Ontology)	positive regulation of Rho protein signal transduction GO0035025	enriched	0.132876	enriched	0.0076379	29
Annotations derived over miRTarBase (Gene Ontology)	negative regulation of fatty acid biosynthetic process GO0045717	enriched	0.0545976	enriched	0.0076656	21
Annotations derived over miRTarBase (Gene Ontology)	myeloid progenitor cell differentiation GO0002318	enriched	0.359534	enriched	0.0076879	22
Annotations derived over miRTarBase (Gene Ontology)	neuron projection development GO0031175	enriched	0.151513	enriched	0.007736	97
Annotations derived over miRTarBase (Gene Ontology)	FAD binding GO0071949	enriched	0.0487346	enriched	0.0077423	24
Annotations derived over miRTarBase (Gene Ontology)	distal tubule development GO0072017	enriched	0.0142375	enriched	0.007754	10
Annotations derived over miRTarBase (Gene Ontology)	endoplasmic reticulum unfolded protein response GO0030968	enriched	0.149501	enriched	0.0078201	35
Annotations derived over miRTarBase (Gene Ontology)	negative regulation of reactive oxygen species metabolic process GO2000378	enriched	0.0173209	enriched	0.0078327	36
Annotations derived over miRTarBase (Gene Ontology)	A band GO0031672	enriched	0.000348	enriched	0.0078332	19
Annotations derived over miRTarBase (Gene Ontology)	microtubule polymerization GO0046785	enriched	0.0395087	enriched	0.0078349	18
Annotations derived over miRTarBase (Gene Ontology)	response to superoxide GO0000303	enriched	0.0760463	enriched	0.0078349	18
Annotations derived over miRTarBase (Gene Ontology)	UDP-xylosyltransferase activity GO0035252	enriched	0.0832456	enriched	0.0078349	18
Annotations derived over miRTarBase (Gene Ontology)	basement membrane organization GO0071711	enriched	0.17064	enriched	0.0078349	18
Annotations derived over miRTarBase (Gene Ontology)	response to organonitrogen compound GO0010243	enriched	0.218828	enriched	0.0078349	18
Annotations derived over miRTarBase (Gene Ontology)	negative regulation of androgen receptor signaling pathway GO0060766	enriched	0.0290973	enriched	0.007854	31
Annotations derived over miRTarBase (Gene Ontology)	ion channel activity GO0005216	enriched	0.366313	enriched	0.007854	31
Annotations derived over miRTarBase (Gene Ontology)	mitochondrial matrix GO0005759	enriched	0.0083458	enriched	0.0078735	69
Annotations derived over miRTarBase (Gene Ontology)	cerebral cortex neuron differentiation GO0021895	enriched	0.103732	enriched	0.0079028	23
Annotations derived over miRTarBase (Gene Ontology)	white fat cell differentiation GO0050872	enriched	0.000828	enriched	0.007926	43
Annotations derived over miRTarBase (Gene Ontology)	kinase activity GO0016301	enriched	0.0010136	enriched	0.0079277	75
Annotations derived over miRTarBase (Gene Ontology)	potassium channel activity GO0005267	enriched	0.0211019	enriched	0.0079397	47
Annotations derived over miRTarBase (Gene Ontology)	negative regulation of cell migration involved in sprouting angiogenesis GO0090051	enriched	0.0702632	enriched	0.0079614	23
Annotations derived over miRTarBase (Gene Ontology)	axon guidance GO0007411	enriched	0.0151611	enriched	0.0080097	91
Annotations derived over miRTarBase (Gene Ontology)	male genitalia development GO0030539	enriched	0.0554895	enriched	0.0080683	21
Annotations derived over miRTarBase (Gene Ontology)	cerebral cortex development GO0021987	enriched	0.0310409	enriched	0.0081126	67
Annotations derived over miRTarBase (Gene Ontology)	C2H2 zinc finger domain binding GO0070742	enriched	0.0339188	enriched	0.0081347	11
Annotations derived over miRTarBase (Gene Ontology)	induction of positive chemotaxis GO0050930	enriched	0.0960824	enriched	0.0082241	29
Annotations derived over miRTarBase (Gene Ontology)	mitochondrial large ribosomal subunit GO0005762	enriched	0.0025095	enriched	0.0082285	39
Annotations derived over miRTarBase (Gene Ontology)	nitric-oxide synthase binding GO0050998	enriched	0.055131	enriched	0.0083354	24
Annotations derived over miRTarBase (Gene Ontology)	negative regulation of long-term synaptic potentiation GO1900272	enriched	0.0501454	enriched	0.0083922	28
Annotations derived over miRTarBase (Gene Ontology)	T cell homeostasis GO0043029	enriched	0.0051606	enriched	0.008461	42
Annotations derived over miRTarBase (Gene Ontology)	basal plasma membrane GO0009925	enriched	0.0160026	enriched	0.0085112	46
Annotations derived over miRTarBase (Gene Ontology)	regulation of synapse organization GO0050807	enriched	0.0411816	enriched	0.008526	42
Annotations derived over miRTarBase (Gene Ontology)	regulation of endocytosis GO0030100	enriched	0.0123265	enriched	0.0085391	30
Annotations derived over miRTarBase (Gene Ontology)	small-subunit processome GO0032040	enriched	0.0205005	enriched	0.008561	16
Annotations derived over miRTarBase (Gene Ontology)	neuromuscular synaptic transmission GO0007274	enriched	0.0694975	enriched	0.0085615	29
Annotations derived over miRTarBase (Gene Ontology)	regulation of reactive oxygen species metabolic process GO2000377	enriched	0.311245	enriched	0.0085615	29
Annotations derived over miRTarBase (Gene Ontology)	nodal signaling pathway GO0038092	enriched	0.12859	enriched	0.0085708	25
Annotations derived over miRTarBase (Gene Ontology)	regulation of glucose transmembrane transport GO0010827	enriched	0.0638443	enriched	0.0087224	19
Annotations derived over miRTarBase (Gene Ontology)	positive regulation of CREB transcription factor activity GO0032793	enriched	0.0290973	enriched	0.0087535	31
Annotations derived over miRTarBase (Gene Ontology)	tube formation GO0035148	enriched	0.0290973	enriched	0.0087535	31
Annotations derived over miRTarBase (Gene Ontology)	unfolded protein binding GO0051082	enriched	0.0539177	enriched	0.0087535	31
Annotations derived over miRTarBase (Gene Ontology)	phosphatidylethanolamine binding GO0008429	enriched	0.0572191	enriched	0.0088127	22
Annotations derived over miRTarBase (Gene Ontology)	positive regulation of blood vessel endothelial cell proliferation involved in sprouting angiogenesis GO1903589	enriched	0.0701367	enriched	0.0088127	22
Annotations derived over miRTarBase (Gene Ontology)	surfactant homeostasis GO0043129	enriched	0.0701367	enriched	0.0088127	22
Annotations derived over miRTarBase (Gene Ontology)	protein folding GO0006457	enriched	0.160172	enriched	0.0088613	33
Annotations derived over miRTarBase (Gene Ontology)	cellular respiration GO0045333	enriched	0.0104994	enriched	0.0088914	21
Annotations derived over miRTarBase (Gene Ontology)	receptor complex GO0043235	enriched	0.0266126	enriched	0.0088991	116
Annotations derived over miRTarBase (Gene Ontology)	double-strand break repair via nonhomologous end joining GO0006303	depleted	0.257995	enriched	0.0089061	26
Annotations derived over miRTarBase (Gene Ontology)	Rab protein signal transduction GO0032482	enriched	0.074674	enriched	0.0089107	30
Annotations derived over miRTarBase (Gene Ontology)	fat pad development GO0060613	enriched	0.115994	enriched	0.0089419	32
Annotations derived over miRTarBase (Gene Ontology)	striated muscle thin filament GO0005865	enriched	0.145777	enriched	0.008974	14
Annotations derived over miRTarBase (Gene Ontology)	RNA polymerase II transcription factor complex GO0090575	enriched	0.009259	enriched	0.0090228	77
Annotations derived over miRTarBase (Gene Ontology)	mammary duct terminal end bud growth GO0060763	enriched	0.136481	enriched	0.0090742	17
Annotations derived over miRTarBase (Gene Ontology)	U2-type precatalytic spliceosome GO0071005	enriched	0.0689325	enriched	0.0090761	27
Annotations derived over miRTarBase (Gene Ontology)	Rho protein signal transduction GO0007266	enriched	0.229693	enriched	0.0090917	64
Annotations derived over miRTarBase (Gene Ontology)	regulation of ERK1 and ERK2 cascade GO0070372	enriched	0.033302	enriched	0.0091196	28
Annotations derived over miRTarBase (Gene Ontology)	glucose import GO0046323	enriched	0.107934	enriched	0.0091756	19
Annotations derived over miRTarBase (Gene Ontology)	dephosphorylation GO0016311	enriched	0.0176474	enriched	0.0091952	26
Annotations derived over miRTarBase (Gene Ontology)	regulation of gene expression, epigenetic GO0040029	enriched	0.0048127	enriched	0.0092017	14
Annotations derived over miRTarBase (Gene Ontology)	mitochondrial tRNA processing GO0090646	enriched	0.0179144	enriched	0.0092017	14
Annotations derived over miRTarBase (Gene Ontology)	tRNA guanine-N1--methyltransferase activity GO0009019	enriched	0.0179144	enriched	0.0092017	14
Annotations derived over miRTarBase (Gene Ontology)	monosaccharide binding GO0048029	enriched	0.0478338	enriched	0.0092017	14
Annotations derived over miRTarBase (Gene Ontology)	TRAIL binding GO0045569	enriched	0.0753859	enriched	0.0092017	14
Annotations derived over miRTarBase (Gene Ontology)	ATPase inhibitor activity GO0042030	enriched	0.128529	enriched	0.0092017	14
Annotations derived over miRTarBase (Gene Ontology)	negative regulation of viral transcription GO0032897	enriched	0.491436	enriched	0.0092017	14
Annotations derived over miRTarBase (Gene Ontology)	negative regulation of transforming growth factor beta receptor signaling pathway GO0030512	enriched	0.000592	enriched	0.0092125	49
Annotations derived over miRTarBase (Gene Ontology)	integrin-mediated signaling pathway GO0007229	enriched	0.009302	enriched	0.0092199	38
Annotations derived over miRTarBase (Gene Ontology)	atrioventricular valve morphogenesis GO0003181	enriched	0.0435373	enriched	0.0092298	34
Annotations derived over miRTarBase (Gene Ontology)	endocardial cushion fusion GO0003274	enriched	0.015142	enriched	0.0092669	17
Annotations derived over miRTarBase (Gene Ontology)	negative regulation of TORC1 signaling GO1904262	enriched	0.006507	enriched	0.0093247	27
Annotations derived over miRTarBase (Gene Ontology)	chemorepellent activity GO0045499	enriched	0.0090049	enriched	0.0093247	27
Annotations derived over miRTarBase (Gene Ontology)	regulation of cytokinesis GO0032465	enriched	0.163685	enriched	0.0093461	23
Annotations derived over miRTarBase (Gene Ontology)	positive regulation of protein binding GO0032092	enriched	0.0125336	enriched	0.0094141	44
Annotations derived over miRTarBase (Gene Ontology)	SH3SH2 adaptor activity GO0005070	enriched	0.171964	enriched	0.0094745	36
Annotations derived over miRTarBase (Gene Ontology)	positive regulation of cellular senescence GO2000774	enriched	0.0185487	enriched	0.0094803	16
Annotations derived over miRTarBase (Gene Ontology)	LRR domain binding GO0030275	enriched	0.0311388	enriched	0.009488	20
Annotations derived over miRTarBase (Gene Ontology)	positive regulation of cell-substrate adhesion GO0010811	enriched	0.0883186	enriched	0.009501	46
Annotations derived over miRTarBase (Gene Ontology)	perikaryon GO0043204	enriched	0.0125624	enriched	0.0095129	74
Annotations derived over miRTarBase (Gene Ontology)	negative regulation of NF-kappaB transcription factor activity GO0032088	enriched	0.123194	enriched	0.0095131	49
Annotations derived over miRTarBase (Gene Ontology)	rough endoplasmic reticulum GO0005791	enriched	0.24865	enriched	0.0095142	46
Annotations derived over miRTarBase (Gene Ontology)	positive regulation of macrophage derived foam cell differentiation GO0010744	enriched	0.0696322	enriched	0.0095185	12
Annotations derived over miRTarBase (Gene Ontology)	negative regulation of heart rate GO0010459	depleted	0.31242	enriched	0.0095185	12
Annotations derived over miRTarBase (Gene Ontology)	autophagy of mitochondrion GO0000422	enriched	0.121029	enriched	0.0095769	16
Annotations derived over miRTarBase (Gene Ontology)	dense core granule GO0031045	enriched	0.163769	enriched	0.0095769	16
Annotations derived over miRTarBase (Gene Ontology)	positive regulation of axon regeneration GO0048680	enriched	0.163769	enriched	0.0095769	16
Annotations derived over miRTarBase (Gene Ontology)	receptor recycling GO0001881	enriched	0.330006	enriched	0.0095769	16
Annotations derived over miRTarBase (Gene Ontology)	positive regulation of intrinsic apoptotic signaling pathway GO2001244	enriched	0.0964295	enriched	0.0095833	30
Annotations derived over miRTarBase (Gene Ontology)	ADP-ribosylation factor binding GO0030306	enriched	0.309551	enriched	0.0095851	13
Annotations derived over miRTarBase (Gene Ontology)	positive regulation of mesenchymal cell proliferation GO0002053	enriched	0.296227	enriched	0.009591	59
Annotations derived over miRTarBase (Gene Ontology)	regulation of cell morphogenesis GO0022604	enriched	0.00067	enriched	0.0096274	40
Annotations derived over miRTarBase (Gene Ontology)	BMP signaling pathway GO0030509	enriched	0.0024985	enriched	0.0096581	68
Annotations derived over miRTarBase (Gene Ontology)	dopaminergic neuron differentiation GO0071542	enriched	0.0114644	enriched	0.009704	47
Annotations derived over miRTarBase (Gene Ontology)	antigen processing and presentation GO0019882	enriched	0.013743	enriched	0.0097202	15
Annotations derived over miRTarBase (Gene Ontology)	formation of anatomical boundary GO0048859	enriched	0.0635919	enriched	0.0097202	15
Annotations derived over miRTarBase (Gene Ontology)	regulation of angiogenesis GO0045765	enriched	0.115952	enriched	0.009723	44
Annotations derived over miRTarBase (Gene Ontology)	vasculature development GO0001944	enriched	0.207925	enriched	0.009723	44
Annotations derived over miRTarBase (Gene Ontology)	negative regulation of glycolytic process GO0045820	enriched	0.0062984	enriched	0.0097433	31
Annotations derived over miRTarBase (Gene Ontology)	positive regulation of dendrite extension GO1903861	enriched	0.199617	enriched	0.0097433	31
Annotations derived over miRTarBase (Gene Ontology)	anterograde axonal transport GO0008089	enriched	0.0608019	enriched	0.0097691	34
Annotations derived over miRTarBase (Gene Ontology)	calcium channel complex GO0034704	enriched	0.104649	enriched	0.009786	14
Annotations derived over miRTarBase (Gene Ontology)	neuronal dense core vesicle GO0098992	enriched	0.0054371	enriched	0.0098787	11
Annotations derived over miRTarBase (Gene Ontology)	PML body organization GO0030578	enriched	0.0440973	enriched	0.0098787	11
Annotations derived over miRTarBase (Gene Ontology)	1-phosphatidylinositol binding GO0005545	depleted	0.174238	enriched	0.0098787	11
Annotations derived over miRTarBase (Gene Ontology)	lung alveolus development GO0048286	enriched	0.0481999	enriched	0.0098872	68
Annotations derived over miRTarBase (Gene Ontology)	circadian rhythm GO0007623	enriched	0.0136677	enriched	0.009895	68
Annotations derived over miRTarBase (Gene Ontology)	histone methyltransferase binding GO1990226	enriched	0.0143755	enriched	0.0099094	16
Annotations derived over miRTarBase (Gene Ontology)	protein-containing complex GO0032991	enriched	0.0262168	enriched	0.0099294	187
Annotations derived over miRTarBase (Gene Ontology)	T-tubule GO0030315	enriched	0.002924	enriched	0.0099882	47
Annotations derived over miRTarBase (Gene Ontology)	interleukin-6-mediated signaling pathway GO0070102	enriched	0.161431	enriched	0.0100136	37
Annotations derived over miRTarBase (Gene Ontology)	hair follicle morphogenesis GO0031069	enriched	0.0067181	enriched	0.0100217	62
Annotations derived over miRTarBase (Gene Ontology)	snRNA transcription by RNA polymerase II GO0042795	enriched	0.0105697	enriched	0.0100462	10
Annotations derived over miRTarBase (Gene Ontology)	epicardial cell to mesenchymal cell transition GO0003347	enriched	0.104649	enriched	0.0100669	14
Annotations derived over miRTarBase (Gene Ontology)	methyltransferase activity GO0008168	enriched	0.0572191	enriched	0.0100791	22
Annotations derived over miRTarBase (Gene Ontology)	lysosomal membrane GO0005765	enriched	0.0350173	enriched	0.0101577	50
Annotations derived over miRTarBase (Gene Ontology)	hair follicle development GO0001942	enriched	0.159687	enriched	0.0101582	56
Annotations derived over miRTarBase (Gene Ontology)	metanephros development GO0001656	enriched	0.0625554	enriched	0.0102004	48
Annotations derived over miRTarBase (Gene Ontology)	triglyceride mobilization GO0006642	enriched	0.366307	enriched	0.0102786	15
Annotations derived over miRTarBase (Gene Ontology)	microtubule organizing center GO0005815	enriched	0.0300712	enriched	0.0102814	28
Annotations derived over miRTarBase (Gene Ontology)	homeostasis of number of cells within a tissue GO0048873	enriched	0.0360698	enriched	0.0102924	57
Annotations derived over miRTarBase (Gene Ontology)	interferon-gamma production GO0032609	enriched	0.0370023	enriched	0.0102972	21
Annotations derived over miRTarBase (Gene Ontology)	cellular component GO0005575	enriched	0.0847447	enriched	0.0103446	200
Annotations derived over miRTarBase (Gene Ontology)	cell junction assembly GO0034329	enriched	0.0064005	enriched	0.0103669	10
Annotations derived over miRTarBase (Gene Ontology)	positive regulation of cytokinesis GO0032467	enriched	0.0504467	enriched	0.0103817	24
Annotations derived over miRTarBase (Gene Ontology)	protein K48-linked ubiquitination GO0070936	enriched	0.122995	enriched	0.0104038	34
Annotations derived over miRTarBase (Gene Ontology)	calcium- and calmodulin-dependent protein kinase complex GO0005954	enriched	0.0563892	enriched	0.0105009	10
Annotations derived over miRTarBase (Gene Ontology)	peptidyl-serine dephosphorylation GO0070262	enriched	0.0741972	enriched	0.0105009	10
Annotations derived over miRTarBase (Gene Ontology)	proline transport GO0015824	enriched	0.154491	enriched	0.0105009	10
Annotations derived over miRTarBase (Gene Ontology)	ferrous iron transmembrane transporter activity GO0015093	enriched	0.126463	enriched	0.0105137	15
Annotations derived over miRTarBase (Gene Ontology)	detection of calcium ion GO0005513	enriched	0.527277	enriched	0.0105284	11
Annotations derived over miRTarBase (Gene Ontology)	actin cytoskeleton organization GO0030036	enriched	0.230288	enriched	0.0105355	79
Annotations derived over miRTarBase (Gene Ontology)	fungiform papilla morphogenesis GO0061197	enriched	0.0134609	enriched	0.0105486	18
Annotations derived over miRTarBase (Gene Ontology)	immunoglobulin mediated immune response GO0016064	enriched	0.103477	enriched	0.0105486	18
Annotations derived over miRTarBase (Gene Ontology)	cellular response to oxidative stress GO0034599	enriched	0.0928513	enriched	0.0105875	73
Annotations derived over miRTarBase (Gene Ontology)	pericentriolar material GO0000242	enriched	0.108114	enriched	0.0106453	12
Annotations derived over miRTarBase (Gene Ontology)	negative regulation of viral release from host cell GO1902187	enriched	0.55103	enriched	0.0106453	12
Annotations derived over miRTarBase (Gene Ontology)	neuron migration GO0001764	enriched	0.0135808	enriched	0.0107096	101
Annotations derived over miRTarBase (Gene Ontology)	cellular response to peptide hormone stimulus GO0071375	depleted	0.537839	enriched	0.0108084	13
Annotations derived over miRTarBase (Gene Ontology)	cardiac vascular smooth muscle cell development GO0060948	enriched	0.107966	enriched	0.0108127	21
Annotations derived over miRTarBase (Gene Ontology)	positive regulation of mitochondrial membrane permeability involved in apoptotic process GO1902110	enriched	0.154455	enriched	0.0108339	19
Annotations derived over miRTarBase (Gene Ontology)	histone H3 deacetylation GO0070932	enriched	0.000128	enriched	0.0108352	17
Annotations derived over miRTarBase (Gene Ontology)	adherens junction organization GO0034332	enriched	0.221664	enriched	0.0108352	17
Annotations derived over miRTarBase (Gene Ontology)	calcium channel activity GO0005262	enriched	0.0231743	enriched	0.0108588	32
Annotations derived over miRTarBase (Gene Ontology)	positive regulation of cell-cell adhesion GO0022409	enriched	0.0389065	enriched	0.0108908	24
Annotations derived over miRTarBase (Gene Ontology)	actin filament organization GO0007015	enriched	0.0710566	enriched	0.0109724	56
Annotations derived over miRTarBase (Gene Ontology)	regulation of gene expression GO0010468	enriched	0.0292922	enriched	0.0109972	156
Annotations derived over miRTarBase (Gene Ontology)	angiogenesis GO0001525	enriched	0.0239491	enriched	0.0110176	111
Annotations derived over miRTarBase (Gene Ontology)	positive regulation of cell growth GO0030307	enriched	0.0149229	enriched	0.0110226	71
Annotations derived over miRTarBase (Gene Ontology)	positive regulation of canonical Wnt signaling pathway GO0090263	enriched	0.0035439	enriched	0.0110279	65
Annotations derived over miRTarBase (Gene Ontology)	lateral plasma membrane GO0016328	enriched	0.0866467	enriched	0.0110558	47
Annotations derived over miRTarBase (Gene Ontology)	long-term memory GO0007616	enriched	0.0076806	enriched	0.0110829	46
Annotations derived over miRTarBase (Gene Ontology)	actin cytoskeleton reorganization GO0031532	enriched	0.0507409	enriched	0.0110858	43
Annotations derived over miRTarBase (Gene Ontology)	histone acetyltransferase binding GO0035035	enriched	0.0065202	enriched	0.0111002	59
Annotations derived over miRTarBase (Gene Ontology)	negative regulation of apoptotic signaling pathway GO2001234	enriched	0.0885591	enriched	0.0111712	49
Annotations derived over miRTarBase (Gene Ontology)	cellular response to calcium ion GO0071277	enriched	0.0040338	enriched	0.0111825	73
Annotations derived over miRTarBase (Gene Ontology)	negative regulation of mitochondrial membrane potential GO0010917	enriched	0.0021249	enriched	0.011215	11
Annotations derived over miRTarBase (Gene Ontology)	protein transmembrane transporter activity GO0008320	enriched	0.0172065	enriched	0.011215	11
Annotations derived over miRTarBase (Gene Ontology)	ERK5 cascade GO0070375	enriched	0.161552	enriched	0.011215	11
Annotations derived over miRTarBase (Gene Ontology)	positive regulation of interleukin-23 production GO0032747	enriched	0.0250857	enriched	0.0112209	12
Annotations derived over miRTarBase (Gene Ontology)	positive regulation of axonogenesis GO0050772	enriched	0.0461194	enriched	0.011222	49
Annotations derived over miRTarBase (Gene Ontology)	cell fate specification GO0001708	enriched	0.0782671	enriched	0.0112267	59
Annotations derived over miRTarBase (Gene Ontology)	spleen development GO0048536	enriched	0.0013691	enriched	0.0112663	59
Annotations derived over miRTarBase (Gene Ontology)	cAMP binding GO0030552	enriched	0.145777	enriched	0.0112764	14
Annotations derived over miRTarBase (Gene Ontology)	RNA polymerase II repressing transcription factor binding GO0001103	enriched	0.0035446	enriched	0.0112848	35
Annotations derived over miRTarBase (Gene Ontology)	transcription factor complex GO0005667	enriched	0.0118044	enriched	0.0113067	132
Annotations derived over miRTarBase (Gene Ontology)	positive regulation of transcription elongation from RNA polymerase II promoter GO0032968	enriched	0.0478065	enriched	0.0113162	20
Annotations derived over miRTarBase (Gene Ontology)	positive regulation of BMP signaling pathway GO0030513	enriched	0.0169143	enriched	0.0113496	35
Annotations derived over miRTarBase (Gene Ontology)	positive regulation of cellular component movement GO0051272	enriched	0.0263081	enriched	0.0113678	32
Annotations derived over miRTarBase (Gene Ontology)	calcium-dependent cell-cell adhesion via plasma membrane cell adhesion molecules GO0016339	enriched	0.0867012	enriched	0.0113758	29
Annotations derived over miRTarBase (Gene Ontology)	homotypic cell-cell adhesion GO0034109	enriched	0.0271025	enriched	0.0113909	14
Annotations derived over miRTarBase (Gene Ontology)	clathrin coat assembly GO0048268	enriched	0.161597	enriched	0.0113909	14
Annotations derived over miRTarBase (Gene Ontology)	respiratory gaseous exchange GO0007585	enriched	0.458389	enriched	0.0113909	14
Annotations derived over miRTarBase (Gene Ontology)	brown fat cell differentiation GO0050873	enriched	0.0698261	enriched	0.011435	34
Annotations derived over miRTarBase (Gene Ontology)	positive regulation of fatty acid oxidation GO0046321	enriched	0.0078362	enriched	0.0115119	10
Annotations derived over miRTarBase (Gene Ontology)	positive regulation of cellular respiration GO1901857	enriched	0.015243	enriched	0.0115119	10
Annotations derived over miRTarBase (Gene Ontology)	positive regulation of NMDA glutamate receptor activity GO1904783	enriched	0.0280629	enriched	0.0115119	10
Annotations derived over miRTarBase (Gene Ontology)	cellular macromolecule biosynthetic process GO0034645	enriched	0.460014	enriched	0.0115119	10
Annotations derived over miRTarBase (Gene Ontology)	synaptic cleft GO0043083	enriched	0.432715	enriched	0.011558	19
Annotations derived over miRTarBase (Gene Ontology)	positive regulation of focal adhesion assembly GO0051894	enriched	0.0739208	enriched	0.0115621	30
Annotations derived over miRTarBase (Gene Ontology)	positive regulation of cytosolic calcium ion concentration involved in phospholipase C-activating G protein-coupled signaling pathway GO0051482	enriched	0.0082022	enriched	0.0115675	38
Annotations derived over miRTarBase (Gene Ontology)	regulation of muscle cell differentiation GO0051147	enriched	0.0209265	enriched	0.0115932	14
Annotations derived over miRTarBase (Gene Ontology)	early phagosome GO0032009	enriched	0.0991582	enriched	0.0115932	14
Annotations derived over miRTarBase (Gene Ontology)	regulation of locomotor rhythm GO1904059	enriched	0.279357	enriched	0.0115932	14
Annotations derived over miRTarBase (Gene Ontology)	glutamate secretion GO0014047	enriched	0.0031071	enriched	0.0116036	16
Annotations derived over miRTarBase (Gene Ontology)	mesendoderm development GO0048382	enriched	0.0530185	enriched	0.0116036	16
Annotations derived over miRTarBase (Gene Ontology)	mitochondrial genome maintenance GO0000002	enriched	0.0297639	enriched	0.0116399	26
Annotations derived over miRTarBase (Gene Ontology)	cardiovascular system development GO0072358	enriched	0.165017	enriched	0.0116399	26
Annotations derived over miRTarBase (Gene Ontology)	endoderm formation GO0001706	enriched	0.359289	enriched	0.0117547	26
Annotations derived over miRTarBase (Gene Ontology)	alpha-actinin binding GO0051393	enriched	0.000419	enriched	0.0117699	13
Annotations derived over miRTarBase (Gene Ontology)	regulation of astrocyte differentiation GO0048710	enriched	0.0499065	enriched	0.0117699	13
Annotations derived over miRTarBase (Gene Ontology)	negative regulation of mitochondrion organization GO0010823	enriched	0.133682	enriched	0.0118428	10
Annotations derived over miRTarBase (Gene Ontology)	methylation-dependent chromatin silencing GO0006346	enriched	0.0529142	enriched	0.0118804	19
Annotations derived over miRTarBase (Gene Ontology)	positive regulation of keratinocyte differentiation GO0045618	enriched	0.0014623	enriched	0.0119337	10
Annotations derived over miRTarBase (Gene Ontology)	positive regulation of cardioblast differentiation GO0051891	enriched	0.0066665	enriched	0.0119401	11
Annotations derived over miRTarBase (Gene Ontology)	negative regulation of T cell migration GO2000405	enriched	0.0285964	enriched	0.0119777	23
Annotations derived over miRTarBase (Gene Ontology)	mRNA 3-UTR binding GO0003730	enriched	0.019491	enriched	0.0119893	48
Annotations derived over miRTarBase (Gene Ontology)	transcription-coupled nucleotide-excision repair GO0006283	enriched	0.021841	enriched	0.0120138	18
Annotations derived over miRTarBase (Gene Ontology)	clathrin binding GO0030276	enriched	0.109001	enriched	0.0120249	31
Annotations derived over miRTarBase (Gene Ontology)	histone-lysine N-methyltransferase activity GO0018024	enriched	0.0286192	enriched	0.0120403	26
Annotations derived over miRTarBase (Gene Ontology)	neural retina development GO0003407	enriched	0.096791	enriched	0.0120795	13
Annotations derived over miRTarBase (Gene Ontology)	positive regulation of dendritic spine development GO0060999	enriched	0.091207	enriched	0.0121345	35
Annotations derived over miRTarBase (Gene Ontology)	histone H3-K36 demethylation GO0070544	depleted	0.179787	enriched	0.012143	18
Annotations derived over miRTarBase (Gene Ontology)	tRNA binding GO0000049	enriched	0.0086948	enriched	0.0121599	24
Annotations derived over miRTarBase (Gene Ontology)	regulation of synaptic plasticity GO0048167	enriched	0.14629	enriched	0.0121858	70
Annotations derived over miRTarBase (Gene Ontology)	blood vessel remodeling GO0001974	enriched	0.0362106	enriched	0.0122199	75
Annotations derived over miRTarBase (Gene Ontology)	rRNA processing GO0006364	enriched	0.0134859	enriched	0.0122425	17
Annotations derived over miRTarBase (Gene Ontology)	response to estrogen GO0043627	enriched	0.000535	enriched	0.0122529	41
Annotations derived over miRTarBase (Gene Ontology)	integral component of postsynaptic membrane GO0099055	enriched	0.152583	enriched	0.0122907	84
Annotations derived over miRTarBase (Gene Ontology)	positive regulation of DNA biosynthetic process GO2000573	enriched	0.153008	enriched	0.0122961	33
Annotations derived over miRTarBase (Gene Ontology)	cell growth involved in cardiac muscle cell development GO0061049	enriched	0.127323	enriched	0.0122987	20
Annotations derived over miRTarBase (Gene Ontology)	basal part of cell GO0045178	depleted	0.465565	enriched	0.0123011	12
Annotations derived over miRTarBase (Gene Ontology)	lipid droplet GO0005811	enriched	0.0268102	enriched	0.0123057	42
Annotations derived over miRTarBase (Gene Ontology)	manganese ion binding GO0030145	enriched	0.0830882	enriched	0.0124456	37
Annotations derived over miRTarBase (Gene Ontology)	protein binding, bridging GO0030674	enriched	0.0844045	enriched	0.0124456	37
Annotations derived over miRTarBase (Gene Ontology)	neuron projection GO0043005	enriched	0.16207	enriched	0.01247	160
Annotations derived over miRTarBase (Gene Ontology)	protein-DNA complex GO0032993	enriched	0.118426	enriched	0.0125333	39
Annotations derived over miRTarBase (Gene Ontology)	response to food GO0032094	enriched	0.345893	enriched	0.0125378	32
Annotations derived over miRTarBase (Gene Ontology)	negative regulation of phagocytosis, engulfment GO0060101	enriched	0.262696	enriched	0.0125403	15
Annotations derived over miRTarBase (Gene Ontology)	cellular response to amino acid starvation GO0034198	enriched	0.0421777	enriched	0.0126123	49
Annotations derived over miRTarBase (Gene Ontology)	histone methylation GO0016571	enriched	0.0559655	enriched	0.0126181	27
Annotations derived over miRTarBase (Gene Ontology)	Golgi apparatus GO0005794	enriched	0.137254	enriched	0.0126224	193
Annotations derived over miRTarBase (Gene Ontology)	vinculin binding GO0017166	enriched	0.108955	enriched	0.0126336	12
Annotations derived over miRTarBase (Gene Ontology)	regulation of extracellular matrix disassembly GO0010715	enriched	0.0563892	enriched	0.0126559	10
Annotations derived over miRTarBase (Gene Ontology)	cellular response to transforming growth factor beta stimulus GO0071560	enriched	0.006854	enriched	0.0126736	70
Annotations derived over miRTarBase (Gene Ontology)	positive regulation of oxidative stress-induced neuron intrinsic apoptotic signaling pathway GO1903378	enriched	0.0742559	enriched	0.012676	15
Annotations derived over miRTarBase (Gene Ontology)	PH domain binding GO0042731	enriched	0.0205197	enriched	0.0127057	11
Annotations derived over miRTarBase (Gene Ontology)	neuron projection fasciculation GO0106030	enriched	0.0418833	enriched	0.0127057	11
Annotations derived over miRTarBase (Gene Ontology)	positive regulation of p38MAPK cascade GO1900745	enriched	0.0283236	enriched	0.0128026	30
Annotations derived over miRTarBase (Gene Ontology)	SWISNF superfamily-type complex GO0070603	enriched	0.230582	enriched	0.0128659	29
Annotations derived over miRTarBase (Gene Ontology)	eosinophil chemotaxis GO0048245	enriched	0.0481162	enriched	0.0129171	13
Annotations derived over miRTarBase (Gene Ontology)	cellular process regulating host cell cycle in response to virus GO0060154	enriched	0.0937536	enriched	0.0129457	12
Annotations derived over miRTarBase (Gene Ontology)	positive regulation of apoptotic process by virus GO0060139	enriched	0.0937536	enriched	0.0129457	12
Annotations derived over miRTarBase (Gene Ontology)	D1 dopamine receptor binding GO0031748	enriched	0.113425	enriched	0.0129457	12
Annotations derived over miRTarBase (Gene Ontology)	phosphate ion transport GO0006817	enriched	0.169082	enriched	0.0129457	12
Annotations derived over miRTarBase (Gene Ontology)	positive regulation of glutamate secretion GO0014049	enriched	0.433192	enriched	0.0129457	12
Annotations derived over miRTarBase (Gene Ontology)	cell junction GO0030054	enriched	0.0258533	enriched	0.0130333	79
Annotations derived over miRTarBase (Gene Ontology)	myeloid cell differentiation GO0030099	enriched	0.271908	enriched	0.013079	36
Annotations derived over miRTarBase (Gene Ontology)	skeletal muscle tissue growth GO0048630	enriched	0.0323438	enriched	0.0131015	13
Annotations derived over miRTarBase (Gene Ontology)	branching involved in mammary gland duct morphogenesis GO0060444	enriched	0.234933	enriched	0.0131048	22
Annotations derived over miRTarBase (Gene Ontology)	transcription cofactor binding GO0001221	enriched	0.163769	enriched	0.0131219	16
Annotations derived over miRTarBase (Gene Ontology)	positive regulation of cell proliferation by VEGF-activated platelet derived growth factor receptor signaling pathway GO0038091	enriched	0.0669016	enriched	0.0131452	20
Annotations derived over miRTarBase (Gene Ontology)	melanocyte migration GO0097324	enriched	0.0760385	enriched	0.0131454	19
Annotations derived over miRTarBase (Gene Ontology)	early endosome GO0005769	depleted	0.308137	enriched	0.013147	108
Annotations derived over miRTarBase (Gene Ontology)	substrate-dependent cell migration, cell extension GO0006930	enriched	0.229675	enriched	0.0131554	14
Annotations derived over miRTarBase (Gene Ontology)	somite development GO0061053	depleted	0.13993	enriched	0.0131844	38
Annotations derived over miRTarBase (Gene Ontology)	endothelial cell chemotaxis GO0035767	enriched	0.293171	enriched	0.0132089	20
Annotations derived over miRTarBase (Gene Ontology)	pigmentation GO0043473	enriched	0.0138367	enriched	0.0132513	57
Annotations derived over miRTarBase (Gene Ontology)	bleb assembly GO0032060	enriched	0.0244568	enriched	0.0132576	18
Annotations derived over miRTarBase (Gene Ontology)	epithelial cell maturation GO0002070	enriched	0.122237	enriched	0.0132576	18
Annotations derived over miRTarBase (Gene Ontology)	retromer complex GO0030904	depleted	0.146475	enriched	0.0132926	41
Annotations derived over miRTarBase (Gene Ontology)	cellular triglyceride homeostasis GO0035356	enriched	0.000274	enriched	0.0132943	13
Annotations derived over miRTarBase (Gene Ontology)	positive regulation of cell adhesion mediated by integrin GO0033630	enriched	0.080025	enriched	0.0133553	20
Annotations derived over miRTarBase (Gene Ontology)	cell-cell contact zone GO0044291	enriched	0.21074	enriched	0.0133631	16
Annotations derived over miRTarBase (Gene Ontology)	transcription by RNA polymerase II GO0006366	enriched	0.0012184	enriched	0.0133888	82
Annotations derived over miRTarBase (Gene Ontology)	response to organic cyclic compound GO0014070	enriched	0.008458	enriched	0.0134091	27
Annotations derived over miRTarBase (Gene Ontology)	olfactory bulb development GO0021772	enriched	0.203673	enriched	0.0134168	19
Annotations derived over miRTarBase (Gene Ontology)	lipid metabolic process GO0006629	enriched	0.0071078	enriched	0.0134461	46
Annotations derived over miRTarBase (Gene Ontology)	mesenchyme development GO0060485	enriched	0.111384	enriched	0.0134678	15
Annotations derived over miRTarBase (Gene Ontology)	associative learning GO0008306	depleted	0.0464342	enriched	0.0134871	53
Annotations derived over miRTarBase (Gene Ontology)	bone remodeling GO0046849	enriched	0.0857623	enriched	0.0134932	24
Annotations derived over miRTarBase (Gene Ontology)	histone methyltransferase complex GO0035097	enriched	0.0023893	enriched	0.0135598	34
Annotations derived over miRTarBase (Gene Ontology)	phosphatidylinositol 3-kinase regulatory subunit binding GO0036312	enriched	0.416774	enriched	0.013562	10
Annotations derived over miRTarBase (Gene Ontology)	pharyngeal system development GO0060037	enriched	0.0077099	enriched	0.013592	25
Annotations derived over miRTarBase (Gene Ontology)	cAMP-mediated signaling GO0019933	enriched	0.322594	enriched	0.0136422	18
Annotations derived over miRTarBase (Gene Ontology)	positive regulation of trophoblast cell migration GO1901165	enriched	0.054781	enriched	0.013651	16
Annotations derived over miRTarBase (Gene Ontology)	mitogen-activated protein kinase kinase binding GO0031434	enriched	0.0400502	enriched	0.0136811	22
Annotations derived over miRTarBase (Gene Ontology)	positive regulation of Rac protein signal transduction GO0035022	enriched	0.0478338	enriched	0.0136862	14
Annotations derived over miRTarBase (Gene Ontology)	visual learning GO0008542	enriched	0.186231	enriched	0.0137462	84
Annotations derived over miRTarBase (Gene Ontology)	transcription coactivator binding GO0001223	enriched	0.0036105	enriched	0.0137633	24
Annotations derived over miRTarBase (Gene Ontology)	positive regulation of glycogen biosynthetic process GO0045725	enriched	0.0516101	enriched	0.0137725	29
Annotations derived over miRTarBase (Gene Ontology)	cell-cell junction assembly GO0007043	enriched	0.0671082	enriched	0.0137749	17
Annotations derived over miRTarBase (Gene Ontology)	bone mineralization GO0030282	enriched	0.13847	enriched	0.0138628	36
Annotations derived over miRTarBase (Gene Ontology)	ubiquitin protein ligase activity GO0061630	enriched	0.154544	enriched	0.0138973	100
Annotations derived over miRTarBase (Gene Ontology)	B cell homeostasis GO0001782	enriched	0.0051904	enriched	0.0139078	43
Annotations derived over miRTarBase (Gene Ontology)	cytokine production GO0001816	enriched	0.0117685	enriched	0.0139375	49
Annotations derived over miRTarBase (Gene Ontology)	positive regulation of establishment of protein localization GO1904951	enriched	0.61649	enriched	0.0140011	13
Annotations derived over miRTarBase (Gene Ontology)	positive regulation of neuron migration GO2001224	enriched	0.393193	enriched	0.014024	32
Annotations derived over miRTarBase (Gene Ontology)	peptide cross-linking GO0018149	enriched	0.0647055	enriched	0.0140469	18
Annotations derived over miRTarBase (Gene Ontology)	negative regulation of stem cell differentiation GO2000737	enriched	0.0025825	enriched	0.0140541	30
Annotations derived over miRTarBase (Gene Ontology)	proton transmembrane transport GO1902600	enriched	0.20155	enriched	0.0140578	23
Annotations derived over miRTarBase (Gene Ontology)	transition between fast and slow fiber GO0014883	enriched	0.23252	enriched	0.0140732	16
Annotations derived over miRTarBase (Gene Ontology)	integral component of Golgi membrane GO0030173	enriched	0.132172	enriched	0.0141099	38
Annotations derived over miRTarBase (Gene Ontology)	positive regulation of vascular permeability GO0043117	enriched	0.198874	enriched	0.0141132	37
Annotations derived over miRTarBase (Gene Ontology)	nuclear-transcribed mRNA polyA tail shortening GO0000289	enriched	0.0741972	enriched	0.0141352	10
Annotations derived over miRTarBase (Gene Ontology)	O-glycan processing GO0016266	enriched	0.0741972	enriched	0.0141352	10
Annotations derived over miRTarBase (Gene Ontology)	cellular response to magnesium ion GO0071286	enriched	0.31812	enriched	0.0141352	10
Annotations derived over miRTarBase (Gene Ontology)	nuclear envelope GO0005635	enriched	0.0726174	enriched	0.0141481	96
Annotations derived over miRTarBase (Gene Ontology)	myoblast proliferation GO0051450	enriched	0.113425	enriched	0.0141717	12
Annotations derived over miRTarBase (Gene Ontology)	pseudouridine synthase activity GO0009982	enriched	0.0105903	enriched	0.0142347	19
Annotations derived over miRTarBase (Gene Ontology)	type II transforming growth factor beta receptor binding GO0005114	enriched	0.0857107	enriched	0.0142347	19
Annotations derived over miRTarBase (Gene Ontology)	cobalt ion transmembrane transporter activity GO0015087	enriched	0.34599	enriched	0.0142375	10
Annotations derived over miRTarBase (Gene Ontology)	cobalt ion transport GO0006824	enriched	0.34599	enriched	0.0142375	10
Annotations derived over miRTarBase (Gene Ontology)	inorganic cation transmembrane transporter activity GO0022890	enriched	0.34599	enriched	0.0142375	10
Annotations derived over miRTarBase (Gene Ontology)	soluteproton symporter activity GO0015295	enriched	0.34599	enriched	0.0142375	10
Annotations derived over miRTarBase (Gene Ontology)	regulation of cell shape GO0008360	enriched	0.0555576	enriched	0.0142661	93
Annotations derived over miRTarBase (Gene Ontology)	positive regulation of heart rate GO0010460	enriched	0.0015712	enriched	0.0142769	22
Annotations derived over miRTarBase (Gene Ontology)	Lys63-specific deubiquitinase activity GO0061578	enriched	0.0207371	enriched	0.0143098	15
Annotations derived over miRTarBase (Gene Ontology)	cellular response to mechanical stimulus GO0071260	enriched	0.222528	enriched	0.0143155	51
Annotations derived over miRTarBase (Gene Ontology)	sarcoplasmic reticulum GO0016529	enriched	0.0497212	enriched	0.0143351	48
Annotations derived over miRTarBase (Gene Ontology)	repressing transcription factor binding GO0070491	enriched	0.0263702	enriched	0.0143519	72
Annotations derived over miRTarBase (Gene Ontology)	negative regulation of transcription regulatory region DNA binding GO2000678	enriched	0.0177177	enriched	0.0143617	14
Annotations derived over miRTarBase (Gene Ontology)	phosphorylation of RNA polymerase II C-terminal domain GO0070816	enriched	0.0172065	enriched	0.0143655	11
Annotations derived over miRTarBase (Gene Ontology)	positive regulation of TORC1 signaling GO1904263	enriched	0.491397	enriched	0.0143655	11
Annotations derived over miRTarBase (Gene Ontology)	glutamine metabolic process GO0006541	enriched	0.0694872	enriched	0.0143755	16
Annotations derived over miRTarBase (Gene Ontology)	mRNA transcription GO0009299	depleted	0.533763	enriched	0.0143812	10
Annotations derived over miRTarBase (Gene Ontology)	endoplasmic reticulum membrane GO0005789	enriched	0.0062236	enriched	0.014401	97
Annotations derived over miRTarBase (Gene Ontology)	adenylate cyclase-activating adrenergic receptor signaling pathway GO0071880	enriched	0.212112	enriched	0.0144327	18
Annotations derived over miRTarBase (Gene Ontology)	regulation of myelination GO0031641	enriched	0.32878	enriched	0.0144656	26
Annotations derived over miRTarBase (Gene Ontology)	receptor-mediated endocytosis GO0006898	enriched	0.0254258	enriched	0.0145237	29
Annotations derived over miRTarBase (Gene Ontology)	positive regulation of smooth muscle cell differentiation GO0051152	enriched	0.0263443	enriched	0.014625	19
Annotations derived over miRTarBase (Gene Ontology)	coronary vein morphogenesis GO0003169	enriched	0.0913514	enriched	0.014625	19
Annotations derived over miRTarBase (Gene Ontology)	negative regulation of endoplasmic reticulum calcium ion concentration GO0032471	enriched	0.0484466	enriched	0.0146523	14
Annotations derived over miRTarBase (Gene Ontology)	mRNA transcription by RNA polymerase II GO0042789	enriched	0.0183093	enriched	0.0147492	29
Annotations derived over miRTarBase (Gene Ontology)	negative regulation of Ras protein signal transduction GO0046580	enriched	0.164253	enriched	0.0147853	46
Annotations derived over miRTarBase (Gene Ontology)	immunological synapse GO0001772	depleted	0.389015	enriched	0.0148041	47
Annotations derived over miRTarBase (Gene Ontology)	kidney morphogenesis GO0060993	enriched	0.0531265	enriched	0.0148225	19
Annotations derived over miRTarBase (Gene Ontology)	regulation of establishment of cell polarity GO2000114	enriched	0.054539	enriched	0.0148225	19
Annotations derived over miRTarBase (Gene Ontology)	dendritic spine head GO0044327	enriched	0.128399	enriched	0.0148225	19
Annotations derived over miRTarBase (Gene Ontology)	activin receptor activity, type I GO0016361	enriched	0.242206	enriched	0.0148225	19
Annotations derived over miRTarBase (Gene Ontology)	neurotransmitter binding GO0042165	enriched	0.255892	enriched	0.0148225	19
Annotations derived over miRTarBase (Gene Ontology)	behavioral response to pain GO0048266	enriched	0.0487321	enriched	0.0148316	28
Annotations derived over miRTarBase (Gene Ontology)	negative regulation of cytosolic calcium ion concentration GO0051481	enriched	0.0446455	enriched	0.0148522	35
Annotations derived over miRTarBase (Gene Ontology)	regulation of NMDA receptor activity GO2000310	enriched	0.0998407	enriched	0.014898	22
Annotations derived over miRTarBase (Gene Ontology)	fat cell differentiation GO0045444	enriched	0.0245895	enriched	0.0149006	63
Annotations derived over miRTarBase (Gene Ontology)	sprouting angiogenesis GO0002040	enriched	0.0120277	enriched	0.0149175	39
Annotations derived over miRTarBase (Gene Ontology)	negative regulation of autophagy GO0010507	enriched	0.144955	enriched	0.0149265	60
Annotations derived over miRTarBase (Gene Ontology)	messenger ribonucleoprotein complex GO1990124	enriched	0.177645	enriched	0.0149407	23
Annotations derived over miRTarBase (Gene Ontology)	response to UV-B GO0010224	enriched	0.0438623	enriched	0.015055	29
Annotations derived over miRTarBase (Gene Ontology)	SNARE complex GO0031201	enriched	0.0606046	enriched	0.015055	29
Annotations derived over miRTarBase (Gene Ontology)	microtubule motor activity GO0003777	enriched	0.229334	enriched	0.015055	29
Annotations derived over miRTarBase (Gene Ontology)	cellular response to potassium ion starvation GO0051365	enriched	0.148967	enriched	0.0151725	13
Annotations derived over miRTarBase (Gene Ontology)	embryonic heart tube morphogenesis GO0003143	enriched	0.0321259	enriched	0.0152239	15
Annotations derived over miRTarBase (Gene Ontology)	negative regulation of dopamine secretion GO0033602	depleted	0.309231	enriched	0.0152239	15
Annotations derived over miRTarBase (Gene Ontology)	Ran GTPase binding GO0008536	enriched	0.000114	enriched	0.0152343	30
Annotations derived over miRTarBase (Gene Ontology)	sterol biosynthetic process GO0016126	enriched	0.0153854	enriched	0.0152593	17
Annotations derived over miRTarBase (Gene Ontology)	cell-cell adhesion mediated by cadherin GO0044331	enriched	0.0944953	enriched	0.0152636	11
Annotations derived over miRTarBase (Gene Ontology)	AMPA glutamate receptor activity GO0004971	enriched	0.167812	enriched	0.0152636	11
Annotations derived over miRTarBase (Gene Ontology)	actin filament binding GO0051015	enriched	0.0490852	enriched	0.0152818	66
Annotations derived over miRTarBase (Gene Ontology)	filamin binding GO0031005	enriched	0.0916196	enriched	0.0153332	23
Annotations derived over miRTarBase (Gene Ontology)	B cell differentiation GO0030183	enriched	0.0485627	enriched	0.0153437	43
Annotations derived over miRTarBase (Gene Ontology)	proteasome-mediated ubiquitin-dependent protein catabolic process GO0043161	enriched	0.22626	enriched	0.0154643	109
Annotations derived over miRTarBase (Gene Ontology)	metallocarboxypeptidase activity GO0004181	depleted	0.0065376	depleted	0.0155035	15
Annotations derived over miRTarBase (Gene Ontology)	postsynaptic density assembly GO0097107	depleted	0.0358364	depleted	0.0155397	22
Annotations derived over miRTarBase (Gene Ontology)	heme biosynthetic process GO0006783	enriched	0.150703	enriched	0.0155397	22
Annotations derived over miRTarBase (Gene Ontology)	protein-cysteine S-palmitoyltransferase activity GO0019706	enriched	0.202244	enriched	0.0155397	22
Annotations derived over miRTarBase (Gene Ontology)	deoxyribonuclease II activity GO0004531	enriched	0.0027537	enriched	0.015563	13
Annotations derived over miRTarBase (Gene Ontology)	positive regulation of endothelial cell migration GO0010595	enriched	0.169353	enriched	0.0155763	46
Annotations derived over miRTarBase (Gene Ontology)	Wnt signaling pathway GO0016055	enriched	0.0623262	enriched	0.015639	45
Annotations derived over miRTarBase (Gene Ontology)	negative regulation of endothelial cell proliferation GO0001937	enriched	0.226759	enriched	0.015639	45
Annotations derived over miRTarBase (Gene Ontology)	signaling receptor activity GO0038023	enriched	0.0073038	enriched	0.0156993	71
Annotations derived over miRTarBase (Gene Ontology)	Wnt signaling pathway, planar cell polarity pathway GO0060071	enriched	0.004571	enriched	0.0157321	14
Annotations derived over miRTarBase (Gene Ontology)	positive regulation of viral genome replication GO0045070	enriched	0.264069	enriched	0.0157366	37
Annotations derived over miRTarBase (Gene Ontology)	SUMO transferase activity GO0019789	enriched	0.0167479	enriched	0.0157384	26
Annotations derived over miRTarBase (Gene Ontology)	intermembrane cholesterol transfer activity GO0120020	enriched	0.245257	enriched	0.0157384	26
Annotations derived over miRTarBase (Gene Ontology)	myosin V binding GO0031489	enriched	0.134371	enriched	0.0157627	28
Annotations derived over miRTarBase (Gene Ontology)	semicircular canal morphogenesis GO0048752	enriched	0.0179361	enriched	0.0157824	16
Annotations derived over miRTarBase (Gene Ontology)	apoptotic DNA fragmentation GO0006309	enriched	0.0079219	enriched	0.0158076	18
Annotations derived over miRTarBase (Gene Ontology)	intrinsic apoptotic signaling pathway in response to DNA damage GO0008630	enriched	0.000955	enriched	0.0158127	83
Annotations derived over miRTarBase (Gene Ontology)	T cell receptor signaling pathway GO0050852	enriched	0.0280501	enriched	0.0158339	62
Annotations derived over miRTarBase (Gene Ontology)	positive regulation of transcription initiation from RNA polymerase II promoter GO0060261	enriched	0.0288361	enriched	0.0158984	24
Annotations derived over miRTarBase (Gene Ontology)	myotube cell development GO0014904	enriched	0.0651443	enriched	0.0159703	24
Annotations derived over miRTarBase (Gene Ontology)	CD8-positive, alpha-beta T cell differentiation GO0043374	enriched	0.309945	enriched	0.0159843	17
Annotations derived over miRTarBase (Gene Ontology)	positive regulation of apoptotic signaling pathway GO2001235	enriched	0.142146	enriched	0.0160041	67
Annotations derived over miRTarBase (Gene Ontology)	calcium channel regulator activity GO0005246	enriched	0.157241	enriched	0.0160092	29
Annotations derived over miRTarBase (Gene Ontology)	determination of leftright symmetry GO0007368	enriched	0.0367434	enriched	0.0160423	52
Annotations derived over miRTarBase (Gene Ontology)	glial cell differentiation GO0010001	enriched	0.0231509	enriched	0.0160536	23
Annotations derived over miRTarBase (Gene Ontology)	B cell proliferation GO0042100	enriched	0.0706378	enriched	0.0160989	35
Annotations derived over miRTarBase (Gene Ontology)	positive regulation of fibroblast proliferation GO0048146	enriched	0.035352	enriched	0.0161102	76
Annotations derived over miRTarBase (Gene Ontology)	positive regulation of inflammatory response GO0050729	enriched	0.0257821	enriched	0.0161152	68
Annotations derived over miRTarBase (Gene Ontology)	response to amphetamine GO0001975	enriched	0.193679	enriched	0.0161342	20
Annotations derived over miRTarBase (Gene Ontology)	positive regulation of macropinocytosis GO1905303	enriched	0.0357813	enriched	0.0162099	11
Annotations derived over miRTarBase (Gene Ontology)	regulation of toll-like receptor 4 signaling pathway GO0034143	enriched	0.0357813	enriched	0.0162099	11
Annotations derived over miRTarBase (Gene Ontology)	signaling GO0023052	enriched	0.0357813	enriched	0.0162099	11
Annotations derived over miRTarBase (Gene Ontology)	regulation of histone modification GO0031056	enriched	0.0826099	enriched	0.0162099	11
Annotations derived over miRTarBase (Gene Ontology)	chloride ion binding GO0031404	enriched	0.117199	enriched	0.0162099	11
Annotations derived over miRTarBase (Gene Ontology)	proteoglycan biosynthetic process GO0030166	enriched	0.294604	enriched	0.0162808	27
Annotations derived over miRTarBase (Gene Ontology)	phosphatidylinositol 3-kinase binding GO0043548	enriched	0.0132021	enriched	0.0162829	33
Annotations derived over miRTarBase (Gene Ontology)	platelet dense granule organization GO0060155	enriched	0.0153854	enriched	0.0163005	17
Annotations derived over miRTarBase (Gene Ontology)	negative regulation of sprouting angiogenesis GO1903671	enriched	0.253129	enriched	0.0163294	31
Annotations derived over miRTarBase (Gene Ontology)	mitochondrial membrane GO0031966	enriched	0.0227645	enriched	0.0163631	43
Annotations derived over miRTarBase (Gene Ontology)	negative regulation of macrophage cytokine production GO0010936	enriched	0.0261229	enriched	0.0163652	10
Annotations derived over miRTarBase (Gene Ontology)	positive regulation of activation-induced cell death of T cells GO0070237	enriched	0.126075	enriched	0.0163652	10
Annotations derived over miRTarBase (Gene Ontology)	negative regulation of action potential GO0045759	depleted	0.138892	enriched	0.0163652	10
Annotations derived over miRTarBase (Gene Ontology)	positive regulation of dendritic spine morphogenesis GO0061003	enriched	0.0523382	enriched	0.0164378	28
Annotations derived over miRTarBase (Gene Ontology)	fibroblast migration GO0010761	enriched	0.517216	enriched	0.0164578	15
Annotations derived over miRTarBase (Gene Ontology)	response to oxidative stress GO0006979	enriched	0.0161299	enriched	0.0165057	78
Annotations derived over miRTarBase (Gene Ontology)	negative regulation of fat cell differentiation GO0045599	enriched	0.0625701	enriched	0.0165057	78
Annotations derived over miRTarBase (Gene Ontology)	neuromuscular junction GO0031594	enriched	0.0010749	enriched	0.0165059	66
Annotations derived over miRTarBase (Gene Ontology)	ubiquitin protein ligase binding GO0031625	enriched	0.0200053	enriched	0.0165318	134
Annotations derived over miRTarBase (Gene Ontology)	negative regulation of wound healing GO0061045	enriched	0.0530185	enriched	0.016602	16
Annotations derived over miRTarBase (Gene Ontology)	cysteine-type endopeptidase activator activity involved in apoptotic process GO0008656	enriched	0.0073399	enriched	0.0166065	13
Annotations derived over miRTarBase (Gene Ontology)	recycling endosome membrane GO0055038	enriched	0.0136786	enriched	0.0166814	51
Annotations derived over miRTarBase (Gene Ontology)	secondary palate development GO0062009	enriched	0.0319964	enriched	0.0166892	36
Annotations derived over miRTarBase (Gene Ontology)	regulation of protein catabolic process GO0042176	enriched	0.373124	enriched	0.0167099	25
Annotations derived over miRTarBase (Gene Ontology)	cellular response to insulin stimulus GO0032869	enriched	0.0219837	enriched	0.0167186	91
Annotations derived over miRTarBase (Gene Ontology)	lymph node development GO0048535	enriched	0.131892	enriched	0.0167479	26
Annotations derived over miRTarBase (Gene Ontology)	nervous system development GO0007399	enriched	0.0446124	enriched	0.0167658	102
Annotations derived over miRTarBase (Gene Ontology)	high-density lipoprotein particle binding GO0008035	enriched	0.0448586	enriched	0.0167918	15
Annotations derived over miRTarBase (Gene Ontology)	single-stranded DNA binding GO0003697	enriched	0.0195312	enriched	0.0167995	60
Annotations derived over miRTarBase (Gene Ontology)	exocrine pancreas development GO0031017	enriched	0.0234191	enriched	0.0168987	22
Annotations derived over miRTarBase (Gene Ontology)	positive regulation of steroid hormone biosynthetic process GO0090031	enriched	0.0234191	enriched	0.0168987	22
Annotations derived over miRTarBase (Gene Ontology)	tissue morphogenesis GO0048729	enriched	0.0321259	enriched	0.0169128	15
Annotations derived over miRTarBase (Gene Ontology)	glutamate binding GO0016595	enriched	0.174106	enriched	0.0169128	15
Annotations derived over miRTarBase (Gene Ontology)	iris morphogenesis GO0061072	depleted	0.425346	enriched	0.0169128	15
Annotations derived over miRTarBase (Gene Ontology)	beta-catenin-TCF complex GO1990907	enriched	0.535687	enriched	0.0169128	15
Annotations derived over miRTarBase (Gene Ontology)	secretory granule GO0030141	enriched	0.0024126	enriched	0.0169215	74
Annotations derived over miRTarBase (Gene Ontology)	brain-derived neurotrophic factor receptor signaling pathway GO0031547	enriched	0.0462692	enriched	0.0169298	10
Annotations derived over miRTarBase (Gene Ontology)	negative regulation of cell growth involved in cardiac muscle cell development GO0061052	enriched	0.0086264	enriched	0.0169771	19
Annotations derived over miRTarBase (Gene Ontology)	negative regulation of type I interferon-mediated signaling pathway GO0060339	enriched	0.127884	enriched	0.0169771	19
Annotations derived over miRTarBase (Gene Ontology)	vascular endothelial growth factor signaling pathway GO0038084	enriched	0.0913514	enriched	0.0170107	19
Annotations derived over miRTarBase (Gene Ontology)	vascular endothelial growth factor receptor binding GO0005172	enriched	0.185431	enriched	0.0170107	19
Annotations derived over miRTarBase (Gene Ontology)	SMAD protein signal transduction GO0060395	enriched	0.0092639	enriched	0.0170475	62
Annotations derived over miRTarBase (Gene Ontology)	negative regulation of satellite cell differentiation GO1902725	enriched	0.000441	enriched	0.0171836	13
Annotations derived over miRTarBase (Gene Ontology)	regulation of branch elongation involved in ureteric bud branching GO0072095	enriched	0.0040643	enriched	0.0171836	13
Annotations derived over miRTarBase (Gene Ontology)	chromosome GO0005694	enriched	0.0024703	enriched	0.0172025	26
Annotations derived over miRTarBase (Gene Ontology)	hard palate development GO0060022	enriched	0.0172065	enriched	0.0172065	11
Annotations derived over miRTarBase (Gene Ontology)	calcium-release channel activity GO0015278	enriched	0.132648	enriched	0.0172065	11
Annotations derived over miRTarBase (Gene Ontology)	neuron spine GO0044309	enriched	0.527277	enriched	0.0172065	11
Annotations derived over miRTarBase (Gene Ontology)	positive regulation of cAMP-mediated signaling GO0043950	enriched	0.694073	enriched	0.0172065	11
Annotations derived over miRTarBase (Gene Ontology)	negative regulation of oligodendrocyte differentiation GO0048715	enriched	0.33447	enriched	0.0172474	27
Annotations derived over miRTarBase (Gene Ontology)	positive regulation of actin filament polymerization GO0030838	enriched	0.100673	enriched	0.0172858	39
Annotations derived over miRTarBase (Gene Ontology)	histone H4 deacetylation GO0070933	enriched	0.000147	enriched	0.0173	15
Annotations derived over miRTarBase (Gene Ontology)	G1S transition of mitotic cell cycle GO0000082	enriched	0.202867	enriched	0.0173339	63
Annotations derived over miRTarBase (Gene Ontology)	positive regulation of actin filament bundle assembly GO0032233	enriched	0.299987	enriched	0.0173519	23
Annotations derived over miRTarBase (Gene Ontology)	behavioral fear response GO0001662	enriched	0.111951	enriched	0.0173659	43
Annotations derived over miRTarBase (Gene Ontology)	ribosome binding GO0043022	enriched	0.188896	enriched	0.0173659	43
Annotations derived over miRTarBase (Gene Ontology)	response to endoplasmic reticulum stress GO0034976	enriched	0.242485	enriched	0.0173659	43
Annotations derived over miRTarBase (Gene Ontology)	p53 binding GO0002039	enriched	0.0172842	enriched	0.0173958	75
Annotations derived over miRTarBase (Gene Ontology)	positive regulation of interleukin-10 production GO0032733	enriched	0.28248	enriched	0.0174661	27
Annotations derived over miRTarBase (Gene Ontology)	nerve development GO0021675	enriched	0.038296	enriched	0.0176668	21
Annotations derived over miRTarBase (Gene Ontology)	chemical synaptic transmission GO0007268	enriched	0.0314101	enriched	0.0176688	77
Annotations derived over miRTarBase (Gene Ontology)	reproductive structure development GO0048608	enriched	0.477425	depleted	0.0177398	12
Annotations derived over miRTarBase (Gene Ontology)	Schmidt-Lanterman incisure GO0043220	depleted	0.212964	depleted	0.0177968	25
Annotations derived over miRTarBase (Gene Ontology)	GTP binding GO0005525	enriched	0.0405084	enriched	0.0178596	80
Annotations derived over miRTarBase (Gene Ontology)	glycerophospholipid catabolic process GO0046475	depleted	0.142728	enriched	0.0179569	12
Annotations derived over miRTarBase (Gene Ontology)	armadillo repeat domain binding GO0070016	enriched	0.0489897	enriched	0.0179956	13
Annotations derived over miRTarBase (Gene Ontology)	maintenance of protein location in cell GO0032507	enriched	0.224956	enriched	0.0179956	13
Annotations derived over miRTarBase (Gene Ontology)	somite rostralcaudal axis specification GO0032525	enriched	0.271826	enriched	0.0179956	13
Annotations derived over miRTarBase (Gene Ontology)	negative regulation of sodium ion transmembrane transporter activity GO2000650	enriched	0.440769	enriched	0.0180368	31
Annotations derived over miRTarBase (Gene Ontology)	regulation of translational initiation GO0006446	enriched	0.224549	enriched	0.018038	20
Annotations derived over miRTarBase (Gene Ontology)	positive regulation of multicellular organism growth GO0040018	enriched	0.061894	enriched	0.0181299	39
Annotations derived over miRTarBase (Gene Ontology)	cell leading edge GO0031252	enriched	0.0123425	enriched	0.0181808	47
Annotations derived over miRTarBase (Gene Ontology)	adenylate cyclase binding GO0008179	depleted	0.341228	enriched	0.0182014	27
Annotations derived over miRTarBase (Gene Ontology)	modification of postsynaptic actin cytoskeleton GO0098885	enriched	0.0290744	enriched	0.0182031	18
Annotations derived over miRTarBase (Gene Ontology)	atrioventricular canal development GO0036302	enriched	0.0647055	enriched	0.0182031	18
Annotations derived over miRTarBase (Gene Ontology)	adiponectin-activated signaling pathway GO0033211	enriched	0.0835517	enriched	0.0182031	18
Annotations derived over miRTarBase (Gene Ontology)	cellular response to low-density lipoprotein particle stimulus GO0071404	enriched	0.193369	enriched	0.0182031	18
Annotations derived over miRTarBase (Gene Ontology)	adaptive immune response GO0002250	enriched	0.228778	enriched	0.0182031	18
Annotations derived over miRTarBase (Gene Ontology)	cell migration GO0016477	enriched	0.157833	enriched	0.0182403	123
Annotations derived over miRTarBase (Gene Ontology)	RNA polymerase II CTD heptapeptide repeat kinase activity GO0008353	enriched	0.0024492	enriched	0.0182493	40
Annotations derived over miRTarBase (Gene Ontology)	cerebellum development GO0021549	depleted	0.361486	enriched	0.018253	46
Annotations derived over miRTarBase (Gene Ontology)	negative regulation of plasminogen activation GO0010757	enriched	0.103131	enriched	0.0182555	11
Annotations derived over miRTarBase (Gene Ontology)	protein homotetramerization GO0051289	enriched	0.030207	enriched	0.0182892	50
Annotations derived over miRTarBase (Gene Ontology)	positive regulation of receptor biosynthetic process GO0010870	enriched	0.203996	enriched	0.0183182	13
Annotations derived over miRTarBase (Gene Ontology)	positive regulation of DNA binding GO0043388	enriched	0.0150462	enriched	0.018368	54
Annotations derived over miRTarBase (Gene Ontology)	cellular response to vascular endothelial growth factor stimulus GO0035924	enriched	0.0313742	enriched	0.0184146	38
Annotations derived over miRTarBase (Gene Ontology)	protein import into nucleus GO0006606	depleted	0.345069	enriched	0.0184395	73
Annotations derived over miRTarBase (Gene Ontology)	cytoskeleton-dependent intracellular transport GO0030705	enriched	0.0321259	enriched	0.0185278	15
Annotations derived over miRTarBase (Gene Ontology)	memory GO0007613	enriched	0.154545	enriched	0.0185349	98
Annotations derived over miRTarBase (Gene Ontology)	negative regulation of granulocyte differentiation GO0030853	enriched	0.175218	enriched	0.0185599	20
Annotations derived over miRTarBase (Gene Ontology)	embryonic hemopoiesis GO0035162	enriched	0.24046	enriched	0.0185764	42
Annotations derived over miRTarBase (Gene Ontology)	glomerular basement membrane development GO0032836	enriched	0.0951898	enriched	0.0187245	15
Annotations derived over miRTarBase (Gene Ontology)	multicellular organismal iron ion homeostasis GO0060586	depleted	0.703277	enriched	0.0187245	15
Annotations derived over miRTarBase (Gene Ontology)	adrenergic receptor activity GO0004935	enriched	0.133632	enriched	0.0187339	16
Annotations derived over miRTarBase (Gene Ontology)	microtubule binding GO0008017	enriched	0.0906735	enriched	0.0187726	83
Annotations derived over miRTarBase (Gene Ontology)	cell surface GO0009986	enriched	0.22481	enriched	0.0188367	187
Annotations derived over miRTarBase (Gene Ontology)	protein destabilization GO0031648	enriched	0.202339	enriched	0.0188665	56
Annotations derived over miRTarBase (Gene Ontology)	ephrin receptor signaling pathway GO0048013	enriched	0.0638633	enriched	0.0188684	35
Annotations derived over miRTarBase (Gene Ontology)	regulation of organ growth GO0046620	enriched	0.167711	enriched	0.0188794	15
Annotations derived over miRTarBase (Gene Ontology)	positive regulation of fat cell differentiation GO0045600	enriched	0.0104121	enriched	0.0188979	52
Annotations derived over miRTarBase (Gene Ontology)	cellular response to DNA damage stimulus GO0006974	enriched	0.000103	enriched	0.0189438	109
Annotations derived over miRTarBase (Gene Ontology)	cellular response to glucocorticoid stimulus GO0071385	enriched	0.0434772	enriched	0.0189942	17
Annotations derived over miRTarBase (Gene Ontology)	regulation of RNA splicing GO0043484	enriched	0.0666397	enriched	0.0189942	17
Annotations derived over miRTarBase (Gene Ontology)	regulation of DNA-templated transcription, elongation GO0032784	enriched	0.133509	enriched	0.0189942	17
Annotations derived over miRTarBase (Gene Ontology)	euchromatin GO0000791	enriched	0.000353	enriched	0.0190278	18
Annotations derived over miRTarBase (Gene Ontology)	mitochondrial outer membrane GO0005741	enriched	0.006682	enriched	0.0190596	89
Annotations derived over miRTarBase (Gene Ontology)	cholesterol metabolic process GO0008203	enriched	0.0337903	enriched	0.019082	45
Annotations derived over miRTarBase (Gene Ontology)	negative regulation of sequestering of triglyceride GO0010891	enriched	0.0135049	enriched	0.0191215	16
Annotations derived over miRTarBase (Gene Ontology)	canonical Wnt signaling pathway GO0060070	enriched	0.05433	enriched	0.0191528	78
Annotations derived over miRTarBase (Gene Ontology)	neuromuscular junction development GO0007528	enriched	0.0188301	enriched	0.0191806	36
Annotations derived over miRTarBase (Gene Ontology)	beta-tubulin binding GO0048487	enriched	0.0654207	enriched	0.019216	41
Annotations derived over miRTarBase (Gene Ontology)	I-kappaB kinaseNF-kappaB signaling GO0007249	enriched	0.542438	enriched	0.019216	41
Annotations derived over miRTarBase (Gene Ontology)	protein phosphatase regulator activity GO0019888	enriched	0.150714	enriched	0.0192343	17
Annotations derived over miRTarBase (Gene Ontology)	membrane raft GO0045121	enriched	0.0722058	enriched	0.019253	137
Annotations derived over miRTarBase (Gene Ontology)	blood coagulation GO0007596	enriched	0.172727	enriched	0.0193176	35
Annotations derived over miRTarBase (Gene Ontology)	cytokine receptor activity GO0004896	depleted	0.0348543	enriched	0.0193412	56
Annotations derived over miRTarBase (Gene Ontology)	exonuclease activity GO0004527	enriched	0.0021249	enriched	0.0193591	11
Annotations derived over miRTarBase (Gene Ontology)	T follicular helper cell differentiation GO0061470	enriched	0.0753674	enriched	0.0193591	11
Annotations derived over miRTarBase (Gene Ontology)	transforming growth factor beta binding GO0050431	enriched	0.0259573	enriched	0.0194899	35
Annotations derived over miRTarBase (Gene Ontology)	cellular response to cholesterol GO0071397	depleted	0.187019	enriched	0.0195109	25
Annotations derived over miRTarBase (Gene Ontology)	postsynapse GO0098794	enriched	0.163549	enriched	0.0195347	78
Annotations derived over miRTarBase (Gene Ontology)	cerebral cortex cell migration GO0021795	enriched	0.342479	enriched	0.0195637	23
Annotations derived over miRTarBase (Gene Ontology)	regulation of calcium ion-dependent exocytosis GO0017158	enriched	0.0130552	enriched	0.0196208	25
Annotations derived over miRTarBase (Gene Ontology)	regulation of mRNA stability GO0043488	enriched	0.0012336	enriched	0.0196797	28
Annotations derived over miRTarBase (Gene Ontology)	mesoderm development GO0007498	enriched	0.0157428	enriched	0.0196849	45
Annotations derived over miRTarBase (Gene Ontology)	focal adhesion GO0005925	enriched	0.0332235	enriched	0.0196977	85
Annotations derived over miRTarBase (Gene Ontology)	negative regulation of T cell proliferation GO0042130	enriched	0.295409	enriched	0.019714	38
Annotations derived over miRTarBase (Gene Ontology)	regulation of exocytosis GO0017157	enriched	0.0060406	enriched	0.0197274	24
Annotations derived over miRTarBase (Gene Ontology)	positive regulation of protein import into nucleus GO0042307	enriched	0.0837852	enriched	0.0197499	48
Annotations derived over miRTarBase (Gene Ontology)	eating behavior GO0042755	enriched	0.0187048	enriched	0.0198203	28
Annotations derived over miRTarBase (Gene Ontology)	toxin transport GO1901998	enriched	0.096414	enriched	0.0198203	28
Annotations derived over miRTarBase (Gene Ontology)	negative regulation of actin filament polymerization GO0030837	enriched	0.0330665	enriched	0.0198219	19
Annotations derived over miRTarBase (Gene Ontology)	regulation of phosphorylation GO0042325	enriched	0.103648	enriched	0.0198219	19
Annotations derived over miRTarBase (Gene Ontology)	dendritic spine maintenance GO0097062	enriched	0.269825	enriched	0.0198402	13
Annotations derived over miRTarBase (Gene Ontology)	intermediate filament organization GO0045109	enriched	0.0852458	enriched	0.0198941	16
Annotations derived over miRTarBase (Gene Ontology)	mitochondrial inner membrane GO0005743	enriched	0.012359	enriched	0.0198975	83
Annotations derived over miRTarBase (Gene Ontology)	growth factor binding GO0019838	enriched	0.0613466	enriched	0.0199478	51
Annotations derived over miRTarBase (Gene Ontology)	endosome organization GO0007032	enriched	0.0028773	enriched	0.0200886	37
Annotations derived over miRTarBase (Gene Ontology)	ATP transport GO0015867	enriched	0.23121	enriched	0.0201069	13
Annotations derived over miRTarBase (Gene Ontology)	regulation of AMPA glutamate receptor clustering GO1904717	enriched	0.0660611	enriched	0.0201097	18
Annotations derived over miRTarBase (Gene Ontology)	regulation of apoptotic process GO0042981	enriched	0.0159697	enriched	0.0201182	108
Annotations derived over miRTarBase (Gene Ontology)	autophagosome membrane GO0000421	enriched	0.140162	enriched	0.0202101	21
Annotations derived over miRTarBase (Gene Ontology)	positive regulation of collateral sprouting GO0048672	enriched	0.01165	enriched	0.0202393	20
Annotations derived over miRTarBase (Gene Ontology)	monocarboxylic acid transport GO0015718	enriched	0.0105697	enriched	0.0202544	10
Annotations derived over miRTarBase (Gene Ontology)	negative regulation of motor neuron apoptotic process GO2000672	depleted	0.0431061	enriched	0.0202544	10
Annotations derived over miRTarBase (Gene Ontology)	cullin family protein binding GO0097602	depleted	0.101785	enriched	0.0202544	10
Annotations derived over miRTarBase (Gene Ontology)	histone H3-K9 trimethylation GO0036124	enriched	0.276377	enriched	0.0202826	12
Annotations derived over miRTarBase (Gene Ontology)	calcium-mediated signaling GO0019722	enriched	0.277485	enriched	0.0203115	39
Annotations derived over miRTarBase (Gene Ontology)	cholesterol biosynthetic process GO0006695	enriched	0.008219	enriched	0.0203246	13
Annotations derived over miRTarBase (Gene Ontology)	tropomyosin binding GO0005523	enriched	0.148967	enriched	0.0203246	13
Annotations derived over miRTarBase (Gene Ontology)	male gonad development GO0008584	enriched	0.000136	enriched	0.0203686	77
Annotations derived over miRTarBase (Gene Ontology)	intrinsic apoptotic signaling pathway in response to DNA damage by p53 class mediator GO0042771	enriched	0.0010368	enriched	0.0203856	35
Annotations derived over miRTarBase (Gene Ontology)	Wnt-protein binding GO0017147	enriched	0.109376	enriched	0.0203964	29
Annotations derived over miRTarBase (Gene Ontology)	positive regulation of nuclear-transcribed mRNA catabolic process, deadenylation-dependent decay GO1900153	enriched	0.0116399	enriched	0.0204203	26
Annotations derived over miRTarBase (Gene Ontology)	histone demethylase activity H3-K36 specific GO0051864	depleted	0.075683	enriched	0.0204203	26
Annotations derived over miRTarBase (Gene Ontology)	maturation of SSU-rRNA from tricistronic rRNA transcript SSU-rRNA, 5.8S rRNA, LSU-rRNA GO0000462	enriched	0.0131752	enriched	0.020421	20
Annotations derived over miRTarBase (Gene Ontology)	negative regulation of cytokine production GO0001818	enriched	0.0090612	enriched	0.0204886	18
Annotations derived over miRTarBase (Gene Ontology)	endothelial cell activation GO0042118	enriched	0.370937	enriched	0.0204886	18
Annotations derived over miRTarBase (Gene Ontology)	negative regulation of oxidative stress-induced neuron death GO1903204	enriched	0.143842	enriched	0.0204898	37
Annotations derived over miRTarBase (Gene Ontology)	positive regulation of endothelial cell differentiation GO0045603	enriched	0.0152636	enriched	0.0205197	11
Annotations derived over miRTarBase (Gene Ontology)	intrinsic component of plasma membrane GO0031226	enriched	0.016105	enriched	0.020575	38
Annotations derived over miRTarBase (Gene Ontology)	endocytosis GO0006897	enriched	0.0214536	enriched	0.0206023	83
Annotations derived over miRTarBase (Gene Ontology)	regulation of epithelial to mesenchymal transition GO0010717	enriched	0.0740329	enriched	0.0206029	13
Annotations derived over miRTarBase (Gene Ontology)	NMDA selective glutamate receptor complex GO0017146	enriched	0.523962	enriched	0.0206029	13
Annotations derived over miRTarBase (Gene Ontology)	phosphatidylinositol-4-phosphate binding GO0070273	enriched	0.0224322	enriched	0.0206036	20
Annotations derived over miRTarBase (Gene Ontology)	positive regulation of epithelial cell proliferation GO0050679	enriched	0.0415904	enriched	0.0206124	74
Annotations derived over miRTarBase (Gene Ontology)	positive regulation of nuclear-transcribed mRNA polyA tail shortening GO0060213	enriched	0.0643143	enriched	0.0206561	33
Annotations derived over miRTarBase (Gene Ontology)	relaxation of cardiac muscle GO0055119	enriched	0.174707	enriched	0.0206785	18
Annotations derived over miRTarBase (Gene Ontology)	signal transduction involved in regulation of gene expression GO0023019	enriched	0.0599615	enriched	0.0207045	27
Annotations derived over miRTarBase (Gene Ontology)	muscle cell development GO0055001	enriched	0.0218759	enriched	0.0207096	14
Annotations derived over miRTarBase (Gene Ontology)	phosphopyruvate hydratase activity GO0004634	enriched	0.0753859	enriched	0.0207096	14
Annotations derived over miRTarBase (Gene Ontology)	phosphopyruvate hydratase complex GO0000015	enriched	0.0753859	enriched	0.0207096	14
Annotations derived over miRTarBase (Gene Ontology)	semaphorin receptor binding GO0030215	enriched	0.0055467	enriched	0.0207593	22
Annotations derived over miRTarBase (Gene Ontology)	positive regulation of macrophage chemotaxis GO0010759	enriched	0.352068	enriched	0.0207593	22
Annotations derived over miRTarBase (Gene Ontology)	transport vesicle GO0030133	enriched	0.0375093	enriched	0.0207985	27
Annotations derived over miRTarBase (Gene Ontology)	negative regulation of transposition GO0010529	enriched	0.0943911	depleted	0.0207988	12
Annotations derived over miRTarBase (Gene Ontology)	molecular adaptor activity GO0060090	enriched	0.198305	enriched	0.0208492	43
Annotations derived over miRTarBase (Gene Ontology)	B cell receptor signaling pathway GO0050853	enriched	0.0524208	enriched	0.0208809	39
Annotations derived over miRTarBase (Gene Ontology)	histone methyltransferase activity H3-K36 specific GO0046975	enriched	0.0666397	enriched	0.0209448	17
Annotations derived over miRTarBase (Gene Ontology)	positive regulation of G2M transition of mitotic cell cycle GO0010971	enriched	0.0056808	enriched	0.0209458	38
Annotations derived over miRTarBase (Gene Ontology)	regulation of body fluid levels GO0050878	enriched	0.0991582	enriched	0.021013	14
Annotations derived over miRTarBase (Gene Ontology)	odontogenesis GO0042476	enriched	0.0267101	enriched	0.0210949	26
Annotations derived over miRTarBase (Gene Ontology)	triglyceride metabolic process GO0006641	enriched	0.055231	enriched	0.0210949	26
Annotations derived over miRTarBase (Gene Ontology)	cardiac muscle fiber development GO0048739	enriched	0.121711	enriched	0.0211445	18
Annotations derived over miRTarBase (Gene Ontology)	lymph vessel morphogenesis GO0036303	enriched	0.121711	enriched	0.0211445	18
Annotations derived over miRTarBase (Gene Ontology)	enhancer sequence-specific DNA binding GO0001158	enriched	0.0703967	enriched	0.02116	40
Annotations derived over miRTarBase (Gene Ontology)	positive regulation of endothelial cell proliferation GO0001938	enriched	0.0170468	enriched	0.0211941	74
Annotations derived over miRTarBase (Gene Ontology)	type B pancreatic cell development GO0003323	enriched	0.0864712	enriched	0.0212176	18
Annotations derived over miRTarBase (Gene Ontology)	positive regulation of sodium ion transport GO0010765	enriched	0.224703	enriched	0.0213124	35
Annotations derived over miRTarBase (Gene Ontology)	response to UV GO0009411	enriched	0.0322272	enriched	0.0213142	43
Annotations derived over miRTarBase (Gene Ontology)	response to electrical stimulus GO0051602	enriched	0.0730331	enriched	0.0214062	13
Annotations derived over miRTarBase (Gene Ontology)	negative regulation of fatty acid beta-oxidation GO0031999	depleted	0.231513	enriched	0.0215391	12
Annotations derived over miRTarBase (Gene Ontology)	glycogen biosynthetic process GO0005978	enriched	0.323055	enriched	0.0215391	12
Annotations derived over miRTarBase (Gene Ontology)	chromatin silencing at rDNA GO0000183	enriched	0.0180138	enriched	0.0215965	16
Annotations derived over miRTarBase (Gene Ontology)	protein homooligomerization GO0051260	enriched	0.0035199	enriched	0.0216008	64
Annotations derived over miRTarBase (Gene Ontology)	central nervous system myelination GO0022010	enriched	0.290076	enriched	0.0216137	22
Annotations derived over miRTarBase (Gene Ontology)	mitochondrion morphogenesis GO0070584	enriched	0.0745684	enriched	0.0217384	13
Annotations derived over miRTarBase (Gene Ontology)	response to interferon-alpha GO0035455	enriched	0.194565	enriched	0.0217394	11
Annotations derived over miRTarBase (Gene Ontology)	presynapse GO0098793	enriched	0.0144507	enriched	0.0217549	81
Annotations derived over miRTarBase (Gene Ontology)	negative regulation of ERK1 and ERK2 cascade GO0070373	enriched	0.0088436	enriched	0.0218508	91
Annotations derived over miRTarBase (Gene Ontology)	Schaffer collateral - CA1 synapse GO0098685	enriched	0.0054299	enriched	0.0220976	78
Annotations derived over miRTarBase (Gene Ontology)	sphingolipid biosynthetic process GO0030148	enriched	0.107542	enriched	0.0221826	42
Annotations derived over miRTarBase (Gene Ontology)	scaffold protein binding GO0097110	enriched	0.0372304	enriched	0.0221901	71
Annotations derived over miRTarBase (Gene Ontology)	endoplasmic reticulum calcium ion homeostasis GO0032469	enriched	0.0711939	enriched	0.0222	30
Annotations derived over miRTarBase (Gene Ontology)	myelin sheath adaxonal region GO0035749	depleted	0.151225	depleted	0.0222092	21
Annotations derived over miRTarBase (Gene Ontology)	endocardial cushion morphogenesis GO0003203	enriched	0.024623	enriched	0.0222248	32
Annotations derived over miRTarBase (Gene Ontology)	positive regulation of tumor necrosis factor secretion GO1904469	enriched	0.12024	enriched	0.0222467	20
Annotations derived over miRTarBase (Gene Ontology)	histone acetyltransferase activity GO0004402	enriched	0.0024967	enriched	0.0223483	32
Annotations derived over miRTarBase (Gene Ontology)	positive regulation of protein catabolic process GO0045732	enriched	0.232369	enriched	0.0223615	77
Annotations derived over miRTarBase (Gene Ontology)	ARF protein signal transduction GO0032011	enriched	0.0517645	enriched	0.0223892	10
Annotations derived over miRTarBase (Gene Ontology)	leftright axis specification GO0070986	enriched	0.0257424	enriched	0.022526	13
Annotations derived over miRTarBase (Gene Ontology)	olfactory placode formation GO0030910	enriched	0.000156	enriched	0.0225965	16
Annotations derived over miRTarBase (Gene Ontology)	motor neuron axon guidance GO0008045	enriched	0.0268102	enriched	0.0227122	42
Annotations derived over miRTarBase (Gene Ontology)	cellular response to amyloid-beta GO1904646	enriched	0.0129266	enriched	0.0227173	50
Annotations derived over miRTarBase (Gene Ontology)	regulation of synaptic vesicle exocytosis GO2000300	enriched	0.133669	enriched	0.0227515	62
Annotations derived over miRTarBase (Gene Ontology)	acetylcholine binding GO0042166	enriched	0.437868	enriched	0.0228693	29
Annotations derived over miRTarBase (Gene Ontology)	Ras guanyl-nucleotide exchange factor activity GO0005088	enriched	0.0024828	enriched	0.0230191	21
Annotations derived over miRTarBase (Gene Ontology)	short-term memory GO0007614	enriched	0.149513	enriched	0.0230207	11
Annotations derived over miRTarBase (Gene Ontology)	negative regulation of double-strand break repair via nonhomologous end joining GO2001033	enriched	0.139727	enriched	0.0230849	15
Annotations derived over miRTarBase (Gene Ontology)	pyrimidine dimer repair GO0006290	enriched	0.139727	enriched	0.0230849	15
Annotations derived over miRTarBase (Gene Ontology)	cellular response to potassium ion GO0035865	enriched	0.176074	enriched	0.0230849	15
Annotations derived over miRTarBase (Gene Ontology)	transmembrane receptor protein serinethreonine kinase activity GO0004675	enriched	0.236032	enriched	0.0230849	15
Annotations derived over miRTarBase (Gene Ontology)	calcium ion-regulated exocytosis of neurotransmitter GO0048791	enriched	0.441454	enriched	0.0230849	15
Annotations derived over miRTarBase (Gene Ontology)	Rho guanyl-nucleotide exchange factor activity GO0005089	enriched	0.0491602	enriched	0.0231155	17
Annotations derived over miRTarBase (Gene Ontology)	negative regulation of protein localization to nucleus GO1900181	enriched	0.0134091	enriched	0.0231471	27
Annotations derived over miRTarBase (Gene Ontology)	positive regulation of catalytic activity GO0043085	enriched	0.0097578	enriched	0.0231636	37
Annotations derived over miRTarBase (Gene Ontology)	galactose 3-O-sulfotransferase activity GO0050694	enriched	0.0302644	enriched	0.0231905	10
Annotations derived over miRTarBase (Gene Ontology)	activation of cysteine-type endopeptidase activity involved in apoptotic process GO0006919	enriched	0.0185209	enriched	0.0233004	81
Annotations derived over miRTarBase (Gene Ontology)	negative regulation of protein acetylation GO1901984	enriched	0.0299647	enriched	0.0233247	14
Annotations derived over miRTarBase (Gene Ontology)	MCM complex GO0042555	enriched	0.0489897	enriched	0.0233271	13
Annotations derived over miRTarBase (Gene Ontology)	peroxidase activity GO0004601	enriched	0.0730331	enriched	0.0233271	13
Annotations derived over miRTarBase (Gene Ontology)	hydrogen peroxide catabolic process GO0042744	enriched	0.230436	enriched	0.0233271	13
Annotations derived over miRTarBase (Gene Ontology)	nuclear-transcribed mRNA catabolic process, nonsense-mediated decay GO0000184	enriched	0.230436	enriched	0.0233271	13
Annotations derived over miRTarBase (Gene Ontology)	Wnt signalosome GO1990909	enriched	0.115153	enriched	0.0233374	23
Annotations derived over miRTarBase (Gene Ontology)	cell cortex GO0005938	enriched	0.077757	enriched	0.023381	65
Annotations derived over miRTarBase (Gene Ontology)	small GTPase binding GO0031267	enriched	0.02126	enriched	0.0234039	23
Annotations derived over miRTarBase (Gene Ontology)	regulation of AMPA receptor activity GO2000311	enriched	0.0515369	enriched	0.0234191	22
Annotations derived over miRTarBase (Gene Ontology)	platelet formation GO0030220	enriched	0.168228	enriched	0.0234191	22
Annotations derived over miRTarBase (Gene Ontology)	interleukin-18 binding GO0042007	enriched	0.0124334	enriched	0.0235225	13
Annotations derived over miRTarBase (Gene Ontology)	regulation of aerobic respiration GO1903715	depleted	0.329733	enriched	0.0235225	13
Annotations derived over miRTarBase (Gene Ontology)	cartilage development GO0051216	enriched	0.000323	enriched	0.0235531	84
Annotations derived over miRTarBase (Gene Ontology)	regulation of neuron migration GO2001222	enriched	0.100794	enriched	0.0236646	26
Annotations derived over miRTarBase (Gene Ontology)	lens morphogenesis in camera-type eye GO0002089	enriched	0.0137072	enriched	0.023694	23
Annotations derived over miRTarBase (Gene Ontology)	cation channel activity GO0005261	enriched	0.20155	enriched	0.023694	23
Annotations derived over miRTarBase (Gene Ontology)	cellular response to organic cyclic compound GO0071407	enriched	0.102371	enriched	0.0237224	68
Annotations derived over miRTarBase (Gene Ontology)	mesenchymal cell development GO0014031	enriched	0.0530185	enriched	0.0237685	16
Annotations derived over miRTarBase (Gene Ontology)	toll-like receptor 4 signaling pathway GO0034142	enriched	0.326644	enriched	0.0238935	25
Annotations derived over miRTarBase (Gene Ontology)	response to drug GO0042493	enriched	0.0076509	enriched	0.0238951	89
Annotations derived over miRTarBase (Gene Ontology)	activation of phospholipase C activity GO0007202	enriched	0.160305	enriched	0.0239384	17
Annotations derived over miRTarBase (Gene Ontology)	protein localization to Golgi apparatus GO0034067	enriched	0.328644	enriched	0.0239384	17
Annotations derived over miRTarBase (Gene Ontology)	negative regulation of proteasomal ubiquitin-dependent protein catabolic process GO0032435	depleted	0.526215	enriched	0.0239384	17
Annotations derived over miRTarBase (Gene Ontology)	laminin-1 binding GO0043237	enriched	0.0557352	enriched	0.0239851	12
Annotations derived over miRTarBase (Gene Ontology)	actomyosin structure organization GO0031032	enriched	0.160726	enriched	0.0240471	25
Annotations derived over miRTarBase (Gene Ontology)	response to muscle activity GO0014850	depleted	0.290366	enriched	0.024186	16
Annotations derived over miRTarBase (Gene Ontology)	embryonic hindlimb morphogenesis GO0035116	enriched	0.063355	enriched	0.0241958	39
Annotations derived over miRTarBase (Gene Ontology)	blood vessel development GO0001568	enriched	0.0504889	enriched	0.0242152	82
Annotations derived over miRTarBase (Gene Ontology)	potassium ion transmembrane transport GO0071805	enriched	0.0024808	enriched	0.0242208	57
Annotations derived over miRTarBase (Gene Ontology)	negative regulation of glial cell proliferation GO0060253	enriched	0.0153519	enriched	0.0242209	13
Annotations derived over miRTarBase (Gene Ontology)	transmembrane receptor protein tyrosine kinase signaling pathway GO0007169	enriched	0.000839	enriched	0.0242466	64
Annotations derived over miRTarBase (Gene Ontology)	negative regulation of T cell differentiation in thymus GO0033085	depleted	0.0586546	depleted	0.0242525	12
Annotations derived over miRTarBase (Gene Ontology)	low-density lipoprotein particle receptor activity GO0005041	enriched	0.329429	enriched	0.0242525	12
Annotations derived over miRTarBase (Gene Ontology)	response to glucocorticoid GO0051384	enriched	0.18566	enriched	0.0242548	44
Annotations derived over miRTarBase (Gene Ontology)	nucleosome disassembly GO0006337	enriched	0.197158	enriched	0.0243725	22
Annotations derived over miRTarBase (Gene Ontology)	macropinosome GO0044354	enriched	0.0526858	enriched	0.0243942	12
Annotations derived over miRTarBase (Gene Ontology)	positive thymic T cell selection GO0045059	enriched	0.0557352	enriched	0.0243942	12
Annotations derived over miRTarBase (Gene Ontology)	progesterone receptor signaling pathway GO0050847	enriched	0.107425	enriched	0.0243942	12
Annotations derived over miRTarBase (Gene Ontology)	forebrain astrocyte development GO0021897	enriched	0.320461	enriched	0.0243942	12
Annotations derived over miRTarBase (Gene Ontology)	negative regulation of MAP kinase activity GO0043407	enriched	0.0581148	enriched	0.0244028	50
Annotations derived over miRTarBase (Gene Ontology)	ATPase activity GO0016887	enriched	0.0120728	enriched	0.0244237	59
Annotations derived over miRTarBase (Gene Ontology)	lipid transporter activity GO0005319	enriched	0.218828	enriched	0.0244329	18
Annotations derived over miRTarBase (Gene Ontology)	voltage-gated ion channel activity involved in regulation of presynaptic membrane potential GO0099508	depleted	0.228778	enriched	0.0244329	18
Annotations derived over miRTarBase (Gene Ontology)	muscle cell differentiation GO0042692	enriched	0.130431	enriched	0.0244457	16
Annotations derived over miRTarBase (Gene Ontology)	negative regulation of dendrite development GO2000171	enriched	0.370361	enriched	0.0244457	16
Annotations derived over miRTarBase (Gene Ontology)	alternative mRNA splicing, via spliceosome GO0000380	enriched	0.0793916	enriched	0.024496	14
Annotations derived over miRTarBase (Gene Ontology)	striatum development GO0021756	enriched	0.0354642	enriched	0.0245373	36
Annotations derived over miRTarBase (Gene Ontology)	autophagosome maturation GO0097352	enriched	0.0781426	enriched	0.0245558	17
Annotations derived over miRTarBase (Gene Ontology)	late endosome membrane GO0031902	enriched	0.160305	enriched	0.0245558	17
Annotations derived over miRTarBase (Gene Ontology)	integral component of membrane GO0016021	enriched	0.0598053	enriched	0.0245994	123
Annotations derived over miRTarBase (Gene Ontology)	protein domain specific binding GO0019904	enriched	0.32894	enriched	0.0247283	132
Annotations derived over miRTarBase (Gene Ontology)	ribosomal small subunit binding GO0043024	enriched	0.302326	enriched	0.0247442	16
Annotations derived over miRTarBase (Gene Ontology)	synaptonemal complex assembly GO0007130	depleted	0.400018	enriched	0.0247442	16
Annotations derived over miRTarBase (Gene Ontology)	neural crest cell differentiation GO0014033	enriched	0.408286	enriched	0.0247442	16
Annotations derived over miRTarBase (Gene Ontology)	regulation of epithelial cell proliferation involved in prostate gland development GO0060768	enriched	0.0883774	enriched	0.0247602	10
Annotations derived over miRTarBase (Gene Ontology)	striated muscle tissue development GO0014706	enriched	0.0883774	enriched	0.0247602	10
Annotations derived over miRTarBase (Gene Ontology)	limb development GO0060173	enriched	0.0977221	enriched	0.0249427	50
Annotations derived over miRTarBase (Gene Ontology)	protein stabilization GO0050821	enriched	0.048141	enriched	0.0249522	83
Annotations derived over miRTarBase (Gene Ontology)	histone H3 acetylation GO0043966	enriched	0.00169	enriched	0.0249909	38
Annotations derived over miRTarBase (Gene Ontology)	regulation of heart rate GO0002027	enriched	0.0859053	enriched	0.0249909	38
Annotations derived over miRTarBase (Gene Ontology)	regulation of protein heterodimerization activity GO0043497	enriched	0.0175224	enriched	0.0251124	21
Annotations derived over miRTarBase (Gene Ontology)	response to activity GO0014823	enriched	0.039565	enriched	0.025115	24
Annotations derived over miRTarBase (Gene Ontology)	translation factor activity, RNA binding GO0008135	enriched	0.1777	enriched	0.0251313	25
Annotations derived over miRTarBase (Gene Ontology)	synaptic vesicle transport GO0048489	enriched	0.219725	enriched	0.0251313	25
Annotations derived over miRTarBase (Gene Ontology)	cellular iron ion homeostasis GO0006879	enriched	0.0208397	enriched	0.0252325	39
Annotations derived over miRTarBase (Gene Ontology)	positive regulation of calcium ion import GO0090280	enriched	0.0181728	enriched	0.0252433	20
Annotations derived over miRTarBase (Gene Ontology)	positive regulation of release of cytochrome c from mitochondria GO0090200	enriched	0.047873	enriched	0.0252731	35
Annotations derived over miRTarBase (Gene Ontology)	phosphatidylinositol binding GO0035091	enriched	0.229047	enriched	0.025289	50
Annotations derived over miRTarBase (Gene Ontology)	RNA cap binding GO0000339	enriched	0.0200618	enriched	0.0252927	19
Annotations derived over miRTarBase (Gene Ontology)	negative regulation of extrinsic apoptotic signaling pathway in absence of ligand GO2001240	enriched	0.156549	enriched	0.0253796	50
Annotations derived over miRTarBase (Gene Ontology)	blood vessel endothelial cell proliferation involved in sprouting angiogenesis GO0002043	enriched	0.395756	enriched	0.0253828	23
Annotations derived over miRTarBase (Gene Ontology)	BH3 domain binding GO0051434	enriched	0.0178264	enriched	0.0253838	25
Annotations derived over miRTarBase (Gene Ontology)	COP9 signalosome GO0008180	enriched	0.160726	enriched	0.0253838	25
Annotations derived over miRTarBase (Gene Ontology)	positive regulation of myelination GO0031643	enriched	0.183608	enriched	0.0253838	25
Annotations derived over miRTarBase (Gene Ontology)	positive regulation of protein targeting to membrane GO0090314	enriched	0.188047	enriched	0.0253838	25
Annotations derived over miRTarBase (Gene Ontology)	endoplasmic reticulum lumen GO0005788	enriched	0.369602	enriched	0.0253838	25
Annotations derived over miRTarBase (Gene Ontology)	negative regulation of blood pressure GO0045776	enriched	0.369602	enriched	0.0253838	25
Annotations derived over miRTarBase (Gene Ontology)	phagocytosis GO0006909	enriched	0.0638766	enriched	0.0254372	40
Annotations derived over miRTarBase (Gene Ontology)	motor neuron migration GO0097475	enriched	0.159596	enriched	0.0255271	17
Annotations derived over miRTarBase (Gene Ontology)	negative regulation of cell-cell adhesion mediated by cadherin GO2000048	enriched	0.159596	enriched	0.0255271	17
Annotations derived over miRTarBase (Gene Ontology)	neuropilin binding GO0038191	enriched	0.159596	enriched	0.0255271	17
Annotations derived over miRTarBase (Gene Ontology)	positive regulation of mast cell chemotaxis GO0060754	enriched	0.159596	enriched	0.0255271	17
Annotations derived over miRTarBase (Gene Ontology)	positive regulation of retinal ganglion cell axon guidance GO1902336	enriched	0.159596	enriched	0.0255271	17
Annotations derived over miRTarBase (Gene Ontology)	vascular endothelial growth factor receptor 1 binding GO0043183	enriched	0.159596	enriched	0.0255271	17
Annotations derived over miRTarBase (Gene Ontology)	VEGF-activated neuropilin signaling pathway GO0038190	enriched	0.159596	enriched	0.0255271	17
Annotations derived over miRTarBase (Gene Ontology)	positive regulation of histone deacetylase activity GO1901727	enriched	0.317498	enriched	0.0255271	17
Annotations derived over miRTarBase (Gene Ontology)	regulation of heart contraction GO0008016	enriched	0.0210877	enriched	0.0256158	15
Annotations derived over miRTarBase (Gene Ontology)	negative regulation of protein kinase B signaling GO0051898	enriched	0.167573	enriched	0.0256346	53
Annotations derived over miRTarBase (Gene Ontology)	extracellular matrix structural constituent GO0005201	enriched	0.232774	enriched	0.0256346	53
Annotations derived over miRTarBase (Gene Ontology)	positive regulation of receptor internalization GO0002092	enriched	0.0124411	enriched	0.0256814	34
Annotations derived over miRTarBase (Gene Ontology)	regulation of the force of heart contraction GO0002026	enriched	0.187805	enriched	0.0256814	34
Annotations derived over miRTarBase (Gene Ontology)	erythrocyte maturation GO0043249	enriched	0.0205197	enriched	0.0257777	11
Annotations derived over miRTarBase (Gene Ontology)	insulin receptor complex GO0005899	enriched	0.0864326	enriched	0.0257777	11
Annotations derived over miRTarBase (Gene Ontology)	negative regulation of protein kinase C signaling GO0090038	enriched	0.161552	enriched	0.0257777	11
Annotations derived over miRTarBase (Gene Ontology)	negative regulation of smooth muscle cell differentiation GO0051151	enriched	0.310987	enriched	0.0257777	11
Annotations derived over miRTarBase (Gene Ontology)	respiratory system process GO0003016	enriched	0.3303	enriched	0.0257777	11
Annotations derived over miRTarBase (Gene Ontology)	ventricular cardiac muscle tissue development GO0003229	enriched	0.391386	enriched	0.0257777	11
Annotations derived over miRTarBase (Gene Ontology)	cell volume homeostasis GO0006884	enriched	0.401958	enriched	0.0257777	11
Annotations derived over miRTarBase (Gene Ontology)	exon-exon junction complex GO0035145	enriched	0.445268	enriched	0.0257777	11
Annotations derived over miRTarBase (Gene Ontology)	positive regulation of NF-kappaB transcription factor activity GO0051092	enriched	0.135879	enriched	0.0257879	94
Annotations derived over miRTarBase (Gene Ontology)	response to ethanol GO0045471	enriched	0.115441	enriched	0.0258404	67
Annotations derived over miRTarBase (Gene Ontology)	blastocyst growth GO0001832	enriched	0.0256158	enriched	0.0258565	15
Annotations derived over miRTarBase (Gene Ontology)	outer ear morphogenesis GO0042473	enriched	0.301249	enriched	0.0258565	15
Annotations derived over miRTarBase (Gene Ontology)	chemotaxis GO0006935	enriched	0.0089446	enriched	0.0258619	43
Annotations derived over miRTarBase (Gene Ontology)	digestive tract morphogenesis GO0048546	enriched	0.0227645	enriched	0.0258619	43
Annotations derived over miRTarBase (Gene Ontology)	microvillus GO0005902	enriched	0.0458086	enriched	0.0258619	43
Annotations derived over miRTarBase (Gene Ontology)	endosomal transport GO0016197	depleted	0.207402	enriched	0.0258619	43
Annotations derived over miRTarBase (Gene Ontology)	ATP-dependent chromatin remodeling GO0043044	enriched	0.265488	enriched	0.0258904	34
Annotations derived over miRTarBase (Gene Ontology)	low-density lipoprotein particle binding GO0030169	enriched	0.290568	enriched	0.0258996	14
Annotations derived over miRTarBase (Gene Ontology)	magnesium-dependent protein serinethreonine phosphatase activity GO0004724	enriched	0.210479	enriched	0.025979	29
Annotations derived over miRTarBase (Gene Ontology)	retina layer formation GO0010842	enriched	0.265631	enriched	0.025979	29
Annotations derived over miRTarBase (Gene Ontology)	somatic stem cell population maintenance GO0035019	enriched	0.0044511	enriched	0.0259911	58
Annotations derived over miRTarBase (Gene Ontology)	regulation of dopamine secretion GO0014059	enriched	0.0482709	enriched	0.0260092	33
Annotations derived over miRTarBase (Gene Ontology)	positive regulation of protein dephosphorylation GO0035307	enriched	0.117749	enriched	0.0260092	33
Annotations derived over miRTarBase (Gene Ontology)	leukocyte cell-cell adhesion GO0007159	enriched	0.102446	enriched	0.0260756	17
Annotations derived over miRTarBase (Gene Ontology)	thymocyte apoptotic process GO0070242	enriched	0.0057159	enriched	0.0261486	16
Annotations derived over miRTarBase (Gene Ontology)	negative regulation of cold-induced thermogenesis GO0120163	enriched	0.0549598	enriched	0.0262228	70
Annotations derived over miRTarBase (Gene Ontology)	positive regulation of long-term synaptic potentiation GO1900273	enriched	0.102648	enriched	0.0263027	41
Annotations derived over miRTarBase (Gene Ontology)	DNA methylation GO0006306	enriched	0.0305896	enriched	0.0263345	45
Annotations derived over miRTarBase (Gene Ontology)	collagen fibril organization GO0030199	enriched	0.0247363	enriched	0.0263401	48
Annotations derived over miRTarBase (Gene Ontology)	negative regulation of activated T cell proliferation GO0046007	enriched	0.0054813	enriched	0.0263443	18
Annotations derived over miRTarBase (Gene Ontology)	tRNA methylation GO0030488	enriched	0.000289	enriched	0.026349	30
Annotations derived over miRTarBase (Gene Ontology)	melanosome transport GO0032402	enriched	0.027421	enriched	0.026373	22
Annotations derived over miRTarBase (Gene Ontology)	neuromuscular process controlling posture GO0050884	enriched	0.41235	enriched	0.026373	22
Annotations derived over miRTarBase (Gene Ontology)	morphogenesis of an epithelial sheet GO0002011	enriched	0.0475679	enriched	0.0264388	20
Annotations derived over miRTarBase (Gene Ontology)	Golgi to plasma membrane protein transport GO0043001	enriched	0.0216382	enriched	0.0264617	24
Annotations derived over miRTarBase (Gene Ontology)	ATPase activator activity GO0001671	enriched	0.114829	enriched	0.0264787	18
Annotations derived over miRTarBase (Gene Ontology)	regulation of mitochondrial membrane potential GO0051881	enriched	0.0133331	enriched	0.02651	31
Annotations derived over miRTarBase (Gene Ontology)	transmembrane receptor protein serinethreonine kinase signaling pathway GO0007178	enriched	0.130913	enriched	0.0265191	26
Annotations derived over miRTarBase (Gene Ontology)	methylated histone binding GO0035064	enriched	0.011756	enriched	0.0265629	36
Annotations derived over miRTarBase (Gene Ontology)	male sex differentiation GO0046661	enriched	0.0011607	enriched	0.0265899	12
Annotations derived over miRTarBase (Gene Ontology)	myotome development GO0061055	enriched	0.0011607	enriched	0.0265899	12
Annotations derived over miRTarBase (Gene Ontology)	positive regulation of ureteric bud formation GO0072107	enriched	0.0011607	enriched	0.0265899	12
Annotations derived over miRTarBase (Gene Ontology)	skeletal muscle fiber differentiation GO0098528	enriched	0.0011607	enriched	0.0265899	12
Annotations derived over miRTarBase (Gene Ontology)	interleukin-18 receptor activity GO0042008	enriched	0.0063487	enriched	0.0265899	12
Annotations derived over miRTarBase (Gene Ontology)	interleukin-18 receptor complex GO0045092	enriched	0.0063487	enriched	0.0265899	12
Annotations derived over miRTarBase (Gene Ontology)	axon extension GO0048675	enriched	0.0082165	enriched	0.0265914	30
Annotations derived over miRTarBase (Gene Ontology)	cell-cell adhesion mediator activity GO0098632	enriched	0.366509	enriched	0.0266531	21
Annotations derived over miRTarBase (Gene Ontology)	cellular response to retinoic acid GO0071300	enriched	0.0080446	enriched	0.0266701	51
Annotations derived over miRTarBase (Gene Ontology)	mitotic spindle GO0072686	enriched	0.25739	enriched	0.0266701	51
Annotations derived over miRTarBase (Gene Ontology)	protein K63-linked ubiquitination GO0070534	enriched	0.0313005	enriched	0.0266719	38
Annotations derived over miRTarBase (Gene Ontology)	transcription coregulator activity GO0003712	enriched	0.104023	enriched	0.0266936	58
Annotations derived over miRTarBase (Gene Ontology)	protein dephosphorylation GO0006470	enriched	0.0573805	enriched	0.0267374	87
Annotations derived over miRTarBase (Gene Ontology)	signal transduction in response to DNA damage GO0042770	enriched	0.44534	enriched	0.0268641	21
Annotations derived over miRTarBase (Gene Ontology)	type III transforming growth factor beta receptor binding GO0034714	enriched	0.0942083	enriched	0.0269542	14
Annotations derived over miRTarBase (Gene Ontology)	regulation of cell proliferation GO0042127	enriched	0.116975	enriched	0.026957	137
Annotations derived over miRTarBase (Gene Ontology)	ventricular cardiac myofibril assembly GO0055005	enriched	0.108114	enriched	0.0269622	12
Annotations derived over miRTarBase (Gene Ontology)	endosome transport via multivesicular body sorting pathway GO0032509	enriched	0.197321	enriched	0.0269622	12
Annotations derived over miRTarBase (Gene Ontology)	RNA 7-methylguanosine cap binding GO0000340	enriched	0.0246219	enriched	0.0269682	25
Annotations derived over miRTarBase (Gene Ontology)	positive regulation of mitotic nuclear division GO0045840	enriched	0.390554	enriched	0.0269735	49
Annotations derived over miRTarBase (Gene Ontology)	alpha-tubulin binding GO0043014	enriched	0.0227524	enriched	0.0269937	38
Annotations derived over miRTarBase (Gene Ontology)	protein glycosylation GO0006486	enriched	0.0917352	enriched	0.027136	56
Annotations derived over miRTarBase (Gene Ontology)	regulation of translation GO0006417	enriched	0.0266446	enriched	0.0271423	45
Annotations derived over miRTarBase (Gene Ontology)	dendritic shaft GO0043198	enriched	0.196014	enriched	0.0271436	61
Annotations derived over miRTarBase (Gene Ontology)	positive regulation of B cell proliferation GO0030890	enriched	0.234775	enriched	0.0272165	49
Annotations derived over miRTarBase (Gene Ontology)	NAD metabolic process GO0019674	enriched	0.406248	enriched	0.0272517	12
Annotations derived over miRTarBase (Gene Ontology)	caveola GO0005901	enriched	0.002458	enriched	0.027279	71
Annotations derived over miRTarBase (Gene Ontology)	protein tyrosine phosphatase activity GO0004725	enriched	0.11176	enriched	0.0272899	75
Annotations derived over miRTarBase (Gene Ontology)	energy homeostasis GO0097009	enriched	0.0016968	enriched	0.0273026	47
Annotations derived over miRTarBase (Gene Ontology)	protease binding GO0002020	enriched	0.0750461	enriched	0.0274033	102
Annotations derived over miRTarBase (Gene Ontology)	adult locomotory behavior GO0008344	enriched	0.000892	enriched	0.0274126	58
Annotations derived over miRTarBase (Gene Ontology)	cholesterol efflux GO0033344	enriched	0.0755339	enriched	0.0274179	20
Annotations derived over miRTarBase (Gene Ontology)	stem cell differentiation GO0048863	enriched	0.0066389	enriched	0.0276156	46
Annotations derived over miRTarBase (Gene Ontology)	negative regulation of phosphatase activity GO0010923	enriched	0.0877374	enriched	0.0276156	46
Annotations derived over miRTarBase (Gene Ontology)	adenylate cyclase-activating G protein-coupled receptor signaling pathway GO0007189	enriched	0.0530745	enriched	0.0276198	42
Annotations derived over miRTarBase (Gene Ontology)	positive regulation of mammary gland epithelial cell proliferation GO0033601	enriched	0.0541705	enriched	0.0276207	12
Annotations derived over miRTarBase (Gene Ontology)	negative regulation of organ growth GO0046621	depleted	0.0102938	depleted	0.0277546	27
Annotations derived over miRTarBase (Gene Ontology)	maintenance of protein location in mitochondrion GO0072656	enriched	0.229576	enriched	0.0277686	10
Annotations derived over miRTarBase (Gene Ontology)	double-strand break repair via classical nonhomologous end joining GO0097680	enriched	0.11705	enriched	0.0278151	21
Annotations derived over miRTarBase (Gene Ontology)	peptidyl-L-cysteine S-palmitoylation GO0018230	enriched	0.253667	enriched	0.0278151	21
Annotations derived over miRTarBase (Gene Ontology)	embryonic neurocranium morphogenesis GO0048702	enriched	0.0244569	enriched	0.0278456	15
Annotations derived over miRTarBase (Gene Ontology)	blastocyst development GO0001824	enriched	0.011068	enriched	0.0278941	19
Annotations derived over miRTarBase (Gene Ontology)	ubiquitin conjugating enzyme activity GO0061631	enriched	0.0342558	enriched	0.0278941	19
Annotations derived over miRTarBase (Gene Ontology)	postsynaptic neurotransmitter receptor internalization GO0098884	enriched	0.155446	enriched	0.0279854	13
Annotations derived over miRTarBase (Gene Ontology)	regulation of clathrin-dependent endocytosis GO2000369	enriched	0.171509	enriched	0.0279854	13
Annotations derived over miRTarBase (Gene Ontology)	costamere GO0043034	enriched	0.208015	enriched	0.0279854	13
Annotations derived over miRTarBase (Gene Ontology)	regulation of postsynaptic neurotransmitter receptor activity GO0098962	enriched	0.208015	enriched	0.0279854	13
Annotations derived over miRTarBase (Gene Ontology)	segment specification GO0007379	enriched	0.312039	enriched	0.0279854	13
Annotations derived over miRTarBase (Gene Ontology)	release of cytochrome c from mitochondria GO0001836	enriched	0.0037766	enriched	0.0280002	36
Annotations derived over miRTarBase (Gene Ontology)	mitotic cytokinesis GO0000281	enriched	0.0834892	enriched	0.0280002	36
Annotations derived over miRTarBase (Gene Ontology)	chemoattractant activity GO0042056	enriched	0.0047457	enriched	0.0280096	30
Annotations derived over miRTarBase (Gene Ontology)	B-1 B cell homeostasis GO0001922	enriched	0.266256	enriched	0.0281701	12
Annotations derived over miRTarBase (Gene Ontology)	hypoxia-inducible factor-1alpha signaling pathway GO0097411	depleted	0.284823	enriched	0.0281701	12
Annotations derived over miRTarBase (Gene Ontology)	cell morphogenesis GO0000902	enriched	0.0722911	enriched	0.0282625	82
Annotations derived over miRTarBase (Gene Ontology)	mRNA processing GO0006397	enriched	0.0398244	enriched	0.0284117	23
Annotations derived over miRTarBase (Gene Ontology)	anatomical structure formation involved in morphogenesis GO0048646	enriched	0.20155	enriched	0.0284117	23
Annotations derived over miRTarBase (Gene Ontology)	myosin II complex GO0016460	enriched	0.169082	enriched	0.0285647	12
Annotations derived over miRTarBase (Gene Ontology)	positive regulation of collagen biosynthetic process GO0032967	enriched	0.246816	enriched	0.028627	30
Annotations derived over miRTarBase (Gene Ontology)	negative regulation of cellular component movement GO0051271	enriched	0.0263316	enriched	0.0287213	10
Annotations derived over miRTarBase (Gene Ontology)	regulation of blood vessel remodeling GO0060312	enriched	0.273549	enriched	0.0287213	10
Annotations derived over miRTarBase (Gene Ontology)	BIM-BCL-2 complex GO0097141	enriched	0.0440973	enriched	0.02881	11
Annotations derived over miRTarBase (Gene Ontology)	BIM-BCL-xl complex GO0097140	enriched	0.0440973	enriched	0.02881	11
Annotations derived over miRTarBase (Gene Ontology)	cytosolic ribosome GO0022626	enriched	0.0539274	enriched	0.02881	11
Annotations derived over miRTarBase (Gene Ontology)	D-glucose transmembrane transporter activity GO0055056	enriched	0.0789224	enriched	0.02881	11
Annotations derived over miRTarBase (Gene Ontology)	negative regulation of proteasomal protein catabolic process GO1901799	enriched	0.143732	enriched	0.02881	11
Annotations derived over miRTarBase (Gene Ontology)	midbrain dopaminergic neuron differentiation GO1904948	enriched	0.412622	enriched	0.02881	11
Annotations derived over miRTarBase (Gene Ontology)	neuronal signal transduction GO0023041	enriched	0.439562	enriched	0.0290374	10
Annotations derived over miRTarBase (Gene Ontology)	smooth muscle cell differentiation GO0051145	enriched	0.0006	enriched	0.0290751	35
Annotations derived over miRTarBase (Gene Ontology)	growth hormone receptor signaling pathway GO0060396	enriched	0.194847	enriched	0.029083	21
Annotations derived over miRTarBase (Gene Ontology)	protein kinase A binding GO0051018	enriched	0.0219222	enriched	0.0290973	31
Annotations derived over miRTarBase (Gene Ontology)	striated muscle cell differentiation GO0051146	enriched	0.164945	enriched	0.0290973	31
Annotations derived over miRTarBase (Gene Ontology)	cardiac right ventricle morphogenesis GO0003215	enriched	0.0258391	enriched	0.0291385	30
Annotations derived over miRTarBase (Gene Ontology)	cellular response to interferon-gamma GO0071346	enriched	0.0098809	enriched	0.0291837	69
Annotations derived over miRTarBase (Gene Ontology)	anterograde synaptic vesicle transport GO0048490	enriched	0.102839	enriched	0.0292477	23
Annotations derived over miRTarBase (Gene Ontology)	positive regulation of phagocytosis, engulfment GO0060100	enriched	0.000613	enriched	0.0292704	10
Annotations derived over miRTarBase (Gene Ontology)	cellular hypotonic response GO0071476	enriched	0.0596001	enriched	0.0292704	10
Annotations derived over miRTarBase (Gene Ontology)	oxaloacetate metabolic process GO0006107	enriched	0.0596001	enriched	0.0292704	10
Annotations derived over miRTarBase (Gene Ontology)	MAP kinase activity GO0004707	enriched	0.0172002	enriched	0.0292839	17
Annotations derived over miRTarBase (Gene Ontology)	leucine zipper domain binding GO0043522	depleted	0.111556	enriched	0.0292839	17
Annotations derived over miRTarBase (Gene Ontology)	RNA polymerase binding GO0070063	enriched	0.144562	enriched	0.0293027	28
Annotations derived over miRTarBase (Gene Ontology)	cellular response to leptin stimulus GO0044320	depleted	0.038629	depleted	0.0293043	30
Annotations derived over miRTarBase (Gene Ontology)	glutamatergic synapse GO0098978	enriched	0.000869	enriched	0.0293228	150
Annotations derived over miRTarBase (Gene Ontology)	positive regulation of exit from mitosis GO0031536	enriched	0.0116932	depleted	0.0293666	10
Annotations derived over miRTarBase (Gene Ontology)	biological process GO0008150	enriched	0.318085	enriched	0.0294125	216
Annotations derived over miRTarBase (Gene Ontology)	megakaryocyte development GO0035855	enriched	0.0403947	enriched	0.0294412	26
Annotations derived over miRTarBase (Gene Ontology)	response to heat GO0009408	enriched	0.128476	enriched	0.0294412	26
Annotations derived over miRTarBase (Gene Ontology)	cellular response to nitric oxide GO0071732	enriched	0.106312	enriched	0.0294852	19
Annotations derived over miRTarBase (Gene Ontology)	myelination GO0042552	enriched	0.275236	enriched	0.0294942	48
Annotations derived over miRTarBase (Gene Ontology)	ciliary membrane GO0060170	enriched	0.0217802	enriched	0.0295456	37
Annotations derived over miRTarBase (Gene Ontology)	filopodium tip GO0032433	enriched	0.0587275	enriched	0.0295633	24
Annotations derived over miRTarBase (Gene Ontology)	postsynapse to nucleus signaling pathway GO0099527	enriched	0.025407	enriched	0.0296065	42
Annotations derived over miRTarBase (Gene Ontology)	engulfment of apoptotic cell GO0043652	enriched	0.377284	enriched	0.029728	19
Annotations derived over miRTarBase (Gene Ontology)	calcium-dependent protein binding GO0048306	enriched	0.121418	enriched	0.0297484	28
Annotations derived over miRTarBase (Gene Ontology)	centrosome localization GO0051642	enriched	0.178233	enriched	0.0297484	28
Annotations derived over miRTarBase (Gene Ontology)	lipid binding GO0008289	enriched	0.0526166	enriched	0.0297503	39
Annotations derived over miRTarBase (Gene Ontology)	positive regulation of transforming growth factor beta receptor signaling pathway GO0030511	enriched	0.0274179	enriched	0.0297564	20
Annotations derived over miRTarBase (Gene Ontology)	MAPK cascade GO0000165	enriched	0.0452271	enriched	0.0297579	68
Annotations derived over miRTarBase (Gene Ontology)	response to redox state GO0051775	enriched	0.216769	enriched	0.0297735	23
Annotations derived over miRTarBase (Gene Ontology)	hydrolase activity GO0016787	enriched	0.277769	enriched	0.0297735	23
Annotations derived over miRTarBase (Gene Ontology)	protein autophosphorylation GO0046777	enriched	0.0677952	enriched	0.0298945	111
Annotations derived over miRTarBase (Gene Ontology)	negative regulation of activation of Janus kinase activity GO1902569	enriched	0.133682	enriched	0.0299081	10
Annotations derived over miRTarBase (Gene Ontology)	negative regulation of eosinophil activation GO1902567	enriched	0.133682	enriched	0.0299081	10
Annotations derived over miRTarBase (Gene Ontology)	negative regulation of eosinophil migration GO2000417	enriched	0.133682	enriched	0.0299081	10
Annotations derived over miRTarBase (Gene Ontology)	negative regulation of mast cell activation involved in immune response GO0033007	enriched	0.133682	enriched	0.0299081	10
Annotations derived over miRTarBase (Gene Ontology)	negative regulation of mast cell degranulation GO0043305	enriched	0.133682	enriched	0.0299081	10
Annotations derived over miRTarBase (Gene Ontology)	negative regulation of MyD88-dependent toll-like receptor signaling pathway GO0034125	enriched	0.133682	enriched	0.0299081	10
Annotations derived over miRTarBase (Gene Ontology)	negative regulation of neutrophil activation GO1902564	enriched	0.133682	enriched	0.0299081	10
Annotations derived over miRTarBase (Gene Ontology)	negative regulation of NK T cell activation GO0051134	enriched	0.133682	enriched	0.0299081	10
Annotations derived over miRTarBase (Gene Ontology)	negative regulation of serotonin secretion GO0014063	enriched	0.133682	enriched	0.0299081	10
Annotations derived over miRTarBase (Gene Ontology)	serotonin secretion by mast cell GO0002552	enriched	0.133682	enriched	0.0299081	10
Annotations derived over miRTarBase (Gene Ontology)	mitochondrial crista GO0030061	enriched	0.241165	enriched	0.0299081	10
Annotations derived over miRTarBase (Gene Ontology)	negative regulation of fibrinolysis GO0051918	enriched	0.241165	enriched	0.0299081	10
Annotations derived over miRTarBase (Gene Ontology)	negative regulation of axon extension involved in axon guidance GO0048843	enriched	0.0005	enriched	0.0299913	27
Annotations derived over miRTarBase (Gene Ontology)	negative regulation of protein kinase activity GO0006469	enriched	0.250547	enriched	0.0300483	64
Annotations derived over miRTarBase (Gene Ontology)	ATP binding GO0005524	enriched	0.115984	enriched	0.0300689	115
Annotations derived over miRTarBase (Gene Ontology)	ribonucleoprotein complex binding GO0043021	enriched	0.089456	enriched	0.030195	25
Annotations derived over miRTarBase (Gene Ontology)	lipoprotein metabolic process GO0042157	enriched	0.169343	enriched	0.0302046	16
Annotations derived over miRTarBase (Gene Ontology)	response to gamma radiation GO0010332	enriched	0.029668	enriched	0.030207	50
Annotations derived over miRTarBase (Gene Ontology)	C-C chemokine binding GO0019957	enriched	0.0680855	enriched	0.0302315	14
Annotations derived over miRTarBase (Gene Ontology)	regulation of modification of synaptic structure GO1905244	enriched	0.0140708	enriched	0.030247	12
Annotations derived over miRTarBase (Gene Ontology)	gamma-tubulin complex localization GO0033566	enriched	0.0356806	enriched	0.0302644	10
Annotations derived over miRTarBase (Gene Ontology)	protein localization to organelle GO0033365	enriched	0.0044059	enriched	0.030309	29
Annotations derived over miRTarBase (Gene Ontology)	olfactory behavior GO0042048	enriched	0.064462	enriched	0.0304281	16
Annotations derived over miRTarBase (Gene Ontology)	musculoskeletal movement GO0050881	enriched	0.112222	enriched	0.0304281	16
Annotations derived over miRTarBase (Gene Ontology)	HLH domain binding GO0043398	enriched	0.0089579	enriched	0.0305597	12
Annotations derived over miRTarBase (Gene Ontology)	ovarian follicle development GO0001541	enriched	0.00011	enriched	0.0305912	50
Annotations derived over miRTarBase (Gene Ontology)	DH domain binding GO0097161	enriched	0.0280629	enriched	0.0305933	10
Annotations derived over miRTarBase (Gene Ontology)	fasciculation of motor neuron axon GO0097156	enriched	0.0280629	enriched	0.0305933	10
Annotations derived over miRTarBase (Gene Ontology)	fasciculation of sensory neuron axon GO0097155	enriched	0.0280629	enriched	0.0305933	10
Annotations derived over miRTarBase (Gene Ontology)	negative regulation of proteolysis involved in cellular protein catabolic process GO1903051	enriched	0.0280629	enriched	0.0305933	10
Annotations derived over miRTarBase (Gene Ontology)	positive regulation of Rho guanyl-nucleotide exchange factor activity GO2001108	enriched	0.0280629	enriched	0.0305933	10
Annotations derived over miRTarBase (Gene Ontology)	structural constituent of muscle GO0008307	enriched	0.0280629	enriched	0.0305933	10
Annotations derived over miRTarBase (Gene Ontology)	regulation of cell migration GO0030334	enriched	0.0233388	enriched	0.0307379	74
Annotations derived over miRTarBase (Gene Ontology)	telencephalon development GO0021537	enriched	0.160549	enriched	0.0307439	23
Annotations derived over miRTarBase (Gene Ontology)	DNA replication GO0006260	enriched	0.0155397	enriched	0.0307975	22
Annotations derived over miRTarBase (Gene Ontology)	alpha-mannosidase activity GO0004559	enriched	0.0102306	enriched	0.0310286	16
Annotations derived over miRTarBase (Gene Ontology)	spindle organization GO0007051	enriched	0.0437541	enriched	0.0310286	16
Annotations derived over miRTarBase (Gene Ontology)	cartilage morphogenesis GO0060536	enriched	0.0310501	enriched	0.0311536	15
Annotations derived over miRTarBase (Gene Ontology)	cardiac ventricle formation GO0003211	enriched	0.0525453	enriched	0.0311536	15
Annotations derived over miRTarBase (Gene Ontology)	response to calcium ion GO0051592	enriched	0.024427	enriched	0.0311551	48
Annotations derived over miRTarBase (Gene Ontology)	positive regulation of smoothened signaling pathway GO0045880	enriched	0.0733615	enriched	0.0311956	38
Annotations derived over miRTarBase (Gene Ontology)	positive regulation of smooth muscle cell proliferation GO0048661	enriched	0.142549	enriched	0.0312263	97
Annotations derived over miRTarBase (Gene Ontology)	intrinsic apoptotic signaling pathway in response to oxidative stress GO0008631	enriched	0.183026	enriched	0.0312611	29
Annotations derived over miRTarBase (Gene Ontology)	cellular response to lipopolysaccharide GO0071222	enriched	0.0491125	enriched	0.0313088	101
Annotations derived over miRTarBase (Gene Ontology)	positive regulation of stress fiber assembly GO0051496	enriched	0.212344	enriched	0.031319	51
Annotations derived over miRTarBase (Gene Ontology)	cellular response to organic substance GO0071310	enriched	0.317342	enriched	0.0313192	71
Annotations derived over miRTarBase (Gene Ontology)	filamentous actin GO0031941	depleted	0.110784	enriched	0.0313358	42
Annotations derived over miRTarBase (Gene Ontology)	promoter-specific chromatin binding GO1990841	enriched	0.0310293	enriched	0.0313514	73
Annotations derived over miRTarBase (Gene Ontology)	positive regulation of cholesterol efflux GO0010875	enriched	0.106035	enriched	0.0313938	27
Annotations derived over miRTarBase (Gene Ontology)	positive regulation of signal transduction GO0009967	depleted	0.432338	enriched	0.0314076	30
Annotations derived over miRTarBase (Gene Ontology)	protein deubiquitination GO0016579	enriched	0.129093	enriched	0.0314409	40
Annotations derived over miRTarBase (Gene Ontology)	thiol-dependent ubiquitin-specific protease activity GO0004843	enriched	0.129093	enriched	0.0314409	40
Annotations derived over miRTarBase (Gene Ontology)	innate immune response GO0045087	enriched	0.079338	enriched	0.0314724	54
Annotations derived over miRTarBase (Gene Ontology)	cell surface receptor signaling pathway GO0007166	enriched	0.129148	enriched	0.0314724	54
Annotations derived over miRTarBase (Gene Ontology)	extrinsic component of plasma membrane GO0019897	enriched	0.162173	enriched	0.0315067	10
Annotations derived over miRTarBase (Gene Ontology)	anaphase-promoting complex binding GO0010997	depleted	0.0872941	depleted	0.0315216	20
Annotations derived over miRTarBase (Gene Ontology)	inositol-1,3,4,5-tetrakisphosphate 3-phosphatase activity GO0051717	depleted	0.0872941	depleted	0.0315216	20
Annotations derived over miRTarBase (Gene Ontology)	negative regulation of keratinocyte migration GO0051548	depleted	0.0872941	depleted	0.0315216	20
Annotations derived over miRTarBase (Gene Ontology)	negative regulation of ribosome biogenesis GO0090071	depleted	0.0872941	depleted	0.0315216	20
Annotations derived over miRTarBase (Gene Ontology)	negative regulation of synaptic vesicle clustering GO2000808	depleted	0.0872941	depleted	0.0315216	20
Annotations derived over miRTarBase (Gene Ontology)	phosphatidylinositol-3,4-bisphosphate 3-phosphatase activity GO0051800	depleted	0.0872941	depleted	0.0315216	20
Annotations derived over miRTarBase (Gene Ontology)	regulation of B cell apoptotic process GO0002902	depleted	0.0872941	depleted	0.0315216	20
Annotations derived over miRTarBase (Gene Ontology)	regulation of cellular component size GO0032535	depleted	0.0872941	depleted	0.0315216	20
Annotations derived over miRTarBase (Gene Ontology)	regulation of myeloid cell apoptotic process GO0033032	depleted	0.0872941	depleted	0.0315216	20
Annotations derived over miRTarBase (Gene Ontology)	retromer complex binding GO1905394	enriched	0.201285	enriched	0.0315344	16
Annotations derived over miRTarBase (Gene Ontology)	negative regulation of neuroblast proliferation GO0007406	enriched	0.382255	enriched	0.0315344	16
Annotations derived over miRTarBase (Gene Ontology)	positive regulation of substrate adhesion-dependent cell spreading GO1900026	enriched	0.0150713	enriched	0.0316074	30
Annotations derived over miRTarBase (Gene Ontology)	positive regulation of extracellular matrix disassembly GO0090091	enriched	0.0871033	enriched	0.0316689	19
Annotations derived over miRTarBase (Gene Ontology)	primary amine oxidase activity GO0008131	enriched	0.246935	enriched	0.0317031	14
Annotations derived over miRTarBase (Gene Ontology)	regulation of protein localization GO0032880	enriched	0.0058623	enriched	0.0317758	50
Annotations derived over miRTarBase (Gene Ontology)	cellular response to growth factor stimulus GO0071363	enriched	0.0048292	enriched	0.0318452	61
Annotations derived over miRTarBase (Gene Ontology)	positive regulation of interferon-beta secretion GO0035549	enriched	0.0212407	enriched	0.0318756	10
Annotations derived over miRTarBase (Gene Ontology)	myosin light chain kinase activity GO0004687	enriched	0.108355	enriched	0.0318756	10
Annotations derived over miRTarBase (Gene Ontology)	calcineurin-NFAT signaling cascade GO0033173	enriched	0.0087535	enriched	0.031897	31
Annotations derived over miRTarBase (Gene Ontology)	response to light stimulus GO0009416	enriched	0.0940222	enriched	0.031897	31
Annotations derived over miRTarBase (Gene Ontology)	ADP binding GO0043531	enriched	0.36289	enriched	0.0319654	28
Annotations derived over miRTarBase (Gene Ontology)	angiogenesis involved in coronary vascular morphogenesis GO0060978	enriched	0.207516	enriched	0.0319925	22
Annotations derived over miRTarBase (Gene Ontology)	positive regulation of axon extension GO0045773	enriched	0.0098864	enriched	0.031996	47
Annotations derived over miRTarBase (Gene Ontology)	neuropeptide binding GO0042923	enriched	0.320642	enriched	0.032006	20
Annotations derived over miRTarBase (Gene Ontology)	heart valve morphogenesis GO0003179	enriched	0.616673	enriched	0.032006	20
Annotations derived over miRTarBase (Gene Ontology)	Sertoli cell proliferation GO0060011	enriched	0.078843	depleted	0.0320122	12
Annotations derived over miRTarBase (Gene Ontology)	cellular senescence GO0090398	enriched	0.159701	enriched	0.0320584	28
Annotations derived over miRTarBase (Gene Ontology)	inactivation of MAPK activity GO0000188	enriched	0.190982	enriched	0.0320584	28
Annotations derived over miRTarBase (Gene Ontology)	brush border membrane GO0031526	enriched	0.0358714	enriched	0.0321503	44
Annotations derived over miRTarBase (Gene Ontology)	cyclin binding GO0030332	enriched	0.009699	enriched	0.0322095	26
Annotations derived over miRTarBase (Gene Ontology)	astrocyte activation GO0048143	enriched	0.0632109	enriched	0.0322379	16
Annotations derived over miRTarBase (Gene Ontology)	basophil chemotaxis GO0002575	enriched	0.210166	enriched	0.0322379	16
Annotations derived over miRTarBase (Gene Ontology)	bone trabecula morphogenesis GO0061430	enriched	0.210166	enriched	0.0322379	16
Annotations derived over miRTarBase (Gene Ontology)	positive regulation of endothelial cell chemotaxis by VEGF-activated vascular endothelial growth factor receptor signaling pathway GO0038033	enriched	0.210166	enriched	0.0322379	16
Annotations derived over miRTarBase (Gene Ontology)	positive regulation of lymphangiogenesis GO1901492	enriched	0.210166	enriched	0.0322379	16
Annotations derived over miRTarBase (Gene Ontology)	positive regulation of peptidyl-tyrosine autophosphorylation GO1900086	enriched	0.210166	enriched	0.0322379	16
Annotations derived over miRTarBase (Gene Ontology)	positive regulation of protein kinase D signaling GO1903572	enriched	0.210166	enriched	0.0322379	16
Annotations derived over miRTarBase (Gene Ontology)	primitive erythrocyte differentiation GO0060319	enriched	0.210166	enriched	0.0322379	16
Annotations derived over miRTarBase (Gene Ontology)	regulation of nitric oxide mediated signal transduction GO0010749	enriched	0.210166	enriched	0.0322379	16
Annotations derived over miRTarBase (Gene Ontology)	retina blood vessel maintenance GO0097601	enriched	0.210166	enriched	0.0322379	16
Annotations derived over miRTarBase (Gene Ontology)	motor neuron apoptotic process GO0097049	enriched	0.15205	enriched	0.032242	17
Annotations derived over miRTarBase (Gene Ontology)	microtubule-based movement GO0007018	enriched	0.281293	enriched	0.0323589	45
Annotations derived over miRTarBase (Gene Ontology)	cytoskeleton organization GO0007010	enriched	0.0615975	enriched	0.0323871	63
Annotations derived over miRTarBase (Gene Ontology)	regulation of G1S transition of mitotic cell cycle GO2000045	enriched	0.0377328	enriched	0.0324336	27
Annotations derived over miRTarBase (Gene Ontology)	ventricular system development GO0021591	enriched	0.0642321	enriched	0.0324336	27
Annotations derived over miRTarBase (Gene Ontology)	astrocyte projection GO0097449	enriched	0.106035	enriched	0.0324336	27
Annotations derived over miRTarBase (Gene Ontology)	positive regulation of epithelial cell differentiation GO0030858	enriched	0.222719	enriched	0.0324451	15
Annotations derived over miRTarBase (Gene Ontology)	positive regulation of macrophage activation GO0043032	enriched	0.0362216	enriched	0.0324618	30
Annotations derived over miRTarBase (Gene Ontology)	phosphatidylinositol 3-kinase complex GO0005942	depleted	0.172223	enriched	0.0324618	30
Annotations derived over miRTarBase (Gene Ontology)	positive regulation of apoptotic process GO0043065	enriched	0.371595	enriched	0.0326077	148
Annotations derived over miRTarBase (Gene Ontology)	positive regulation of potassium ion transmembrane transport GO1901381	depleted	0.17426	enriched	0.0326195	23
Annotations derived over miRTarBase (Gene Ontology)	transcription factor TFIIH holo complex GO0005675	enriched	0.0149975	enriched	0.0326233	21
Annotations derived over miRTarBase (Gene Ontology)	cardiac muscle tissue morphogenesis GO0055008	enriched	0.0908531	enriched	0.0326233	21
Annotations derived over miRTarBase (Gene Ontology)	positive regulation of glucose import GO0046326	enriched	0.0039563	enriched	0.0326504	61
Annotations derived over miRTarBase (Gene Ontology)	positive regulation of JNK cascade GO0046330	enriched	0.0621669	enriched	0.0326504	61
Annotations derived over miRTarBase (Gene Ontology)	inositol trisphosphate biosynthetic process GO0032959	enriched	0.0333969	enriched	0.0327782	12
Annotations derived over miRTarBase (Gene Ontology)	fatty acid biosynthetic process GO0006633	enriched	0.0429203	enriched	0.032801	23
Annotations derived over miRTarBase (Gene Ontology)	positive regulation of synaptic transmission GO0050806	depleted	0.344814	enriched	0.032801	23
Annotations derived over miRTarBase (Gene Ontology)	positive regulation of double-strand break repair via homologous recombination GO1905168	enriched	0.0760463	enriched	0.0328792	18
Annotations derived over miRTarBase (Gene Ontology)	lysosome localization GO0032418	enriched	0.0835517	enriched	0.0328792	18
Annotations derived over miRTarBase (Gene Ontology)	delayed rectifier potassium channel activity GO0005251	enriched	0.210605	enriched	0.0328792	18
Annotations derived over miRTarBase (Gene Ontology)	regulation of long-term synaptic potentiation GO1900271	depleted	0.3284	enriched	0.0328792	18
Annotations derived over miRTarBase (Gene Ontology)	cellular response to thyroid hormone stimulus GO0097067	enriched	0.156573	enriched	0.0329053	14
Annotations derived over miRTarBase (Gene Ontology)	bone morphogenesis GO0060349	enriched	0.0440721	enriched	0.0329278	27
Annotations derived over miRTarBase (Gene Ontology)	oxidoreductase activity GO0016491	enriched	0.008806	enriched	0.0329333	34
Annotations derived over miRTarBase (Gene Ontology)	AP-2 adaptor complex GO0030122	enriched	0.0274414	enriched	0.0329459	16
Annotations derived over miRTarBase (Gene Ontology)	regulation of release of sequestered calcium ion into cytosol by sarcoplasmic reticulum GO0010880	enriched	0.064462	enriched	0.0329459	16
Annotations derived over miRTarBase (Gene Ontology)	cell communication GO0007154	enriched	0.163769	enriched	0.0329459	16
Annotations derived over miRTarBase (Gene Ontology)	mammillary axonal complex development GO0061373	enriched	0.186909	enriched	0.0329459	16
Annotations derived over miRTarBase (Gene Ontology)	positive regulation of lens fiber cell differentiation GO1902748	enriched	0.186909	enriched	0.0329459	16
Annotations derived over miRTarBase (Gene Ontology)	regulation of melanosome organization GO1903056	enriched	0.186909	enriched	0.0329459	16
Annotations derived over miRTarBase (Gene Ontology)	histone methyltransferase activity H3-K27 specific GO0046976	enriched	0.295526	enriched	0.0329459	16
Annotations derived over miRTarBase (Gene Ontology)	negative regulation of nitric oxide biosynthetic process GO0045019	enriched	0.0121994	enriched	0.0329813	25
Annotations derived over miRTarBase (Gene Ontology)	beta-catenin-TCF7L2 complex GO0070369	enriched	0.160094	enriched	0.0329869	13
Annotations derived over miRTarBase (Gene Ontology)	regulation of dendrite morphogenesis GO0048814	depleted	0.223722	enriched	0.0330483	44
Annotations derived over miRTarBase (Gene Ontology)	positive regulation of epithelial cell proliferation involved in wound healing GO0060054	enriched	0.0216648	enriched	0.0331165	12
Annotations derived over miRTarBase (Gene Ontology)	negative regulation of epidermal growth factor-activated receptor activity GO0007175	enriched	0.404514	enriched	0.0331755	10
Annotations derived over miRTarBase (Gene Ontology)	vascular endothelial growth factor receptor signaling pathway GO0048010	enriched	0.123973	enriched	0.0332656	24
Annotations derived over miRTarBase (Gene Ontology)	positive regulation of protein localization to early endosome GO1902966	enriched	0.149704	enriched	0.0332656	24
Annotations derived over miRTarBase (Gene Ontology)	response to muscle stretch GO0035994	enriched	0.26436	enriched	0.0332656	24
Annotations derived over miRTarBase (Gene Ontology)	Golgi membrane GO0000139	enriched	0.1703	enriched	0.0332825	51
Annotations derived over miRTarBase (Gene Ontology)	protein K63-linked deubiquitination GO0070536	enriched	0.184382	enriched	0.0334999	19
Annotations derived over miRTarBase (Gene Ontology)	secretion of lysosomal enzymes GO0033299	enriched	0.0299561	enriched	0.0335462	12
Annotations derived over miRTarBase (Gene Ontology)	protein heterooligomerization GO0051291	enriched	0.0080366	enriched	0.0336112	58
Annotations derived over miRTarBase (Gene Ontology)	negative regulation of BMP signaling pathway GO0030514	enriched	0.0152636	enriched	0.0338756	43
Annotations derived over miRTarBase (Gene Ontology)	camera-type eye development GO0043010	enriched	0.0401849	enriched	0.0338865	41
Annotations derived over miRTarBase (Gene Ontology)	regulation of centrosome duplication GO0010824	enriched	0.0054371	enriched	0.0339188	11
Annotations derived over miRTarBase (Gene Ontology)	regulation of microtubule polymerization or depolymerization GO0031110	enriched	0.0418833	enriched	0.0339188	11
Annotations derived over miRTarBase (Gene Ontology)	sulfuric ester hydrolase activity GO0008484	enriched	0.0566438	enriched	0.0339188	11
Annotations derived over miRTarBase (Gene Ontology)	negative regulation of cholesterol efflux GO0090370	depleted	0.0753674	enriched	0.0339188	11
Annotations derived over miRTarBase (Gene Ontology)	negative regulation of non-canonical Wnt signaling pathway GO2000051	enriched	0.132648	enriched	0.0339188	11
Annotations derived over miRTarBase (Gene Ontology)	negative regulation of neurotransmitter secretion GO0046929	depleted	0.174238	enriched	0.0339188	11
Annotations derived over miRTarBase (Gene Ontology)	intra-Golgi vesicle-mediated transport GO0006891	enriched	0.209024	enriched	0.0339188	11
Annotations derived over miRTarBase (Gene Ontology)	CCR4-NOT complex GO0030014	enriched	0.26544	enriched	0.0339188	11
Annotations derived over miRTarBase (Gene Ontology)	pre-mRNA binding GO0036002	depleted	0.320571	enriched	0.0339188	11
Annotations derived over miRTarBase (Gene Ontology)	store-operated calcium entry GO0002115	enriched	0.3303	enriched	0.0339188	11
Annotations derived over miRTarBase (Gene Ontology)	dystrophin-associated glycoprotein complex GO0016010	enriched	0.350171	enriched	0.0339188	11
Annotations derived over miRTarBase (Gene Ontology)	nucleolus GO0005730	enriched	0.286937	enriched	0.0339312	171
Annotations derived over miRTarBase (Gene Ontology)	actin filament-based movement GO0030048	enriched	0.230582	enriched	0.0339345	29
Annotations derived over miRTarBase (Gene Ontology)	negative regulation of nitric-oxide synthase activity GO0051001	enriched	0.386819	enriched	0.0339692	21
Annotations derived over miRTarBase (Gene Ontology)	cellular response to heat GO0034605	enriched	0.320542	enriched	0.0339846	34
Annotations derived over miRTarBase (Gene Ontology)	positive regulation of NIKNF-kappaB signaling GO1901224	enriched	0.0116434	enriched	0.0341025	68
Annotations derived over miRTarBase (Gene Ontology)	cell-cell junction organization GO0045216	enriched	0.26105	enriched	0.0341108	48
Annotations derived over miRTarBase (Gene Ontology)	negative regulation of neuron projection development GO0010977	enriched	0.0525532	enriched	0.0341578	73
Annotations derived over miRTarBase (Gene Ontology)	dendritic spine GO0043197	enriched	0.043414	enriched	0.0341955	92
Annotations derived over miRTarBase (Gene Ontology)	cellular response to exogenous dsRNA GO0071360	enriched	0.0364277	enriched	0.0341962	15
Annotations derived over miRTarBase (Gene Ontology)	establishment of Golgi localization GO0051683	enriched	0.044127	enriched	0.0342003	12
Annotations derived over miRTarBase (Gene Ontology)	signal transduction by protein phosphorylation GO0023014	enriched	0.011046	enriched	0.0342098	34
Annotations derived over miRTarBase (Gene Ontology)	mitogen-activated protein kinase binding GO0051019	enriched	0.0610948	enriched	0.0342098	34
Annotations derived over miRTarBase (Gene Ontology)	endosome to lysosome transport GO0008333	depleted	0.165426	enriched	0.0342098	34
Annotations derived over miRTarBase (Gene Ontology)	drug binding GO0008144	enriched	0.129313	enriched	0.0342903	69
Annotations derived over miRTarBase (Gene Ontology)	positive regulation of adenylate cyclase activity GO0045762	enriched	0.270363	enriched	0.0343715	34
Annotations derived over miRTarBase (Gene Ontology)	intracellular calcium activated chloride channel activity GO0005229	enriched	0.187472	enriched	0.0343923	21
Annotations derived over miRTarBase (Gene Ontology)	nuclear inner membrane GO0005637	enriched	0.000258	enriched	0.0345718	43
Annotations derived over miRTarBase (Gene Ontology)	chorion development GO0060717	enriched	0.0730331	enriched	0.0346214	13
Annotations derived over miRTarBase (Gene Ontology)	ion homeostasis GO0050801	enriched	0.0974435	enriched	0.0346432	16
Annotations derived over miRTarBase (Gene Ontology)	intraciliary transport GO0042073	enriched	0.141619	enriched	0.0346432	16
Annotations derived over miRTarBase (Gene Ontology)	Arp23 complex-mediated actin nucleation GO0034314	enriched	0.169343	enriched	0.0346432	16
Annotations derived over miRTarBase (Gene Ontology)	positive regulation of DNA-binding transcription factor activity GO0051091	enriched	0.0731445	enriched	0.0346538	102
Annotations derived over miRTarBase (Gene Ontology)	regulation of fatty acid metabolic process GO0019217	enriched	0.151309	enriched	0.0346683	12
Annotations derived over miRTarBase (Gene Ontology)	hepatocyte differentiation GO0070365	enriched	0.318304	enriched	0.0346683	12
Annotations derived over miRTarBase (Gene Ontology)	response to antibiotic GO0046677	enriched	0.0109804	enriched	0.0346749	30
Annotations derived over miRTarBase (Gene Ontology)	intestinal absorption GO0050892	enriched	5.39e-05	enriched	0.0347419	17
Annotations derived over miRTarBase (Gene Ontology)	peptidase activator activity GO0016504	enriched	0.131868	enriched	0.0347941	23
Annotations derived over miRTarBase (Gene Ontology)	positive regulation of cyclin-dependent protein serinethreonine kinase activity GO0045737	enriched	0.0027915	enriched	0.0349222	31
Annotations derived over miRTarBase (Gene Ontology)	negative regulation of cell cycle arrest GO0071157	enriched	0.125751	enriched	0.0349222	31
Annotations derived over miRTarBase (Gene Ontology)	apical dendrite GO0097440	enriched	0.164945	enriched	0.0349222	31
Annotations derived over miRTarBase (Gene Ontology)	negative regulation of viral genome replication GO0045071	enriched	0.253129	enriched	0.0349222	31
Annotations derived over miRTarBase (Gene Ontology)	developmental growth GO0048589	enriched	0.0225923	enriched	0.0349928	45
Annotations derived over miRTarBase (Gene Ontology)	positive regulation of leukocyte migration GO0002687	enriched	0.0125565	enriched	0.0350134	21
Annotations derived over miRTarBase (Gene Ontology)	RNA stem-loop binding GO0035613	enriched	0.0274957	enriched	0.0350168	17
Annotations derived over miRTarBase (Gene Ontology)	acetylcholine receptor activity GO0015464	depleted	0.452429	enriched	0.0351762	28
Annotations derived over miRTarBase (Gene Ontology)	acetylcholine-gated cation-selective channel activity GO0022848	depleted	0.452429	enriched	0.0351762	28
Annotations derived over miRTarBase (Gene Ontology)	mitotic nuclear envelope reassembly GO0007084	enriched	0.0063487	enriched	0.0353113	12
Annotations derived over miRTarBase (Gene Ontology)	regulation of phosphatidylinositol 3-kinase signaling GO0014066	enriched	0.0097176	enriched	0.0353113	12
Annotations derived over miRTarBase (Gene Ontology)	cellular lipid metabolic process GO0044255	enriched	0.0248567	enriched	0.0353113	12
Annotations derived over miRTarBase (Gene Ontology)	positive regulation of DNA metabolic process GO0051054	enriched	0.0374908	enriched	0.0353113	12
Annotations derived over miRTarBase (Gene Ontology)	female pregnancy GO0007565	enriched	0.0064548	enriched	0.0353876	24
Annotations derived over miRTarBase (Gene Ontology)	negative regulation of ubiquitin-dependent protein catabolic process GO2000059	enriched	0.35736	enriched	0.0356665	13
Annotations derived over miRTarBase (Gene Ontology)	regulation of proteasomal protein catabolic process GO0061136	enriched	0.48604	enriched	0.0356665	13
Annotations derived over miRTarBase (Gene Ontology)	negative regulation of cell death GO0060548	enriched	0.0049432	enriched	0.0357435	72
Annotations derived over miRTarBase (Gene Ontology)	RNA binding GO0003723	enriched	0.0560698	enriched	0.0357702	135
Annotations derived over miRTarBase (Gene Ontology)	positive regulation of cytosolic calcium ion concentration GO0007204	enriched	0.0314101	enriched	0.035821	77
Annotations derived over miRTarBase (Gene Ontology)	beta-3 adrenergic receptor binding GO0031699	depleted	0.0513115	enriched	0.0358252	15
Annotations derived over miRTarBase (Gene Ontology)	negative regulation of adenylate cyclase-activating adrenergic receptor signaling pathway GO0071878	depleted	0.0513115	enriched	0.0358252	15
Annotations derived over miRTarBase (Gene Ontology)	negative regulation of heat generation GO0031651	depleted	0.0513115	enriched	0.0358252	15
Annotations derived over miRTarBase (Gene Ontology)	negative regulation of locomotion involved in locomotory behavior GO0090327	depleted	0.0513115	enriched	0.0358252	15
Annotations derived over miRTarBase (Gene Ontology)	positive regulation of cytokine production GO0001819	enriched	0.0967751	enriched	0.0358364	22
Annotations derived over miRTarBase (Gene Ontology)	unmethylated CpG binding GO0045322	depleted	0.0564341	enriched	0.0359785	20
Annotations derived over miRTarBase (Gene Ontology)	cell morphogenesis involved in neuron differentiation GO0048667	enriched	0.390019	enriched	0.0359785	20
Annotations derived over miRTarBase (Gene Ontology)	positive regulation of granulocyte differentiation GO0030854	enriched	0.306812	enriched	0.0359931	24
Annotations derived over miRTarBase (Gene Ontology)	homophilic cell adhesion via plasma membrane adhesion molecules GO0007156	enriched	0.0452461	enriched	0.0359966	57
Annotations derived over miRTarBase (Gene Ontology)	central nervous system myelin maintenance GO0032286	depleted	0.0218294	depleted	0.0361166	23
Annotations derived over miRTarBase (Gene Ontology)	negative regulation of excitatory postsynaptic potential GO0090394	depleted	0.0668486	depleted	0.0361166	23
Annotations derived over miRTarBase (Gene Ontology)	mRNA splicing, via spliceosome GO0000398	enriched	0.0332641	enriched	0.0363049	40
Annotations derived over miRTarBase (Gene Ontology)	regulation of lipid metabolic process GO0019216	enriched	0.130848	enriched	0.0363049	40
Annotations derived over miRTarBase (Gene Ontology)	mitotic metaphase plate congression GO0007080	depleted	0.283351	enriched	0.0363757	12
Annotations derived over miRTarBase (Gene Ontology)	positive regulation of monocyte differentiation GO0045657	enriched	0.0398807	enriched	0.0364949	17
Annotations derived over miRTarBase (Gene Ontology)	cellular response to high density lipoprotein particle stimulus GO0071403	enriched	0.290568	enriched	0.0365403	14
Annotations derived over miRTarBase (Gene Ontology)	phospholipid efflux GO0033700	enriched	0.290568	enriched	0.0365403	14
Annotations derived over miRTarBase (Gene Ontology)	phospholipid homeostasis GO0055091	enriched	0.290568	enriched	0.0365403	14
Annotations derived over miRTarBase (Gene Ontology)	phospholipid transporter activity GO0005548	enriched	0.290568	enriched	0.0365403	14
Annotations derived over miRTarBase (Gene Ontology)	pyrimidine-specific mismatch base pair DNA N-glycosylase activity GO0008263	enriched	0.0095747	enriched	0.036729	19
Annotations derived over miRTarBase (Gene Ontology)	epithelial tube branching involved in lung morphogenesis GO0060441	enriched	0.222909	enriched	0.0368564	30
Annotations derived over miRTarBase (Gene Ontology)	translation initiation factor activity GO0003743	enriched	0.285802	enriched	0.036949	26
Annotations derived over miRTarBase (Gene Ontology)	histone acetylation GO0016573	enriched	0.238758	enriched	0.0370082	29
Annotations derived over miRTarBase (Gene Ontology)	apolipoprotein binding GO0034185	enriched	0.0297639	enriched	0.0370238	26
Annotations derived over miRTarBase (Gene Ontology)	positive regulation of vascular associated smooth muscle cell migration GO1904754	enriched	0.0344255	enriched	0.0370238	26
Annotations derived over miRTarBase (Gene Ontology)	positive regulation of pathway-restricted SMAD protein phosphorylation GO0010862	enriched	0.0175645	enriched	0.0370791	45
Annotations derived over miRTarBase (Gene Ontology)	negative regulation of intrinsic apoptotic signaling pathway GO2001243	enriched	0.105667	enriched	0.0370907	34
Annotations derived over miRTarBase (Gene Ontology)	U4U6 x U5 tri-snRNP complex GO0046540	enriched	0.0590795	enriched	0.0370941	17
Annotations derived over miRTarBase (Gene Ontology)	Bergmann glial cell differentiation GO0060020	enriched	0.150703	enriched	0.0371938	22
Annotations derived over miRTarBase (Gene Ontology)	ubiquitin ligase complex GO0000151	enriched	0.0820196	enriched	0.0372403	57
Annotations derived over miRTarBase (Gene Ontology)	transferrin transport GO0033572	enriched	0.460412	enriched	0.0372405	16
Annotations derived over miRTarBase (Gene Ontology)	positive regulation of pseudopodium assembly GO0031274	enriched	0.200353	enriched	0.0374397	21
Annotations derived over miRTarBase (Gene Ontology)	negative regulation of neuroinflammatory response GO0150079	enriched	0.0021179	enriched	0.0375307	19
Annotations derived over miRTarBase (Gene Ontology)	positive regulation of transcription by RNA polymerase III GO0045945	enriched	0.108442	enriched	0.0375307	19
Annotations derived over miRTarBase (Gene Ontology)	lysine-acetylated histone binding GO0070577	enriched	0.605632	enriched	0.0375307	19
Annotations derived over miRTarBase (Gene Ontology)	negative regulation of thymocyte apoptotic process GO0070244	enriched	0.467978	enriched	0.0375476	15
Annotations derived over miRTarBase (Gene Ontology)	negative regulation of neuron differentiation GO0045665	enriched	0.442943	enriched	0.0375515	66
Annotations derived over miRTarBase (Gene Ontology)	T cell differentiation in thymus GO0033077	enriched	0.0815253	enriched	0.0376887	54
Annotations derived over miRTarBase (Gene Ontology)	VDJ recombination GO0033151	enriched	0.401958	enriched	0.0377278	11
Annotations derived over miRTarBase (Gene Ontology)	negative regulation of stress fiber assembly GO0051497	enriched	0.0659476	enriched	0.0377702	13
Annotations derived over miRTarBase (Gene Ontology)	T cell costimulation GO0031295	enriched	0.207557	enriched	0.037779	29
Annotations derived over miRTarBase (Gene Ontology)	negative thymic T cell selection GO0045060	enriched	0.374928	enriched	0.037779	29
Annotations derived over miRTarBase (Gene Ontology)	positive regulation of interferon-beta production GO0032728	enriched	0.240366	enriched	0.0377833	48
Annotations derived over miRTarBase (Gene Ontology)	kinesin complex GO0005871	enriched	0.0743099	enriched	0.0377842	41
Annotations derived over miRTarBase (Gene Ontology)	otic vesicle development GO0071599	enriched	0.513303	enriched	0.0378243	10
Annotations derived over miRTarBase (Gene Ontology)	regulation of peptidyl-tyrosine phosphorylation GO0050730	enriched	0.469675	enriched	0.0378636	44
Annotations derived over miRTarBase (Gene Ontology)	spindle pole GO0000922	enriched	0.241326	enriched	0.0379053	34
Annotations derived over miRTarBase (Gene Ontology)	ARF guanyl-nucleotide exchange factor activity GO0005086	enriched	0.0626162	enriched	0.0380035	13
Annotations derived over miRTarBase (Gene Ontology)	negative regulation of endoplasmic reticulum stress-induced intrinsic apoptotic signaling pathway GO1902236	enriched	0.329733	enriched	0.0380035	13
Annotations derived over miRTarBase (Gene Ontology)	clathrin-coated pit GO0005905	enriched	0.0207357	enriched	0.0381502	35
Annotations derived over miRTarBase (Gene Ontology)	cell GO0005623	enriched	0.269028	enriched	0.0381502	35
Annotations derived over miRTarBase (Gene Ontology)	kinase binding GO0019900	enriched	0.006184	enriched	0.0381774	75
Annotations derived over miRTarBase (Gene Ontology)	positive regulation of reactive oxygen species biosynthetic process GO1903428	enriched	0.0062984	enriched	0.0381866	31
Annotations derived over miRTarBase (Gene Ontology)	response to hormone GO0009725	enriched	0.0117685	enriched	0.0381943	49
Annotations derived over miRTarBase (Gene Ontology)	positive regulation of branching involved in ureteric bud morphogenesis GO0090190	enriched	0.031598	enriched	0.0381993	39
Annotations derived over miRTarBase (Gene Ontology)	negative regulation of cellular senescence GO2000773	enriched	0.0267713	enriched	0.0383232	26
Annotations derived over miRTarBase (Gene Ontology)	ionotropic glutamate receptor binding GO0035255	depleted	0.171842	enriched	0.0383965	53
Annotations derived over miRTarBase (Gene Ontology)	core-binding factor complex GO0016513	enriched	0.0937701	enriched	0.0384064	17
Annotations derived over miRTarBase (Gene Ontology)	negative regulation of CD4-positive, alpha-beta T cell differentiation GO0043371	enriched	0.0937701	enriched	0.0384064	17
Annotations derived over miRTarBase (Gene Ontology)	positive regulation of CD8-positive, alpha-beta T cell differentiation GO0043378	enriched	0.0937701	enriched	0.0384064	17
Annotations derived over miRTarBase (Gene Ontology)	peptidyl-threonine phosphorylation GO0018107	enriched	0.0963674	enriched	0.0384387	78
Annotations derived over miRTarBase (Gene Ontology)	regulation of TOR signaling GO0032006	enriched	0.0022499	enriched	0.0385133	19
Annotations derived over miRTarBase (Gene Ontology)	type II pneumocyte differentiation GO0060510	enriched	0.0926107	enriched	0.0385133	19
Annotations derived over miRTarBase (Gene Ontology)	phospholipase binding GO0043274	enriched	0.0225036	enriched	0.0386057	22
Annotations derived over miRTarBase (Gene Ontology)	negative regulation of interferon-gamma production GO0032689	enriched	0.182244	enriched	0.0386057	22
Annotations derived over miRTarBase (Gene Ontology)	calcium-dependent protein serinethreonine kinase activity GO0009931	enriched	0.0988232	enriched	0.03866	17
Annotations derived over miRTarBase (Gene Ontology)	regulation of axonogenesis GO0050770	enriched	0.0580323	enriched	0.0387026	40
Annotations derived over miRTarBase (Gene Ontology)	collagen catabolic process GO0030574	enriched	0.048349	enriched	0.03871	26
Annotations derived over miRTarBase (Gene Ontology)	germ cell development GO0007281	enriched	0.0292547	enriched	0.038716	52
Annotations derived over miRTarBase (Gene Ontology)	negative regulation of anoikis GO2000811	enriched	0.026904	enriched	0.0389709	37
Annotations derived over miRTarBase (Gene Ontology)	regulation of germinal center formation GO0002634	enriched	0.0044295	enriched	0.0390008	14
Annotations derived over miRTarBase (Gene Ontology)	cellular protein localization GO0034613	enriched	0.0131088	enriched	0.0390791	70
Annotations derived over miRTarBase (Gene Ontology)	positive regulation of striated muscle tissue development GO0045844	enriched	0.169082	enriched	0.0391017	12
Annotations derived over miRTarBase (Gene Ontology)	interleukin-18-mediated signaling pathway GO0035655	enriched	0.0244568	enriched	0.0391086	18
Annotations derived over miRTarBase (Gene Ontology)	myoblast migration GO0051451	enriched	0.0841409	enriched	0.0391086	18
Annotations derived over miRTarBase (Gene Ontology)	positive regulation of protein serinethreonine kinase activity GO0071902	enriched	0.0428561	enriched	0.0391382	33
Annotations derived over miRTarBase (Gene Ontology)	positive regulation of blood coagulation GO0030194	enriched	0.161645	enriched	0.0391619	24
Annotations derived over miRTarBase (Gene Ontology)	positive regulation of core promoter binding GO1904798	enriched	0.271826	enriched	0.0392042	13
Annotations derived over miRTarBase (Gene Ontology)	modulation of chemical synaptic transmission GO0050804	depleted	0.256714	enriched	0.039214	83
Annotations derived over miRTarBase (Gene Ontology)	collagen binding GO0005518	enriched	0.133669	enriched	0.0392296	62
Annotations derived over miRTarBase (Gene Ontology)	integral component of presynaptic membrane GO0099056	enriched	0.187084	enriched	0.0392616	52
Annotations derived over miRTarBase (Gene Ontology)	negative regulation of growth hormone secretion GO0060125	enriched	0.057596	enriched	0.0392634	23
Annotations derived over miRTarBase (Gene Ontology)	maintenance of protein location in nucleus GO0051457	enriched	0.0069329	enriched	0.0393502	19
Annotations derived over miRTarBase (Gene Ontology)	negative regulation of reactive oxygen species biosynthetic process GO1903427	enriched	0.0085145	enriched	0.0394141	24
Annotations derived over miRTarBase (Gene Ontology)	negative regulation of cell-matrix adhesion GO0001953	enriched	0.316011	enriched	0.0395836	28
Annotations derived over miRTarBase (Gene Ontology)	negative regulation of vasoconstriction GO0045906	enriched	0.283782	enriched	0.0395937	18
Annotations derived over miRTarBase (Gene Ontology)	Leydig cell differentiation GO0033327	enriched	0.0759148	enriched	0.0396218	14
Annotations derived over miRTarBase (Gene Ontology)	enzyme-directed rRNA pseudouridine synthesis GO0000455	enriched	0.0987404	enriched	0.039761	11
Annotations derived over miRTarBase (Gene Ontology)	fatty acid binding GO0005504	enriched	0.10767	enriched	0.039761	11
Annotations derived over miRTarBase (Gene Ontology)	cerebral cortex GABAergic interneuron migration GO0021853	depleted	0.240166	enriched	0.039761	11
Annotations derived over miRTarBase (Gene Ontology)	negative regulation of protein kinase activity by regulation of protein phosphorylation GO0044387	enriched	0.310987	enriched	0.039761	11
Annotations derived over miRTarBase (Gene Ontology)	cyclin-dependent protein serinethreonine kinase activity GO0004693	enriched	0.000404	enriched	0.039774	35
Annotations derived over miRTarBase (Gene Ontology)	amino acid binding GO0016597	enriched	0.0041089	enriched	0.0398746	16
Annotations derived over miRTarBase (Gene Ontology)	negative regulation of epithelial cell differentiation GO0030857	enriched	0.236845	enriched	0.0399883	30
Annotations derived over miRTarBase (Gene Ontology)	mammary gland epithelial cell proliferation GO0033598	enriched	0.182244	enriched	0.0400502	22
Annotations derived over miRTarBase (Gene Ontology)	copper ion binding GO0005507	enriched	0.229766	enriched	0.0400528	32
Annotations derived over miRTarBase (Gene Ontology)	aggresome GO0016235	enriched	0.0199739	enriched	0.0403486	33
Annotations derived over miRTarBase (Gene Ontology)	gap junction GO0005921	depleted	0.456395	enriched	0.0404013	23
Annotations derived over miRTarBase (Gene Ontology)	synaptic membrane GO0097060	enriched	0.0066389	enriched	0.0405561	46
Annotations derived over miRTarBase (Gene Ontology)	nuclear chromosome, telomeric region GO0000784	enriched	0.0700772	enriched	0.0405561	46
Annotations derived over miRTarBase (Gene Ontology)	protein catabolic process GO0030163	depleted	0.240016	enriched	0.0405842	47
Annotations derived over miRTarBase (Gene Ontology)	amyloid precursor protein catabolic process GO0042987	enriched	0.529374	enriched	0.0406972	23
Annotations derived over miRTarBase (Gene Ontology)	cellular response to epidermal growth factor stimulus GO0071364	enriched	0.0970366	enriched	0.0407522	40
Annotations derived over miRTarBase (Gene Ontology)	negative regulation of proteolysis GO0045861	enriched	0.338966	enriched	0.0408577	37
Annotations derived over miRTarBase (Gene Ontology)	regulation of endothelial cell differentiation GO0045601	enriched	0.0797388	enriched	0.0408833	26
Annotations derived over miRTarBase (Gene Ontology)	cardiac conduction GO0061337	enriched	0.0443526	enriched	0.0410743	29
Annotations derived over miRTarBase (Gene Ontology)	fatty acid metabolic process GO0006631	enriched	0.0015141	enriched	0.0411075	35
Annotations derived over miRTarBase (Gene Ontology)	sperm flagellum GO0036126	enriched	0.140162	enriched	0.0411486	21
Annotations derived over miRTarBase (Gene Ontology)	snRNA 3-end processing GO0034472	enriched	0.150053	enriched	0.0411486	21
Annotations derived over miRTarBase (Gene Ontology)	ion channel binding GO0044325	enriched	0.201536	enriched	0.041295	74
Annotations derived over miRTarBase (Gene Ontology)	double-stranded RNA binding GO0003725	enriched	0.0867421	enriched	0.0413858	61
Annotations derived over miRTarBase (Gene Ontology)	histone deacetylation GO0016575	enriched	0.0018986	enriched	0.0413993	41
Annotations derived over miRTarBase (Gene Ontology)	cellular response to hydrogen peroxide GO0070301	enriched	0.0040794	enriched	0.0414763	56
Annotations derived over miRTarBase (Gene Ontology)	iron ion transport GO0006826	enriched	0.0234191	enriched	0.0415521	22
Annotations derived over miRTarBase (Gene Ontology)	cellular response to ionomycin GO1904637	enriched	0.0133631	enriched	0.041603	16
Annotations derived over miRTarBase (Gene Ontology)	cell migration involved in sprouting angiogenesis GO0002042	enriched	0.164945	enriched	0.0417039	31
Annotations derived over miRTarBase (Gene Ontology)	regulation of cardiac muscle cell action potential involved in regulation of contraction GO0098909	depleted	0.247895	enriched	0.0417153	14
Annotations derived over miRTarBase (Gene Ontology)	S100 protein binding GO0044548	depleted	0.247895	enriched	0.0417153	14
Annotations derived over miRTarBase (Gene Ontology)	face development GO0060324	enriched	0.0025424	enriched	0.0417194	30
Annotations derived over miRTarBase (Gene Ontology)	translation regulator activity GO0045182	enriched	0.179797	enriched	0.0418149	12
Annotations derived over miRTarBase (Gene Ontology)	presynaptic active zone membrane GO0048787	enriched	0.156622	enriched	0.041878	16
Annotations derived over miRTarBase (Gene Ontology)	bone mineralization involved in bone maturation GO0035630	enriched	0.0789224	enriched	0.0418833	11
Annotations derived over miRTarBase (Gene Ontology)	ERK1 and ERK2 cascade GO0070371	enriched	0.0156506	enriched	0.0419183	48
Annotations derived over miRTarBase (Gene Ontology)	protein tyrosine kinase binding GO1990782	enriched	0.128651	enriched	0.0419226	52
Annotations derived over miRTarBase (Gene Ontology)	positive regulation of epithelial to mesenchymal transition GO0010718	enriched	0.0790432	enriched	0.0419395	56
Annotations derived over miRTarBase (Gene Ontology)	positive regulation of leukocyte adhesion to vascular endothelial cell GO1904996	enriched	0.0837434	enriched	0.0421131	30
Annotations derived over miRTarBase (Gene Ontology)	eye development GO0001654	enriched	0.250209	enriched	0.0421473	38
Annotations derived over miRTarBase (Gene Ontology)	central nervous system neuron axonogenesis GO0021955	depleted	0.0325469	depleted	0.0421573	34
Annotations derived over miRTarBase (Gene Ontology)	regulation of osteoblast differentiation GO0045667	enriched	0.0363683	enriched	0.0422057	27
Annotations derived over miRTarBase (Gene Ontology)	dendritic spine membrane GO0032591	enriched	0.107966	enriched	0.0422287	21
Annotations derived over miRTarBase (Gene Ontology)	skeletal muscle tissue regeneration GO0043403	enriched	0.160225	enriched	0.0422287	21
Annotations derived over miRTarBase (Gene Ontology)	peptidyl-prolyl cis-trans isomerase activity GO0003755	enriched	0.255638	enriched	0.0422287	21
Annotations derived over miRTarBase (Gene Ontology)	SNARE complex assembly GO0035493	enriched	0.196568	enriched	0.042256	15
Annotations derived over miRTarBase (Gene Ontology)	transmembrane-ephrin receptor activity GO0005005	enriched	0.000669	enriched	0.0422683	25
Annotations derived over miRTarBase (Gene Ontology)	neuron projection extension GO1990138	enriched	0.0109307	enriched	0.0422683	25
Annotations derived over miRTarBase (Gene Ontology)	positive regulation of cell size GO0045793	enriched	0.0323634	enriched	0.0422683	25
Annotations derived over miRTarBase (Gene Ontology)	regulation of T cell anergy GO0002667	enriched	0.20528	enriched	0.0424385	16
Annotations derived over miRTarBase (Gene Ontology)	regulation of protein phosphorylation GO0001932	enriched	0.156322	enriched	0.0425172	58
Annotations derived over miRTarBase (Gene Ontology)	endodermal cell fate specification GO0001714	enriched	0.130301	enriched	0.042552	13
Annotations derived over miRTarBase (Gene Ontology)	regulation of resting membrane potential GO0060075	enriched	0.0164472	enriched	0.0425585	35
Annotations derived over miRTarBase (Gene Ontology)	mitochondrion distribution GO0048311	enriched	0.160305	enriched	0.0428063	17
Annotations derived over miRTarBase (Gene Ontology)	aortic valve morphogenesis GO0003180	enriched	0.117749	enriched	0.0428561	33
Annotations derived over miRTarBase (Gene Ontology)	phosphatidylinositol-mediated signaling GO0048015	enriched	0.0488856	enriched	0.0429258	46
Annotations derived over miRTarBase (Gene Ontology)	endochondral ossification GO0001958	enriched	0.000248	enriched	0.0429942	29
Annotations derived over miRTarBase (Gene Ontology)	cardiac muscle hypertrophy in response to stress GO0014898	enriched	0.13218	enriched	0.0429942	29
Annotations derived over miRTarBase (Gene Ontology)	mitochondrial transcription GO0006390	enriched	0.283782	enriched	0.0430431	18
Annotations derived over miRTarBase (Gene Ontology)	ferrous iron binding GO0008198	enriched	0.130685	enriched	0.043088	22
Annotations derived over miRTarBase (Gene Ontology)	stress granule assembly GO0034063	enriched	0.166764	enriched	0.0431981	30
Annotations derived over miRTarBase (Gene Ontology)	mRNA 5-UTR binding GO0048027	enriched	0.0559888	enriched	0.0432585	44
Annotations derived over miRTarBase (Gene Ontology)	ciliary basal body GO0036064	enriched	0.211382	enriched	0.043325	49
Annotations derived over miRTarBase (Gene Ontology)	protein export from nucleus GO0006611	enriched	0.347225	enriched	0.0434276	57
Annotations derived over miRTarBase (Gene Ontology)	negative chemotaxis GO0050919	enriched	0.0233056	enriched	0.0434915	39
Annotations derived over miRTarBase (Gene Ontology)	positive regulation of response to cytokine stimulus GO0060760	enriched	0.0098497	enriched	0.043572	12
Annotations derived over miRTarBase (Gene Ontology)	regulation of glucose import GO0046324	enriched	0.0364277	enriched	0.0436284	15
Annotations derived over miRTarBase (Gene Ontology)	cell fate determination GO0001709	enriched	0.0951898	enriched	0.0436284	15
Annotations derived over miRTarBase (Gene Ontology)	MAP kinase kinase kinase activity GO0004709	enriched	0.015097	enriched	0.0436822	29
Annotations derived over miRTarBase (Gene Ontology)	central nervous system development GO0007417	enriched	0.292666	enriched	0.0438271	99
Annotations derived over miRTarBase (Gene Ontology)	endocardial cushion development GO0003197	enriched	0.0120071	enriched	0.0438886	19
Annotations derived over miRTarBase (Gene Ontology)	heme binding GO0020037	enriched	0.0982969	enriched	0.0439214	39
Annotations derived over miRTarBase (Gene Ontology)	negative regulation of cell motility GO2000146	enriched	0.0012313	enriched	0.0440973	11
Annotations derived over miRTarBase (Gene Ontology)	deacetylase activity GO0019213	enriched	0.02881	enriched	0.0440973	11
Annotations derived over miRTarBase (Gene Ontology)	clathrin coat of coated pit GO0030132	enriched	0.0789224	enriched	0.0440973	11
Annotations derived over miRTarBase (Gene Ontology)	dense body GO0097433	depleted	0.0864326	depleted	0.0440973	11
Annotations derived over miRTarBase (Gene Ontology)	pachytene GO0000239	depleted	0.0864326	depleted	0.0440973	11
Annotations derived over miRTarBase (Gene Ontology)	piRNA binding GO0034584	depleted	0.0864326	depleted	0.0440973	11
Annotations derived over miRTarBase (Gene Ontology)	lactate metabolic process GO0006089	depleted	0.310987	enriched	0.0440973	11
Annotations derived over miRTarBase (Gene Ontology)	extracellular vesicle GO1903561	enriched	0.434201	enriched	0.0440973	11
Annotations derived over miRTarBase (Gene Ontology)	negative regulation of interleukin-6-mediated signaling pathway GO0070104	depleted	0.671149	enriched	0.0440973	11
Annotations derived over miRTarBase (Gene Ontology)	negative regulation of guanyl-nucleotide exchange factor activity GO1905098	enriched	0.189087	enriched	0.044127	12
Annotations derived over miRTarBase (Gene Ontology)	positive regulation of melanocyte differentiation GO0045636	enriched	0.217183	enriched	0.0441617	33
Annotations derived over miRTarBase (Gene Ontology)	anatomical structure morphogenesis GO0009653	enriched	0.0457147	enriched	0.0441883	38
Annotations derived over miRTarBase (Gene Ontology)	four-way junction DNA binding GO0000400	enriched	0.0958214	enriched	0.0441883	38
Annotations derived over miRTarBase (Gene Ontology)	acyl-CoA metabolic process GO0006637	enriched	0.0713608	enriched	0.0441915	28
Annotations derived over miRTarBase (Gene Ontology)	chromatin-mediated maintenance of transcription GO0048096	enriched	0.0713608	enriched	0.0441915	28
Annotations derived over miRTarBase (Gene Ontology)	positive regulation of keratinocyte proliferation GO0010838	enriched	0.122828	enriched	0.0441915	28
Annotations derived over miRTarBase (Gene Ontology)	Rb-E2F complex GO0035189	depleted	0.0846315	enriched	0.0442447	21
Annotations derived over miRTarBase (Gene Ontology)	positive regulation of alpha-beta T cell proliferation GO0046641	enriched	0.276948	enriched	0.0442447	21
Annotations derived over miRTarBase (Gene Ontology)	clathrin-coated endocytic vesicle GO0045334	enriched	0.0951898	enriched	0.0443088	15
Annotations derived over miRTarBase (Gene Ontology)	N-acetylglucosamine metabolic process GO0006044	enriched	0.167711	enriched	0.0443088	15
Annotations derived over miRTarBase (Gene Ontology)	response to nicotine GO0035094	depleted	0.25154	enriched	0.0443234	58
Annotations derived over miRTarBase (Gene Ontology)	central nervous system neuron differentiation GO0021953	enriched	0.149089	enriched	0.044343	25
Annotations derived over miRTarBase (Gene Ontology)	neural tube formation GO0001841	enriched	0.0162454	enriched	0.0443468	39
Annotations derived over miRTarBase (Gene Ontology)	left ventricular cardiac muscle tissue morphogenesis GO0003220	enriched	0.0823352	enriched	0.0443722	10
Annotations derived over miRTarBase (Gene Ontology)	regulation of peroxisome organization GO1900063	enriched	0.108355	enriched	0.0443722	10
Annotations derived over miRTarBase (Gene Ontology)	acrosomal membrane GO0002080	enriched	0.197346	enriched	0.0443722	10
Annotations derived over miRTarBase (Gene Ontology)	fungiform papilla formation GO0061198	enriched	0.302776	enriched	0.0443722	10
Annotations derived over miRTarBase (Gene Ontology)	DNA-directed DNA polymerase activity GO0003887	enriched	0.432235	enriched	0.0443722	10
Annotations derived over miRTarBase (Gene Ontology)	protein localization to membrane GO0072657	enriched	0.439562	enriched	0.0443722	10
Annotations derived over miRTarBase (Gene Ontology)	positive regulation of fibroblast growth factor production GO0090271	depleted	0.496441	enriched	0.0443722	10
Annotations derived over miRTarBase (Gene Ontology)	reactive oxygen species metabolic process GO0072593	enriched	0.0391059	enriched	0.044447	42
Annotations derived over miRTarBase (Gene Ontology)	U2-type catalytic step 1 spliceosome GO0071006	enriched	0.0077576	enriched	0.0445047	14
Annotations derived over miRTarBase (Gene Ontology)	erythrocyte homeostasis GO0034101	enriched	0.128529	enriched	0.0445047	14
Annotations derived over miRTarBase (Gene Ontology)	cranial suture morphogenesis GO0060363	enriched	0.0266963	enriched	0.0445143	12
Annotations derived over miRTarBase (Gene Ontology)	cytoplasmic ribonucleoprotein granule GO0036464	enriched	0.0630419	enriched	0.0445613	42
Annotations derived over miRTarBase (Gene Ontology)	axolemma GO0030673	depleted	0.0902909	enriched	0.0445761	34
Annotations derived over miRTarBase (Gene Ontology)	calcium ion regulated exocytosis GO0017156	enriched	0.0121829	enriched	0.044614	27
Annotations derived over miRTarBase (Gene Ontology)	response to organic substance GO0010033	enriched	0.226004	enriched	0.044652	62
Annotations derived over miRTarBase (Gene Ontology)	very-low-density lipoprotein particle assembly GO0034379	enriched	0.0321259	enriched	0.0448586	15
Annotations derived over miRTarBase (Gene Ontology)	regulation of store-operated calcium entry GO2001256	enriched	0.0591176	enriched	0.0449051	21
Annotations derived over miRTarBase (Gene Ontology)	cellular response to osmotic stress GO0071470	enriched	0.0092758	enriched	0.0449053	16
Annotations derived over miRTarBase (Gene Ontology)	cell-cell signaling GO0007267	enriched	0.0778694	enriched	0.0449988	42
Annotations derived over miRTarBase (Gene Ontology)	female gonad development GO0008585	enriched	0.0165978	enriched	0.0450488	27
Annotations derived over miRTarBase (Gene Ontology)	stress-activated MAPK cascade GO0051403	enriched	0.0273359	enriched	0.0450509	21
Annotations derived over miRTarBase (Gene Ontology)	phospholipid translocation GO0045332	depleted	0.253667	enriched	0.0450509	21
Annotations derived over miRTarBase (Gene Ontology)	cobalt ion binding GO0050897	enriched	0.259263	enriched	0.0450509	21
Annotations derived over miRTarBase (Gene Ontology)	actin filament polymerization GO0030041	enriched	0.343712	enriched	0.0450509	21
Annotations derived over miRTarBase (Gene Ontology)	protein kinase A regulatory subunit binding GO0034237	enriched	0.0208983	enriched	0.0451226	40
Annotations derived over miRTarBase (Gene Ontology)	microglial cell activation GO0001774	enriched	0.503136	enriched	0.0451226	40
Annotations derived over miRTarBase (Gene Ontology)	positive regulation of B cell apoptotic process GO0002904	enriched	0.133682	enriched	0.0452622	10
Annotations derived over miRTarBase (Gene Ontology)	positive regulation of DNA methylation GO1905643	enriched	0.133682	enriched	0.0452622	10
Annotations derived over miRTarBase (Gene Ontology)	iron ion transmembrane transporter activity GO0005381	enriched	0.566241	enriched	0.0452622	10
Annotations derived over miRTarBase (Gene Ontology)	dopamine metabolic process GO0042417	enriched	0.19423	enriched	0.0452721	15
Annotations derived over miRTarBase (Gene Ontology)	vacuole GO0005773	enriched	0.593876	enriched	0.0452721	15
Annotations derived over miRTarBase (Gene Ontology)	kinesin binding GO0019894	enriched	0.379231	enriched	0.0452732	39
Annotations derived over miRTarBase (Gene Ontology)	gene silencing by miRNA GO0035195	enriched	0.0379053	enriched	0.045311	34
Annotations derived over miRTarBase (Gene Ontology)	positive regulation of isotype switching to IgG isotypes GO0048304	enriched	0.0602389	enriched	0.045311	34
Annotations derived over miRTarBase (Gene Ontology)	R-SMAD binding GO0070412	enriched	0.161745	enriched	0.0453576	36
Annotations derived over miRTarBase (Gene Ontology)	notochord development GO0030903	enriched	0.155446	enriched	0.0453674	13
Annotations derived over miRTarBase (Gene Ontology)	positive regulation of glycoprotein biosynthetic process GO0010560	enriched	0.16354	enriched	0.0454107	14
Annotations derived over miRTarBase (Gene Ontology)	regulation of catalytic activity GO0050790	enriched	0.0635928	enriched	0.0454885	31
Annotations derived over miRTarBase (Gene Ontology)	corticospinal tract morphogenesis GO0021957	enriched	0.0177026	enriched	0.0456096	32
Annotations derived over miRTarBase (Gene Ontology)	vasculogenesis involved in coronary vascular morphogenesis GO0060979	enriched	0.146922	enriched	0.0456096	32
Annotations derived over miRTarBase (Gene Ontology)	mRNA transport GO0051028	enriched	0.229766	enriched	0.0456096	32
Annotations derived over miRTarBase (Gene Ontology)	histone H3-K27 trimethylation GO0098532	enriched	0.448074	enriched	0.0456503	29
Annotations derived over miRTarBase (Gene Ontology)	receptor ligand activity GO0048018	enriched	0.136916	enriched	0.0457141	35
Annotations derived over miRTarBase (Gene Ontology)	post-embryonic development GO0009791	enriched	0.0359306	enriched	0.0458041	74
Annotations derived over miRTarBase (Gene Ontology)	negative regulation of heterotypic cell-cell adhesion GO0034115	enriched	0.217751	enriched	0.0458496	21
Annotations derived over miRTarBase (Gene Ontology)	positive regulation of cysteine-type endopeptidase activity GO2001056	enriched	0.349767	enriched	0.0458612	17
Annotations derived over miRTarBase (Gene Ontology)	regulation of axon extension GO0030516	enriched	0.0843189	enriched	0.0458624	24
Annotations derived over miRTarBase (Gene Ontology)	positive regulation of excitatory postsynaptic potential GO2000463	depleted	0.249718	enriched	0.0458867	58
Annotations derived over miRTarBase (Gene Ontology)	long-term synaptic potentiation GO0060291	enriched	0.254	enriched	0.0458867	58
Annotations derived over miRTarBase (Gene Ontology)	neurogenesis GO0022008	enriched	0.0375515	enriched	0.0459552	66
Annotations derived over miRTarBase (Gene Ontology)	maturation of SSU-rRNA GO0030490	enriched	0.225021	enriched	0.0459606	12
Annotations derived over miRTarBase (Gene Ontology)	positive regulation of transcription of Notch receptor target GO0007221	enriched	0.0299081	enriched	0.0460632	10
Annotations derived over miRTarBase (Gene Ontology)	calcium-dependent activation of synaptic vesicle fusion GO0099502	enriched	0.135387	enriched	0.0460632	10
Annotations derived over miRTarBase (Gene Ontology)	cellular response to fatty acid GO0071398	enriched	0.197346	enriched	0.0460632	10
Annotations derived over miRTarBase (Gene Ontology)	glycoprotein transport GO0034436	depleted	0.221013	enriched	0.0460632	10
Annotations derived over miRTarBase (Gene Ontology)	temperature homeostasis GO0001659	depleted	0.0999704	enriched	0.0460777	24
Annotations derived over miRTarBase (Gene Ontology)	mRNA catabolic process GO0006402	enriched	0.391324	enriched	0.0460777	24
Annotations derived over miRTarBase (Gene Ontology)	branching involved in ureteric bud morphogenesis GO0001658	enriched	0.0181421	enriched	0.0461494	60
Annotations derived over miRTarBase (Gene Ontology)	lens development in camera-type eye GO0002088	enriched	0.0607008	enriched	0.0462175	25
Annotations derived over miRTarBase (Gene Ontology)	neuron projection morphogenesis GO0048812	enriched	0.0087184	enriched	0.0462382	45
Annotations derived over miRTarBase (Gene Ontology)	positive regulation of neural precursor cell proliferation GO2000179	enriched	0.311054	enriched	0.0462401	30
Annotations derived over miRTarBase (Gene Ontology)	positive regulation of interleukin-8 production GO0032757	enriched	0.0192516	enriched	0.0462405	39
Annotations derived over miRTarBase (Gene Ontology)	peroxisomal membrane GO0005778	enriched	0.173587	enriched	0.0462477	28
Annotations derived over miRTarBase (Gene Ontology)	positive regulation of translation GO0045727	enriched	0.300552	enriched	0.0462911	56
Annotations derived over miRTarBase (Gene Ontology)	cardiac ventricle morphogenesis GO0003208	enriched	0.304669	enriched	0.0462968	15
Annotations derived over miRTarBase (Gene Ontology)	epithelial cell differentiation GO0030855	enriched	0.0157846	enriched	0.0463161	49
Annotations derived over miRTarBase (Gene Ontology)	positive regulation of macrophage apoptotic process GO2000111	enriched	0.0139222	enriched	0.0463249	17
Annotations derived over miRTarBase (Gene Ontology)	positive regulation of alkaline phosphatase activity GO0010694	enriched	0.265201	enriched	0.0464003	19
Annotations derived over miRTarBase (Gene Ontology)	defense response to fungus GO0050832	enriched	0.0987404	enriched	0.0464057	11
Annotations derived over miRTarBase (Gene Ontology)	cytoplasmic vesicle GO0031410	enriched	0.0199247	enriched	0.0464493	106
Annotations derived over miRTarBase (Gene Ontology)	regulation of T cell proliferation GO0042129	enriched	0.163868	enriched	0.0466119	18
Annotations derived over miRTarBase (Gene Ontology)	oxidation-reduction process GO0055114	enriched	0.322626	enriched	0.0466633	48
Annotations derived over miRTarBase (Gene Ontology)	apoptotic process GO0006915	enriched	0.0317907	enriched	0.0467094	103
Annotations derived over miRTarBase (Gene Ontology)	ventricular septum morphogenesis GO0060412	enriched	0.0066631	enriched	0.0467528	55
Annotations derived over miRTarBase (Gene Ontology)	embryonic organ development GO0048568	enriched	0.0181672	enriched	0.0467836	61
Annotations derived over miRTarBase (Gene Ontology)	negative regulation of mitotic cell cycle GO0045930	enriched	0.0334627	enriched	0.0467836	61
Annotations derived over miRTarBase (Gene Ontology)	UV-damage excision repair GO0070914	enriched	0.0189262	enriched	0.0468079	14
Annotations derived over miRTarBase (Gene Ontology)	positive regulation of cardiac muscle cell apoptotic process GO0010666	enriched	0.398962	enriched	0.0469143	47
Annotations derived over miRTarBase (Gene Ontology)	regulation of cysteine-type endopeptidase activity involved in apoptotic process GO0043281	enriched	0.0205005	enriched	0.0470023	16
Annotations derived over miRTarBase (Gene Ontology)	embryonic viscerocranium morphogenesis GO0048703	enriched	0.210166	enriched	0.0470023	16
Annotations derived over miRTarBase (Gene Ontology)	PcG protein complex GO0031519	depleted	0.122503	enriched	0.0471108	27
Annotations derived over miRTarBase (Gene Ontology)	cell motility GO0048870	enriched	0.0511563	enriched	0.0471413	20
Annotations derived over miRTarBase (Gene Ontology)	positive regulation of endoplasmic reticulum stress-induced intrinsic apoptotic signaling pathway GO1902237	enriched	0.0591231	enriched	0.0471413	20
Annotations derived over miRTarBase (Gene Ontology)	polyA+ mRNA export from nucleus GO0016973	depleted	0.23987	enriched	0.0471413	20
Annotations derived over miRTarBase (Gene Ontology)	regulation of cell adhesion GO0030155	enriched	0.337759	enriched	0.0471546	34
Annotations derived over miRTarBase (Gene Ontology)	copper ion transport GO0006825	enriched	0.301249	enriched	0.0472119	15
Annotations derived over miRTarBase (Gene Ontology)	manganese ion transmembrane transporter activity GO0005384	enriched	0.325194	enriched	0.0472119	15
Annotations derived over miRTarBase (Gene Ontology)	positive regulation of fibroblast migration GO0010763	depleted	0.366735	enriched	0.047259	29
Annotations derived over miRTarBase (Gene Ontology)	establishment or maintenance of cell polarity GO0007163	enriched	0.24318	enriched	0.0472859	32
Annotations derived over miRTarBase (Gene Ontology)	heterophilic cell-cell adhesion via plasma membrane cell adhesion molecules GO0007157	enriched	0.199881	enriched	0.0473536	35
Annotations derived over miRTarBase (Gene Ontology)	skeletal system development GO0001501	enriched	0.0107436	enriched	0.0474591	94
Annotations derived over miRTarBase (Gene Ontology)	DNA-dependent ATPase activity GO0008094	enriched	0.127096	enriched	0.0476256	46
Annotations derived over miRTarBase (Gene Ontology)	neuron apoptotic process GO0051402	enriched	0.0123412	enriched	0.0478212	49
Annotations derived over miRTarBase (Gene Ontology)	postreplication repair GO0006301	enriched	0.0304968	enriched	0.0478338	14
Annotations derived over miRTarBase (Gene Ontology)	C-C chemokine receptor activity GO0016493	enriched	0.162124	enriched	0.0479341	13
Annotations derived over miRTarBase (Gene Ontology)	chemokine binding GO0019956	enriched	0.162124	enriched	0.0479341	13
Annotations derived over miRTarBase (Gene Ontology)	cell proliferation in forebrain GO0021846	enriched	0.183181	enriched	0.047992	25
Annotations derived over miRTarBase (Gene Ontology)	negative regulation of DNA biosynthetic process GO2000279	enriched	0.0082519	enriched	0.0480681	24
Annotations derived over miRTarBase (Gene Ontology)	protein kinase C activity GO0004697	enriched	0.0384983	enriched	0.0480681	24
Annotations derived over miRTarBase (Gene Ontology)	eyelid development in camera-type eye GO0061029	enriched	0.0389065	enriched	0.0480681	24
Annotations derived over miRTarBase (Gene Ontology)	cardiac vascular smooth muscle cell differentiation GO0060947	enriched	0.0407686	enriched	0.0480789	14
Annotations derived over miRTarBase (Gene Ontology)	protein dimerization activity GO0046983	enriched	0.147852	enriched	0.0483251	45
[truncated: 2,763 more rows]
