# Supplementary material for: Ageing-associated small RNA cargo of extracellular vesicles
Source: RNA Biol. 2023 Jul 27;20(1):482–94. doi: 10.1080/15476286.2023.2234713 (PMC10376918; doi:10.1080/15476286.2023.2234713)
Supplement: Supplemental Material [file KRNB_A_2234713_SM0450.zip › Supplemental_Table_4.xlsx]

## Sheet: Table S4
mirna	corAge	gene	corAge
mmu-miR-29a-3p	0.51	Col3a1	-0.67
mmu-miR-29b-3p	0.67	Col3a1	-0.67
mmu-miR-1a-3p	0.62	Igf1	-0.63
mmu-miR-29a-3p	0.51	Igf1	-0.63
mmu-miR-29b-3p	0.67	Igf1	-0.63
mmu-miR-1a-3p	0.62	Hspd1	-0.59
mmu-miR-141-3p	0.57	Slc25a3	-0.57
mmu-let-7b-5p	0.5	Bsg	-0.54
mmu-miR-29a-3p	0.51	Eln	-0.53
mmu-miR-29b-3p	0.67	Eln	-0.53
mmu-miR-497a-5p	0.61	Eln	-0.53
mmu-miR-139-5p	0.63	Irs1	-0.5
mmu-miR-34a-5p	0.67	Atg9a	-0.5
mmu-miR-29a-3p	0.51	Col4a1	-0.49
mmu-miR-29b-3p	0.67	Col4a1	-0.49
mmu-miR-690	0.51	Ctnnb1	-0.49
mmu-miR-1a-3p	0.62	Smarcb1	-0.46
mmu-miR-34a-5p	0.67	Dll1	-0.46
mmu-miR-21a-5p	0.66	Gt(ROSA)26Sor	-0.45
mmu-miR-219a-5p	0.6	Sox6	-0.44
mmu-miR-1a-3p	0.62	Gja1	-0.43
mmu-miR-21a-5p	0.66	Yy1	-0.42
mmu-miR-29b-3p	0.67	Vegfa	-0.42
mmu-miR-29c-3p	0.65	Yy1	-0.42
mmu-miR-146a-5p	0.72	Stat1	-0.4
mmu-miR-141-3p	0.57	Igf2	-0.39
mmu-miR-29a-3p	0.51	Lpl	-0.37
mmu-miR-132-3p	0.52	Paip2	-0.36
mmu-miR-1a-3p	0.62	Ets1	-0.36
mmu-miR-21a-5p	0.66	Eif4e3	-0.36
mmu-miR-29a-3p	0.51	Col1a2	-0.36
mmu-miR-29a-3p	0.51	Col1a1	-0.36
mmu-miR-29b-3p	0.67	Col1a1	-0.36
mmu-miR-29b-3p	0.67	Col1a2	-0.36
mmu-miR-326-3p	0.6	Ets1	-0.36
mmu-miR-215-5p	0.56	Ctnnbip1	-0.35
mmu-miR-29a-3p	0.51	Pdgfrb	-0.35
mmu-miR-29a-3p	0.51	Col4a2	-0.35
mmu-miR-29a-3p	0.51	Col4a5	-0.35
mmu-miR-29b-3p	0.67	Ctnnbip1	-0.35
mmu-miR-29b-3p	0.67	Col4a2	-0.35
mmu-miR-29b-3p	0.67	Col4a5	-0.35
mmu-miR-29a-3p	0.51	Col4a3	-0.34
mmu-miR-29b-3p	0.67	Col4a3	-0.34
mmu-miR-29b-3p	0.67	Acvr2a	-0.33
mmu-miR-339-5p	0.6	Kdm6b	-0.33
mmu-miR-29b-3p	0.67	Col5a3	-0.32
mmu-miR-34a-5p	0.67	Vegfb	-0.32
mmu-miR-34a-5p	0.67	Ccnd1	-0.32
mmu-miR-24-2-5p	0.54	Smad5	-0.3
mmu-miR-132-3p	0.52	Sox4	-0.29
mmu-miR-146a-5p	0.72	Pparg	-0.29
mmu-miR-690	0.51	Cebpe	-0.29
mmu-miR-146a-5p	0.72	Med1	-0.27
mmu-miR-1a-3p	0.62	Meox2	-0.27
mmu-miR-219a-5p	0.6	Zbtb18	-0.27
mmu-miR-21a-5p	0.66	Pten	-0.27
mmu-miR-3473a	0.71	Pten	-0.27
mmu-miR-146a-5p	0.72	Camk2d	-0.26
mmu-miR-219a-5p	0.6	Elovl7	-0.26
mmu-miR-340-5p	0.55	Met	-0.25
mmu-miR-132-3p	0.52	Kdm5a	-0.24
mmu-miR-29a-3p	0.51	Bace1	-0.24
mmu-miR-29a-3p	0.51	Scap	-0.24
mmu-miR-29a-3p	0.51	Slc2a4	-0.24
mmu-miR-29b-3p	0.67	Bak1	-0.24
mmu-miR-29b-3p	0.67	Bace1	-0.24
mmu-miR-29b-3p	0.67	Scap	-0.24
mmu-miR-29c-3p	0.65	Scap	-0.24
mmu-miR-29c-3p	0.65	Bace1	-0.24
mmu-miR-339-5p	0.6	Bace1	-0.24
mmu-miR-139-5p	0.63	Notch1	-0.23
mmu-miR-146a-5p	0.72	Notch1	-0.23
mmu-miR-146b-5p	0.71	Notch1	-0.23
mmu-miR-1a-3p	0.62	Rps6	-0.23
mmu-miR-219a-5p	0.6	Camk2g	-0.23
mmu-miR-21a-5p	0.66	Map2k3	-0.23
mmu-miR-34a-5p	0.67	Notch1	-0.23
mmu-miR-146a-5p	0.72	Nos2	-0.22
mmu-miR-194-5p	0.6	Fzd6	-0.22
mmu-miR-21a-5p	0.66	Sod2	-0.22
mmu-miR-1a-3p	0.62	Smarcd2	-0.21
mmu-miR-29a-3p	0.51	Dnmt3a	-0.21
mmu-miR-29a-3p	0.51	Cd36	-0.21
mmu-miR-29b-3p	0.67	Dnmt3a	-0.21
mmu-miR-34a-5p	0.67	Ppp1r10	-0.21
mmu-miR-99b-5p	0.53	Mtor	-0.2
mmu-miR-1a-3p	0.62	Myocd	-0.18
mmu-miR-709	0.54	Myc	-0.18
mmu-miR-709	0.54	Gsk3b	-0.18
mmu-miR-29a-3p	0.51	Cav2	-0.17
mmu-miR-29b-3p	0.67	Cav2	-0.17
mmu-miR-29c-3p	0.65	Cav2	-0.17
mmu-miR-132-3p	0.52	Arhgap32	-0.16
mmu-miR-146a-5p	0.72	Map1b	-0.16
mmu-miR-1a-3p	0.62	Nfat5	-0.16
mmu-miR-29a-3p	0.51	Tet1	-0.15
mmu-miR-29b-3p	0.67	Bbc3	-0.15
mmu-miR-132-3p	0.52	Mecp2	-0.14
mmu-miR-1a-3p	0.62	Map4k3	-0.14
mmu-miR-219a-5p	0.6	Enpp6	-0.14
mmu-miR-22-3p	0.53	Mecp2	-0.14
mmu-miR-139-5p	0.63	Foxo1	-0.12
mmu-miR-22-3p	0.53	Max	-0.12
mmu-miR-29a-3p	0.51	Fbn1	-0.12
mmu-miR-29b-3p	0.67	Fbn1	-0.12
mmu-miR-29a-3p	0.51	Col4a4	-0.11
mmu-miR-29b-3p	0.67	Col4a4	-0.11
mmu-miR-1a-3p	0.62	Rheb	-0.1
mmu-miR-1a-3p	0.62	Acta1	-0.09
mmu-miR-1a-3p	0.62	Clcn3	-0.09
mmu-miR-21a-5p	0.66	Peli1	-0.09
mmu-miR-146a-5p	0.72	Tgif1	-0.08
mmu-miR-1a-3p	0.62	Fn1	-0.08
mmu-miR-1a-3p	0.62	Fzd7	-0.08
mmu-miR-21a-5p	0.66	Pdcd10	-0.08
mmu-miR-103-3p	0.52	Nf1	-0.06
mmu-miR-1a-3p	0.62	Cdc42	-0.05
mmu-miR-22-3p	0.53	Ppara	-0.04
mmu-miR-29a-3p	0.51	Insig1	-0.04
mmu-miR-29b-3p	0.67	Insig1	-0.04
mmu-miR-29b-3p	0.67	Akt3	-0.04
mmu-miR-29c-3p	0.65	Insig1	-0.04
mmu-miR-29c-3p	0.65	Akt3	-0.04
mmu-miR-34a-5p	0.67	Gas1	-0.04
mmu-miR-132-3p	0.52	Ptbp2	-0.03
mmu-miR-146a-5p	0.72	Ifng	-0.03
mmu-miR-29a-3p	0.51	Cx3cl1	-0.03
mmu-miR-34a-5p	0.67	Vcl	-0.03
mmu-miR-146a-5p	0.72	Rc3h1	-0.02
mmu-miR-1a-3p	0.62	Calm1	-0.02
mmu-miR-21a-5p	0.66	Rc3h1	-0.02
mmu-miR-22-3p	0.53	Hdac4	-0.02
mmu-miR-223-3p	0.71	Grin2b	-0.02
mmu-miR-29a-3p	0.51	Hdac4	-0.02
mmu-miR-29b-3p	0.67	Hdac4	-0.02
mmu-miR-29b-3p	0.67	Hrk	-0.02
mmu-miR-29c-3p	0.65	Hdac4	-0.02
mmu-miR-146a-5p	0.72	Traf6	-0.01
mmu-miR-146a-5p	0.72	Ppp3r2	-0.01
mmu-miR-1a-3p	0.62	Calm2	-0.01
mmu-miR-1a-3p	0.62	Irx5	-0.01
mmu-miR-219a-5p	0.6	Hes5	-0.01
mmu-miR-141-3p	0.57	Dlx5	0
mmu-miR-219a-5p	0.6	Foxj3	0
mmu-miR-29a-3p	0.51	Tbx21	0
mmu-miR-29b-3p	0.67	Tbx21	0
mmu-miR-34a-5p	0.67	Pofut1	0
mmu-miR-296-5p	-0.57	Nanog	0.6
